# Supplementary material for: Targeted treatment of injured nestmates with antimicrobial compounds in an ant society
Source: Nat Commun. 2023 Dec 29;14:8446. doi: 10.1038/s41467-023-43885-w (PMC10756881; doi:10.1038/s41467-023-43885-w)
Supplement: Supplementary file 7 — Supplementary Data 2 [file 41467_2023_43885_MOESM7_ESM.zip]

Archive with 20 entries (18 files):
- Code/
- __MACOSX/._Code
- Code/.Rhistory
- __MACOSX/Code/._.Rhistory
- Code/R-code.R
- __MACOSX/Code/._R-code.R
- Code/.DS_Store
- __MACOSX/Code/._.DS_Store
- Code/Microbiome/
- __MACOSX/Code/._Microbiome
- Code/.RData
- __MACOSX/Code/._.RData
- Code/Microbiome/InputData_FigS1a.rds
- __MACOSX/Code/Microbiome/._InputData_FigS1a.rds
- Code/Microbiome/.DS_Store
- __MACOSX/Code/Microbiome/._.DS_Store
- Code/Microbiome/MicrobiomePlots_Frank_et_al_2023_Nature_Communications.Rmd
- __MACOSX/Code/Microbiome/._MicrobiomePlots_Frank_et_al_2023_Nature_Communications.Rmd
- Code/Microbiome/InputData_MicrobiomePlots_Frank_et_al_2023_NatComm.xlsx
- __MACOSX/Code/Microbiome/._InputData_MicrobiomePlots_Frank_et_al_2023_NatComm.xlsx
