# Supplementary material for: Targeted treatment of injured nestmates with antimicrobial compounds in an ant society
Source: Nat Commun. 2023 Dec 29;14:8446. doi: 10.1038/s41467-023-43885-w (PMC10756881; doi:10.1038/s41467-023-43885-w)
Supplement: Supplementary file 7 — Supplementary Data 2 [file 41467_2023_43885_MOESM7_ESM.zip › Code/R-code.R]

library(vegan)
library(ggplot2)
library(reshape2)
library(MASS)
library(randomForest)
library(adegenet)
library(dendextend)
library(colorspace)
library(RColorBrewer)
library(gplots)
library(ggbeeswarm)
library(magrittr)
library(ggpubr)
library(lme4)
library(nlme)
library(lsmeans)
library(survival)
library(splines)
library(survminer)
library(coxme)

###Figure 1a ####
dtPsuniv <- read.csv("Source_data_Figure1a.csv")

ggplot(dtPsuniv, aes(x= Collection.time, y= dCt_Pf, fill=ID))+geom_boxplot(alpha=0.8,outlier.shape=NA)+
  geom_dotplot(binaxis='y', stackdir='center',position=position_dodge(0.75),dotsize=0.5)+
  scale_y_log10()+
  scale_x_discrete(name = "Time", labels = c("2 hours","11 hours"))+
  labs(x="",y="dCt (relative bacterial load)",fill="id")+
  theme_bw(base_size=8,base_family="Helvetica")+theme(legend.position=c(0.25,0.85))+
  theme(panel.grid.major = element_blank(), panel.grid.minor = element_blank(),panel.background = element_blank(), axis.line = element_line(colour = "black"))+
  annotate("text",x=0.81,y=3,label="a")+annotate("text",x=1.185,y=8,label="b")+
  annotate("text",x=1.81,y=10,label="a b")+annotate("text",x=2.185,y=100,label="c")+  
  scale_fill_manual(name="",labels=c("Sterile","Infected"),values=c("#00BFC4","#F8766D"))

#stats revised
lmerpse3<-lmer(log(dCt_Pf)~Treatment*Extraction.time+(1|Colony),data=dtPsuniv)
summary(lmerpse3)
lmerc<-lmer(log(dCt_Pf)~1+(1|Colony),data=dtPsuniv)
summary(lmerc)
anova(lmerpse3,lmerc)
lstest<-lsmeans(lmerpse3,pairwise~Treatment*Extraction.time,adjust="Holm")
lstest

###Figure 1b ####
---
  title: "Microbiome Plots - Frank et al. 2023 Nature Communications"
author: "Joanito Liberti, University of Lausanne"
date: "11/15/2023"
output: html_document
---
  
  # Boxplots of top genera - Figure 1b
  ```{r}
mdf <- read_excel("~/Desktop/InputData_MicrobiomePlots_Frank_et_al_2023_NatComm.xlsx", sheet = 1)

mdf$Treatment <- factor(mdf$Treatment, levels = c("Sterile", "Infected"))
mdf$Time <- factor(mdf$Time, levels = c("2h", "11h"))
mdf$Abs <- mdf$Abundance*mdf$CopyNum

boxplot <- ggplot(mdf, aes(x = reorder(Genus, -Abundance), y = Abs+1, fill=Treatment))+ 
  geom_beeswarm(aes(color=Treatment), size=0.5, dodge.width=0.8)+
  geom_boxplot(outlier.shape = NA, position = "dodge2", alpha = 0.1)+
  scale_x_discrete()+ 
  scale_y_log10() +
  scale_color_manual(values = c("#00BFC4","#F8766D"))+
  scale_fill_manual(values = c("#00BFC4","#F8766D"))+
  theme(axis.text.x = element_text(angle = 90, vjust = 0.5, hjust=1))+
  annotation_logticks(base = 10, sides = "l", scaled = TRUE,
                      short = unit(0.05, "cm"), mid = unit(0.1, "cm"), long = unit(0.2, "cm"),
                      colour = "black", size = 0.5, linetype = 1, alpha = 1, color = NULL)+
  facet_grid(.~Time) +
  ylab("16S rRNA gene copies") 

print(boxplot)
ggsave(height=7,width=12,dpi=300, filename="~/Desktop/Figure1b.pdf", useDingbats=FALSE)

###Figure 1c ####
S3 <- read.csv("Source_data_Figure1c.csv")

s3<-Surv(S3$Time,S3$Events)
fit3<-survfit(s3~S3$ID)
S3$ID<-as.factor(S3$ID)
S3$ID<-factor(S3$ID,levels=c("IsolationPBS","SocialPBS","SocialAgarmix","IsolationAgarmix"))
ggsurvplot(fit3,linetype=c(3,3,1,1),data=S3,conf.int=FALSE,fun="pct",size=1,
             legend.title="Pathogen load",legend.labs=c("Isolation (OD:0.1)","Isolation (PBS)","Infected","Sterile"),
             legend=c(0.22,0.3),xlim=c(0,38),break.x.by=4,ylab="Survival probability (%)",xlab="Time (h)",
             ggtheme = theme_bw(base_size = 8,base_family="Helvetica",base_line_size = 0))
p2=p$plot + scale_colour_manual(values = c("#F8766D","#00BFC4","#F8766D","#00BFC4"))+
  annotate("text",x=38,y=84,label="a")+annotate("text",x=38,y=77,label="a")+
  annotate("text",x=38,y=70,label="a")+annotate("text",x=38,y=10,label="b")
p2
#STATS: Cox Proportional HAZARD MODEL Figure S2a
S3<-within(S3,{
  ID<-factor(ID,labels=c("Isolation (Sterile)","Nest (Sterile)","Nest (Infected)","Isolation (Infected)"))
})
fits3<-coxph(Surv(Time,Events)~ID, data=S3)
ggforest(fits3,data=S3,cpositions=c(0.01,0.04,0.3),main="Hazard Ratio for Infections with Soil Pathogens")
#mixed effect model
fitme3<-coxme(Surv(Time,Events)~ID+(1|Colony), data=S3)
fitme4<-coxme(Surv(Time,Events)~1+(1|Colony), data=S3)
anova(fitme3,fitme4)
lsmeans(fitme3,pairwise~ID,adjust="Holm")

###Figure 2a ####
S4 <- read.csv("Source_data_Figure2a.csv")
s4<-Surv(S4$Time,S4$Events)
fit4<-survfit(s4~S4$ID)
S4$ID<-as.factor(S4$ID)
S4$ID<-factor(S4$ID,levels=c("IsolationPBS","SocialPBS","SocialPSE","IsolationPSE"))
p=ggsurvplot(fit4,data=S4,conf.int=FALSE,fun="pct",size=1,
             legend.title="Location (Pathogen)",legend.labs=c("Isolation (Sterile)","Isolation (Infected)","Nest (Sterile)","Nest (Infected)"),
             legend=c(0.22,0.3),xlim=c(0,38),break.x.by=4,ylab="Survival probability [%]",xlab="Time [h]",
             ggtheme = theme_bw(base_size = 8,base_family="Helvetica",base_line_size = 0))
p2=p$plot + scale_colour_manual(values = c("#00BFC4","#F8766D","#2E86C1","#7CAE00"))+
  annotate("text",x=38,y=92,label="a")+annotate("text",x=38,y=83,label="a")+annotate("text",x=38,y=69,label="a")+annotate("text",x=38,y=7,label="b")
p2
#STATS: Cox Proportional HAZARD MODEL Figure S2c
S4<-within(S4,{
  ID<-factor(ID,labels=c("Isolation (Sterile)","Nest (Sterile)","Nest (Infected)","Isolation (Infected)"))
})
fits4<-coxph(Surv(Time,Events)~ID, data=S4)
ggforest(fits4,data=S4,cpositions=c(0.01,0.04,0.3),main="Hazard Ratio for Infections with Pseudomonas")

#mixed effect model
fitme3<-coxme(Surv(Time,Events)~ID+(1|Colony), data=S4)
fitme3
fitme4<-coxme(Surv(Time,Events)~1+(1|Colony), data=S4)
fitme4
anova(fitme3,fitme4)
lsmeans(fitme3,pairwise~ID,adjust="Holm")

###Figure 2b ####
dtPs <- read.csv("Source_data_Figure2b.csv")
dtPs$ID<-as.factor(dtPs$ID)
dtPs$ID<-factor(dtPs$ID,levels=c("NestPBS","NestPSE 615","IsolationPBS","IsolationPSE 615"))

ggplot(dtPs, aes(x= Collection.time, y= dCt_Pf, fill=ID))+geom_boxplot(alpha=0.8)+
  geom_dotplot(binaxis='y', stackdir='center',position=position_dodge(0.75),dotsize=0.5)+
  scale_x_discrete()+ 
  scale_y_log10()+
  labs(x="Time after infection (h)",y="dCt (relative bacterial load)",fill="Treatment")+
  theme_bw(base_size=8,base_family="Helvetica")+theme(legend.position=c(0.25,0.8))+
  theme(panel.grid.major = element_blank(), panel.grid.minor = element_blank(),panel.background = element_blank(), axis.line = element_line(colour = "black"))+
  scale_fill_manual(labels=c("Nest (Sterile)","Nest (Infected)","Isolation (Sterile)", "Isolation (Infected)"), values=c("#2E86C1","#7CAE00","#00BFC4", "#F8766D"))+
  annotate("text",x=0.715,y=65,label="a")+annotate("text",x=0.9,y=8,label="a")+annotate("text",x=1.1,y=30,label="a")+annotate("text",x=1.28,y=15,label="a")+
  annotate("text",x=1.715,y=9,label="a")+annotate("text",x=1.9,y=18,label="a")+annotate("text",x=2.1,y=40,label="a")+annotate("text",x=2.28,y=2500,label="b")
#Stats
lmerpse2<-lmer(dCt_Pf~ID*Collection.time+(1|Colony),data=dtPs)
summary(lmerpse2)
lmerc<-lmer(dCt_Pf~1+(1|Colony),data=dtPs)
summary(lmerc)
anova(lmerpse2,lmerc)
lstest<-lsmeans(lmerpse2,pairwise~ID*Collection.time,adjust="Holm")
lstest
dtPs2h=dtPs[which(dtPs$Collection.time==2),]
lmerpse2<-lmer(dCt_Pf~ID+(1|Colony),data=dtPs2h)
summary(lmerpse2)
lmerc<-lmer(dCt_Pf~1+(1|Colony),data=dtPs2h)
summary(lmerc)
anova(lmerpse2,lmerc)
lstest<-lsmeans(lmerpse2,pairwise~ID,adjust="Holm")
lstest

###Figure 3b and c ####
# Code can be found in Supplemental Data file 2: Workflow for hierarchical generalized additive model for woundcare behaviour

###Figure 3d ####
MPG4<-read.csv("Source_data_Figure3d.csv")

ggplot(MPG4, aes(x=ID, y=r))+
  geom_boxplot()+labs(x="Treatment",y="growth rate (r)")+
  geom_dotplot(binaxis='y', stackdir='center',position=position_dodge(0),dotsize=0.5)+
  theme_bw(base_size=8,base_family="Helvetica")+
  ylim(0.9,1.7)+
  scale_x_discrete(labels=c("Positive control","Metapleural gland"))+
  theme(panel.grid.major = element_blank(), panel.grid.minor = element_blank(),panel.background = element_blank(), axis.line = element_line(colour = "black"))+
  annotate(geom="text", x=1.5, y=1.61, label="***")+
  geom_segment(aes(x=1,y=1.6,xend=2,yend=1.6),size=0.1)

#stats
wilcox.test(MPG4$r~MPG4$ID)
lm1<-aov(MPG4$r~MPG4$ID)
summary(lm1)
TukeyHSD(lm1)

###Figure 4 ####
psempg<-read.csv("Source_data_Figure4.csv")

s<-Surv(psempg$Time,psempg$Events)
fit<-survfit(s~psempg$ID)

p=ggsurvplot(fit,linetype=c(2,2,1,1),data=psempg,conf.int=FALSE,fun="pct",size=1,
             legend.title="Location (Pathogen)",legend.labs=c("sterile","infected", "Sterile", "Infected"),
             legend=c(0.22,0.4),xlim=c(0,38),break.x.by=4,ylab="Survival probability [%]",xlab="Time [h]",
             ggtheme = theme_bw(base_size = 8,base_family="Helvetica",base_line_size = 0))
p2=p$plot + scale_colour_manual(values = c("#85C1E9","#F1948A","#85C1E9","#F1948A"))+
  annotate("text",x=38,y=92,label="a a")+annotate("text",x=38,y=75,label="a")+annotate("text",x=38,y=1,label="b")
p2

#STATS: Cox Proportional HAZARD MODEL Figure S2d
psempg<-within(psempg,{
  ID<-factor(ID,labels=c("Isolation_MG clotted (Sterile)","Isolation_MG clotted (Infected)","Isolation_MG open (Sterile)","Isolation_MG open (Infected)","Nest_MG clotted (Sterile)","Nest_MG clotted (Infected)", "Nest_MG open (Sterile)", "Nest_MG open (Infected"))
})
fits4<-coxph(Surv(Time,Events)~ID, data=psempg2)
ggforest(fits4,data=psempg2,cpositions=c(0.01,0.04,0.3),main="Hazard Ratio with MG manipulation")
#mixed effect model
fitme3<-coxme(Surv(Time,Events)~ID+(1|Colony), data=psempg)
fitme4<-coxme(Surv(Time,Events)~1+(1|Colony), data=psempg)
anova(fitme3,fitme4)
lsmeans(fitme3,pairwise~ID,adjust="Holm")

###Figure 5 ####
# Code is available upon request from Dr. Quentin Helleu: quentin.helleu@mnhn.fr

###Figure S1 ####
# Ordinations using combined qPCR and ampliseq data - Figure S1a
```{r}
ps_copies <- readRDS("~/Desktop/InputData_FigS1a.rds")

# Ordinate using Principal Coordinate analysis of Bray-Curtis dissimilarities (and make pdf file)
ant_pcoa <- ordinate(
  physeq = ps_copies, 
  method = "PCoA", 
  distance = "bray", 
  trymax = 100
)

# checking the ordination by making a scree plot
plot_ordination(
  physeq = ps_copies,
  ordination = ant_pcoa,
  type="scree")

# Plot PCoA
p1 <- plot_ordination(
  physeq = ps_copies,
  ordination = ant_pcoa,
  axes=c(2,1),   
  color = "Treatment", 
  shape="Time",
  title = "PCoA of Bray-Curtis dissimilarities")  +
  geom_point(aes(color = Treatment), alpha = 1, size = 3) 

p1
ggsave(height=5,width=7,dpi=300, filename="~/Desktop/FigureS1a.pdf", useDingbats=FALSE)
```

# Histogram of qPCR 16S rRNA copy numbers - Figure S1b
```{r}
library(xlsx)
dt <- read_excel("~/Desktop/InputData_MicrobiomePlots_Frank_et_al_2023_NatComm.xlsx", sheet = 2)

dt$Sample_ID <- factor(dt$Sample_ID, levels = dt$Sample_ID[order(dt$Treatment, dt$Time, dt$Colony)])
dt$Time <- factor(dt$Time,levels=c("2h","11h"))
dt$Treatment <- factor(dt$Treatment,levels=c("Sterile","Infected"))
p1 <- ggplot(dt, aes(x = Sample_ID, y= CopyNum, fill = Colony)) + 
  geom_bar(stat="identity", color = "Black") +
  ylab("16S rRNA gene copies") +
  theme(axis.title.x = element_blank(), axis.text.x = element_blank(), legend.position="top") +
  scale_y_log10(limits=c(1,1e7), breaks = c(1e1, 1e2, 1e3, 1e4, 1e5, 1e6, 1e7)) + 
  coord_cartesian(ylim = c(1e1,1e7)) +
  scale_fill_grey() + 
  facet_grid(. ~Time+Treatment, scale="free", space="free") +
  annotation_logticks(base = 10, sides = "l", scaled = TRUE,
                      short = unit(0.05, "cm"), mid = unit(0.1, "cm"), long = unit(0.2, "cm"),
                      colour = "black", size = 0.5, linetype = 1, alpha = 1, color = NULL)

print(p1, width = 100, height = 20)
```

# Bacterial stacked bars - Figure S1b
```{r}
library(xlsx)
mdf <- read_excel("~/Desktop/InputData_MicrobiomePlots_Frank_et_al_2023_NatComm.xlsx", sheet = 3)

mdf$Treatment <- factor(mdf$Treatment, levels = c("Sterile", "Infected"))
mdf$Time <- factor(mdf$Time, levels = c("2h", "11h"))

library(RColorBrewer)
cbPalette<-colorRampPalette(brewer.pal(12, "Paired"))

set.seed(1) # Change the number within parentheses to change the order of colors in the plot. Here we use set.seed to make the colors reproducible, because in scale_fill_manual we use "sample" to shuffle the color order.

p2 = ggplot(mdf, aes_string(x = "Sample", y = "Abundance", fill = "Genus")) +
  geom_bar(stat = "identity", position = "stack", color = "black") +
  ylab("Relative abundance") +
  theme(axis.text.x = element_text(angle = 90, hjust = 1, vjust = 0.5), legend.position="bottom", strip.background = element_blank(),
        strip.text.x = element_blank()) +
  facet_grid(. ~Time+Treatment, scale="free", space="free") +
  scale_fill_manual(values=sample(cbPalette(11)))  

print(p2, width = 1000, height = 200)
```

# Plot qPCR and ampliseq bars together (and export to pdf) - Figure S1b
```{r}
dev.new()
pdf(file="~/Desktop/FigureS1b.pdf",width=12,height=7, pointsize=4)

plot_grid(p1, p2, ncol = 1, nrow = , rel_widths=c(2,2), rel_heights = c(3,6), align = 'v')

dev.off()
```

###Figure S2 ####
# Code can be found under the section of the relevant figures (Fig. 1c, Supplementary Fig. 3, Fig. 2a, Fig. 4)

###Figure S3 ####
S4<-read.csv("Source_data_FigureS3.csv")

s4<-Surv(S4$Time,S4$Events)
fit4<-survfit(s4~S4$ID)
S4$ID<-as.factor(S4$ID)
S4$ID<-factor(S4$ID,levels=c("IsolationPBS","IsolationRhizopus","IsolationBurkholderia","IsolationR+B","IsolationPSE_0.1","IsolationAgarmix-1stdilution"))

ggsurvplot(fit4,data=S4,conf.int=FALSE,fun="pct",size=1,
             legend.title="Pathogen",legend.labs=c("Soil","Burkholderia","Sterile","Pseudomonas","Rhizopus + Burkholderia","Rhizopus"),
             legend=c(0.22,0.3),xlim=c(0,38),break.x.by=4,ylab="Survival probability (%)",xlab="Time (h)",
             ggtheme = theme_bw(base_size = 8,base_family="Helvetica",base_line_size = 0))
p2=p$plot +  annotate("text",x=38,y=69,label="a")+annotate("text",x=38,y=62,label="a")+
  annotate("text",x=38,y=56,label="a a")+
  annotate("text",x=38,y=10,label="b")+annotate("text",x=38,y=5,label="b")
p2
#Stats: Cox Proportional Hazards model Fig. 2b
S4<-within(S4,{
  ID<-factor(ID,labels=c("Sterile","Rhizopus","Burkholderia","R. + B.","Pseudomonas","Soil"))
})
fits4<-coxph(Surv(Time,Events)~ID, data=S4)
ggforest(fits4,data=S4,cpositions=c(0.01,0.04,0.3),main="Hazard Ratio for Infections with Pathogens")

###Figure S4 ####
wc<-read.csv("Source_data_FigureS4.csv")

ggplot(wc, aes(x=Care.type, y=duration))+
  geom_boxplot(position=position_dodge(0.85))+
  labs(y="Wound care duration (sec)",x="Wound care",fill="Experiment")+
  theme_bw(base_size=8,base_family="Helvetica")+
  theme(panel.grid.major = element_blank(), panel.grid.minor = element_blank(),panel.background = element_blank(), axis.line = element_line(colour = "black"))+
  annotate("text",x=1.5,y=205,label="**")+
  geom_segment(aes(x=1,y=200,xend=2,yend=200),size=0.1)+
  scale_x_discrete(labels=c("With MG secretions","Without MG secretions"))

#stats
aovchc<-aov(wc$duration~wc$Care.type)
summary(aovchc)
TukeyHSD(aovchc)

###Figure S5 ####
psempg<-read.csv("Source_Data_FigureS5.csv")

s<-Surv(psempg$Time,psempg$Events)
fit<-survfit(s~psempg$ID)

p=ggsurvplot(fit,linetype=c(2,2,2,2,1,1,1,1),data=psempg,conf.int=FALSE,fun="pct",size=1,
             legend.title="Location (Pathogen)",legend.labs=c("Iso MG clot (Sterile)","Iso MG clot (Infected)","Iso MG open (Sterile)","Iso MG open (Infected)","MG clot (Sterile)","MG clot (Infected)", "MG open (Sterile)", "MG open (Infected)"),
             legend=c(0.22,0.4),xlim=c(0,38),break.x.by=4,ylab="Survival probability [%]",xlab="Time [h]",
             ggtheme = theme_bw(base_size = 8,base_family="Helvetica",base_line_size = 0))
p2=p$plot + scale_colour_manual(values = c("#85C1E9","#F1948A","#2E86C1","#CB4335","#85C1E9","#F1948A","#2E86C1","#CB4335"))+
  annotate("text",x=38,y=92,label="a a")+annotate("text",x=38,y=78,label="a")+annotate("text",x=38,y=75,label="a")+
  annotate("text",x=38,y=69,label="a")+annotate("text",x=38,y=2,label="b b")+annotate("text",x=38,y=6,label="b")
p2

#STATS: Cox Proportional HAZARD MODEL Figure S2d
psempg<-within(psempg,{
  ID<-factor(ID,labels=c("Isolation_MG clotted (Sterile)","Isolation_MG clotted (Infected)","Isolation_MG open (Sterile)","Isolation_MG open (Infected)","Nest_MG clotted (Sterile)","Nest_MG clotted (Infected)", "Nest_MG open (Sterile)", "Nest_MG open (Infected"))
})
fits4<-coxph(Surv(Time,Events)~ID, data=psempg2)
ggforest(fits4,data=psempg2,cpositions=c(0.01,0.04,0.3),main="Hazard Ratio with MG manipulation")
#mixed effect model
fitme3<-coxme(Surv(Time,Events)~ID+(1|Colony), data=psempg)
fitme4<-coxme(Surv(Time,Events)~1+(1|Colony), data=psempg)
anova(fitme3,fitme4)
lsmeans(fitme3,pairwise~ID,adjust="Holm")

###Figure S6 ####
ctypes<-read.csv("Source_Data_file_Fig_S6.csv")

#graphical illustration
ggplot(ctypes, aes(x=Compoundtype, y=Percentage, fill=ID))+
  scale_fill_discrete(name = "Time & OD", labels = c("0h (Sterile)", "2h (Sterile)", "11h (Sterile)","0h (Infected)", "2h (Infected)", "11h (Infected)"))+
  geom_boxplot(position=position_dodge(0.85))+labs(x="Compound type",y="Percentage of Profile",fill="Treatment")+
  theme_bw(base_size=8,base_family="Helvetica")+theme(legend.position=c(0.9,0.7))+
  theme(panel.grid.major = element_blank(), panel.grid.minor = element_blank(),panel.background = element_blank(), axis.line = element_line(colour = "black"))+
  annotate("text",x=1,y=65,label="n.s.")+annotate("text",x=2,y=38,label="n.s.")+annotate("text",x=4,y=10,label="n.s.")+
  annotate("text",x=2.64,y=28,label="a")+annotate("text",x=2.77,y=34,label="bc")+annotate("text",x=2.9,y=33,label="a")+
  annotate("text",x=3.07,y=32.5,label="ab")+annotate("text",x=3.2,y=35,label="bc")+annotate("text",x=3.35,y=37,label="c")

# Stats
aovchc<-aov(ctypes[ctypes$variable=="Alkane",3]~ctypes[ctypes$variable=="Alkane",1])
summary(aovchc)
TukeyHSD(aovchc)
aovchc<-aov(ctypes[ctypes$variable=="Alkene",3]~ctypes[ctypes$variable=="Alkene",1])
summary(aovchc)
TukeyHSD(aovchc)
aovchc<-aov(ctypes[ctypes$variable=="Alkadiene",3]~ctypes[ctypes$variable=="Alkadiene",1])
summary(aovchc)
TukeyHSD(aovchc)
aovchc<-aov(ctypes[ctypes$variable=="Methyl",3]~ctypes[ctypes$variable=="Methyl",1])
summary(aovchc)
TukeyHSD(aovchc)

###Figure S7 ####
# Code is available upon request from Dr. Adria LeBoeuf: adria.leboeuf@unifr.ch
