# Supplementary material for: Targeted treatment of injured nestmates with antimicrobial compounds in an ant society
Source: Nat Commun. 2023 Dec 29;14:8446. doi: 10.1038/s41467-023-43885-w (PMC10756881; doi:10.1038/s41467-023-43885-w)
Supplement: Supplementary file 7 — Supplementary Data 2 [file 41467_2023_43885_MOESM7_ESM.zip › Code/Microbiome/MicrobiomePlots_Frank_et_al_2023_Nature_Communications.Rmd]

---
title: "Microbiome Plots - Frank et al. 2023 Nature Communications"
author: "Joanito Liberti, University of Lausanne"
date: "11/15/2023"
output: html_document
---

# Boxplots of top genera - Figure 1b
```{r}
mdf <- read_excel("~/Desktop/InputData_MicrobiomePlots_Frank_et_al_2023_NatComm.xlsx", sheet = 1)

mdf$Treatment <- factor(mdf$Treatment, levels = c("Sterile", "Infected"))
mdf$Time <- factor(mdf$Time, levels = c("2h", "11h"))
mdf$Abs <- mdf$Abundance*mdf$CopyNum

boxplot <- ggplot(mdf, aes(x = reorder(Genus, -Abundance), y = Abs+1, fill=Treatment))+ 
  geom_beeswarm(aes(color=Treatment), size=0.5, dodge.width=0.8)+
  geom_boxplot(outlier.shape = NA, position = "dodge2", alpha = 0.1)+
  scale_x_discrete()+ 
  scale_y_log10() +
  scale_color_manual(values = c("#00BFC4","#F8766D"))+
  scale_fill_manual(values = c("#00BFC4","#F8766D"))+
  theme(axis.text.x = element_text(angle = 90, vjust = 0.5, hjust=1))+
  annotation_logticks(base = 10, sides = "l", scaled = TRUE,
                      short = unit(0.05, "cm"), mid = unit(0.1, "cm"), long = unit(0.2, "cm"),
                      colour = "black", size = 0.5, linetype = 1, alpha = 1, color = NULL)+
  facet_grid(.~Time) +
  ylab("16S rRNA gene copies") 

print(boxplot)
ggsave(height=7,width=12,dpi=300, filename="~/Desktop/Figure1b.pdf", useDingbats=FALSE)
```

# Ordinations using combined qPCR and ampliseq data - Figure S1a
```{r}
ps_copies <- readRDS("~/Desktop/InputData_FigS1a.rds")

# Ordinate using Principal Coordinate analysis of Bray-Curtis dissimilarities (and make pdf file)
ant_pcoa <- ordinate(
  physeq = ps_copies, 
  method = "PCoA", 
  distance = "bray", 
  trymax = 100
)

# checking the ordination by making a scree plot
plot_ordination(
  physeq = ps_copies,
  ordination = ant_pcoa,
  type="scree")

# Plot PCoA
p1 <- plot_ordination(
  physeq = ps_copies,
  ordination = ant_pcoa,
  axes=c(2,1),   
  color = "Treatment", 
  shape="Time",
  title = "PCoA of Bray-Curtis dissimilarities")  +
  geom_point(aes(color = Treatment), alpha = 1, size = 3) 

p1
ggsave(height=5,width=7,dpi=300, filename="~/Desktop/FigureS1a.pdf", useDingbats=FALSE)
```

# Histogram of qPCR 16S rRNA copy numbers - Figure S1b
```{r}
library(xlsx)
dt <- read_excel("~/Desktop/InputData_MicrobiomePlots_Frank_et_al_2023_NatComm.xlsx", sheet = 2)

dt$Sample_ID <- factor(dt$Sample_ID, levels = dt$Sample_ID[order(dt$Treatment, dt$Time, dt$Colony)])
dt$Time <- factor(dt$Time,levels=c("2h","11h"))
dt$Treatment <- factor(dt$Treatment,levels=c("Sterile","Infected"))
p1 <- ggplot(dt, aes(x = Sample_ID, y= CopyNum, fill = Colony)) + 
  geom_bar(stat="identity", color = "Black") +
  ylab("16S rRNA gene copies") +
  theme(axis.title.x = element_blank(), axis.text.x = element_blank(), legend.position="top") +
  scale_y_log10(limits=c(1,1e7), breaks = c(1e1, 1e2, 1e3, 1e4, 1e5, 1e6, 1e7)) + 
  coord_cartesian(ylim = c(1e1,1e7)) +
  scale_fill_grey() + 
  facet_grid(. ~Time+Treatment, scale="free", space="free") +
  annotation_logticks(base = 10, sides = "l", scaled = TRUE,
                    short = unit(0.05, "cm"), mid = unit(0.1, "cm"), long = unit(0.2, "cm"),
                    colour = "black", size = 0.5, linetype = 1, alpha = 1, color = NULL)
  
print(p1, width = 100, height = 20)
```

# Bacterial stacked bars - Figure S1b
```{r}
library(xlsx)
mdf <- read_excel("~/Desktop/InputData_MicrobiomePlots_Frank_et_al_2023_NatComm.xlsx", sheet = 3)

mdf$Treatment <- factor(mdf$Treatment, levels = c("Sterile", "Infected"))
mdf$Time <- factor(mdf$Time, levels = c("2h", "11h"))

library(RColorBrewer)
cbPalette<-colorRampPalette(brewer.pal(12, "Paired"))

set.seed(1) # Change the number within parentheses to change the order of colors in the plot. Here we use set.seed to make the colors reproducible, because in scale_fill_manual we use "sample" to shuffle the color order.

p2 = ggplot(mdf, aes_string(x = "Sample", y = "Abundance", fill = "Genus")) +
        geom_bar(stat = "identity", position = "stack", color = "black") +
        ylab("Relative abundance") +
        theme(axis.text.x = element_text(angle = 90, hjust = 1, vjust = 0.5), legend.position="bottom", strip.background = element_blank(),
  strip.text.x = element_blank()) +
        facet_grid(. ~Time+Treatment, scale="free", space="free") +
        scale_fill_manual(values=sample(cbPalette(11)))  

print(p2, width = 1000, height = 200)
```

# Plot qPCR and ampliseq bars together (and export to pdf) - Figure S1b
```{r}
dev.new()
pdf(file="~/Desktop/FigureS1b.pdf",width=12,height=7, pointsize=4)

plot_grid(p1, p2, ncol = 1, nrow = , rel_widths=c(2,2), rel_heights = c(3,6), align = 'v')

dev.off()
```
