# Supplementary material for: Targeted treatment of injured nestmates with antimicrobial compounds in an ant society
Source: Nat Commun. 2023 Dec 29;14:8446. doi: 10.1038/s41467-023-43885-w (PMC10756881; doi:10.1038/s41467-023-43885-w)
Supplement: Supplementary file 7 — Supplementary Data 2 [file 41467_2023_43885_MOESM7_ESM.zip › Code/Microbiome/InputData_MicrobiomePlots_Frank_et_al_2023_NatComm.xlsx]

## Sheet: Input_Fig1b
OTU	Sample	Abundance	Sample_ID	Treatment	Picogreen	Negative	Time	Colony	Dead	Bact_strain	CopyNum	Kingdom	Phylum	Class	Order	Family	Genus
ASV1	Ma33	0.836	Ma33	Infected	10.4603	FALSE	11h	L1	N	B3	862642	Bacteria	Proteobacteria	Gammaproteobacteria	Enterobacterales	Enterobacteriaceae	Klebsiella
ASV1	Ma38	0.813135	Ma38	Infected	6.5391	FALSE	11h	L2	Y	B3	112482	Bacteria	Proteobacteria	Gammaproteobacteria	Enterobacterales	Enterobacteriaceae	Klebsiella
ASV1	Ma37	0.799458	Ma37	Infected	21.8392	FALSE	11h	L2	N	B3	2593614	Bacteria	Proteobacteria	Gammaproteobacteria	Enterobacterales	Enterobacteriaceae	Klebsiella
ASV3	Ma60	0.775358	Ma60	Sterile	12.9797	FALSE	11h	L2	Y	B3	1284820	Bacteria	Proteobacteria	Gammaproteobacteria	Pseudomonadales	Moraxellaceae	Acinetobacter
ASV1	Ma31	0.73356	Ma31	Infected	5.88229	FALSE	11h	L1	N	B3	171653	Bacteria	Proteobacteria	Gammaproteobacteria	Enterobacterales	Enterobacteriaceae	Klebsiella
ASV1	Ma34	0.733057	Ma34	Infected	9.9481	FALSE	11h	L1	N	B3	144122	Bacteria	Proteobacteria	Gammaproteobacteria	Enterobacterales	Enterobacteriaceae	Klebsiella
ASV1	Ma32	0.730443	Ma32	Infected	4.1202	FALSE	11h	L1	N	B3	136214	Bacteria	Proteobacteria	Gammaproteobacteria	Enterobacterales	Enterobacteriaceae	Klebsiella
ASV1	Ma36	0.705411	Ma36	Infected	6.5489	FALSE	11h	L2	N	B3	49244	Bacteria	Proteobacteria	Gammaproteobacteria	Enterobacterales	Enterobacteriaceae	Klebsiella
ASV1	Ma35	0.689574	Ma35	Infected	4.81866	FALSE	11h	L1	N	B3	48024	Bacteria	Proteobacteria	Gammaproteobacteria	Enterobacterales	Enterobacteriaceae	Klebsiella
ASV1	Ma25	0.670898	Ma25	Infected	17.0406	FALSE	2h	L1	N	B3	48093	Bacteria	Proteobacteria	Gammaproteobacteria	Enterobacterales	Enterobacteriaceae	Klebsiella
ASV4	Ma57	0.66442	Ma57	Sterile	0.694035	FALSE	11h	L2	N	B3	1567	Bacteria	Proteobacteria	Gammaproteobacteria	Pseudomonadales	Pseudomonadaceae	Pseudomonas
ASV1	Ma28	0.661005	Ma28	Infected	5.15197	FALSE	2h	L2	N	B3	34134	Bacteria	Proteobacteria	Gammaproteobacteria	Enterobacterales	Enterobacteriaceae	Klebsiella
ASV4	Ma47	0.633405	Ma47	Sterile	0.67933	FALSE	2h	L2	N	B3	1913	Bacteria	Proteobacteria	Gammaproteobacteria	Pseudomonadales	Pseudomonadaceae	Pseudomonas
ASV1	Ma27	0.630097	Ma27	Infected	2.01499	FALSE	2h	L2	N	B3	10962	Bacteria	Proteobacteria	Gammaproteobacteria	Enterobacterales	Enterobacteriaceae	Klebsiella
ASV1	Ma26	0.627451	Ma26	Infected	3.37762	FALSE	2h	L2	N	B3	31028	Bacteria	Proteobacteria	Gammaproteobacteria	Enterobacterales	Enterobacteriaceae	Klebsiella
ASV1	Ma24	0.620503	Ma24	Infected	1.74786	FALSE	2h	L1	N	B3	11678	Bacteria	Proteobacteria	Gammaproteobacteria	Enterobacterales	Enterobacteriaceae	Klebsiella
ASV4	Ma56	0.61538	Ma56	Sterile	0.728345	FALSE	11h	L2	N	B3	3698	Bacteria	Proteobacteria	Gammaproteobacteria	Pseudomonadales	Pseudomonadaceae	Pseudomonas
ASV3	Ma53	0.609626	Ma53	Sterile	2.9858	FALSE	11h	L1	N	B3	12750	Bacteria	Proteobacteria	Gammaproteobacteria	Pseudomonadales	Moraxellaceae	Acinetobacter
ASV3	Ma50	0.571099	Ma50	Sterile	0.571497	FALSE	2h	L2	N	B3	1398	Bacteria	Proteobacteria	Gammaproteobacteria	Pseudomonadales	Moraxellaceae	Acinetobacter
ASV1	Ma39	0.558509	Ma39	Infected	6.57341	FALSE	11h	L2	N	B3	22574	Bacteria	Proteobacteria	Gammaproteobacteria	Enterobacterales	Enterobacteriaceae	Klebsiella
ASV1	Ma29	0.557244	Ma29	Infected	1.04712	FALSE	2h	L2	N	B3	7960	Bacteria	Proteobacteria	Gammaproteobacteria	Enterobacterales	Enterobacteriaceae	Klebsiella
ASV1	Ma22	0.551348	Ma22	Infected	1.88755	FALSE	2h	L1	N	B3	11406	Bacteria	Proteobacteria	Gammaproteobacteria	Enterobacterales	Enterobacteriaceae	Klebsiella
ASV1	Ma23	0.546284	Ma23	Infected	2.28213	FALSE	2h	L1	N	B3	9889	Bacteria	Proteobacteria	Gammaproteobacteria	Enterobacterales	Enterobacteriaceae	Klebsiella
ASV5	Ma59	0.496339	Ma59	Sterile	0.620512	FALSE	11h	L2	N	B3	1400	Bacteria	Actinobacteriota	Actinobacteria	Corynebacteriales	Corynebacteriaceae	Corynebacterium
ASV1	Ma40	0.493343	Ma40	Infected	2.86051	FALSE	11h	L2	N	B3	24240	Bacteria	Proteobacteria	Gammaproteobacteria	Enterobacterales	Enterobacteriaceae	Klebsiella
ASV3	Ma54	0.466071	Ma54	Sterile	0.970971	FALSE	11h	L1	N	B3	10535	Bacteria	Proteobacteria	Gammaproteobacteria	Pseudomonadales	Moraxellaceae	Acinetobacter
ASV6	Ma45	0.424372	Ma45	Sterile	1.32143	FALSE	2h	L1	N	B3	4892	Bacteria	Actinobacteriota	Actinobacteria	Corynebacteriales	Tsukamurellaceae	Tsukamurella
ASV2	Ma40	0.424268	Ma40	Infected	2.86051	FALSE	11h	L2	N	B3	24240	Bacteria	Proteobacteria	Gammaproteobacteria	Burkholderiales	Burkholderiaceae	Burkholderia-Caballeronia-Paraburkholderia
ASV4	Ma55	0.418862	Ma55	Sterile	0.524932	FALSE	11h	L1	N	B3	479	Bacteria	Proteobacteria	Gammaproteobacteria	Pseudomonadales	Pseudomonadaceae	Pseudomonas
ASV1	Ma30	0.398587	Ma30	Infected	0.921955	FALSE	2h	L2	N	B3	11652	Bacteria	Proteobacteria	Gammaproteobacteria	Enterobacterales	Enterobacteriaceae	Klebsiella
ASV8	Ma41	0.390452	Ma41	Sterile	0.960132	FALSE	2h	L1	N	B3	3441	Bacteria	Firmicutes	Bacilli	Lactobacillales	Streptococcaceae	Floricoccus
ASV4	Ma59	0.384962	Ma59	Sterile	0.620512	FALSE	11h	L2	N	B3	1400	Bacteria	Proteobacteria	Gammaproteobacteria	Pseudomonadales	Pseudomonadaceae	Pseudomonas
ASV2	Ma39	0.370062	Ma39	Infected	6.57341	FALSE	11h	L2	N	B3	22574	Bacteria	Proteobacteria	Gammaproteobacteria	Burkholderiales	Burkholderiaceae	Burkholderia-Caballeronia-Paraburkholderia
ASV5	Ma44	0.358645	Ma44	Sterile	0.546989	FALSE	2h	L1	N	B3	1075	Bacteria	Actinobacteriota	Actinobacteria	Corynebacteriales	Corynebacteriaceae	Corynebacterium
ASV3	Ma51	0.330798	Ma51	Sterile	0.828827	FALSE	11h	L1	N	B3	1358	Bacteria	Proteobacteria	Gammaproteobacteria	Pseudomonadales	Moraxellaceae	Acinetobacter
ASV4	Ma48	0.328574	Ma48	Sterile	0.534735	FALSE	2h	L2	N	B3	1229	Bacteria	Proteobacteria	Gammaproteobacteria	Pseudomonadales	Pseudomonadaceae	Pseudomonas
ASV1	Ma21	0.316971	Ma21	Infected	3.33105	FALSE	2h	L1	N	B3	12405	Bacteria	Proteobacteria	Gammaproteobacteria	Enterobacterales	Enterobacteriaceae	Klebsiella
ASV4	Ma30	0.300989	Ma30	Infected	0.921955	FALSE	2h	L2	N	B3	11652	Bacteria	Proteobacteria	Gammaproteobacteria	Pseudomonadales	Pseudomonadaceae	Pseudomonas
ASV6	Ma43	0.289766	Ma43	Sterile	0.588652	FALSE	2h	L1	N	B3	2785	Bacteria	Actinobacteriota	Actinobacteria	Corynebacteriales	Tsukamurellaceae	Tsukamurella
ASV6	Ma44	0.275566	Ma44	Sterile	0.546989	FALSE	2h	L1	N	B3	1075	Bacteria	Actinobacteriota	Actinobacteria	Corynebacteriales	Tsukamurellaceae	Tsukamurella
ASV2	Ma28	0.269455	Ma28	Infected	5.15197	FALSE	2h	L2	N	B3	34134	Bacteria	Proteobacteria	Gammaproteobacteria	Burkholderiales	Burkholderiaceae	Burkholderia-Caballeronia-Paraburkholderia
ASV4	Ma58	0.267731	Ma58	Sterile	0.564145	FALSE	11h	L2	N	B3	578	Bacteria	Proteobacteria	Gammaproteobacteria	Pseudomonadales	Pseudomonadaceae	Pseudomonas
ASV6	Ma52	0.260254	Ma52	Sterile	0.620512	FALSE	11h	L1	N	B3	2004	Bacteria	Actinobacteriota	Actinobacteria	Corynebacteriales	Tsukamurellaceae	Tsukamurella
ASV6	Ma21	0.245397	Ma21	Infected	3.33105	FALSE	2h	L1	N	B3	12405	Bacteria	Actinobacteriota	Actinobacteria	Corynebacteriales	Tsukamurellaceae	Tsukamurella
ASV4	Ma46	0.241904	Ma46	Sterile	0.782262	FALSE	2h	L2	N	B3	1572	Bacteria	Proteobacteria	Gammaproteobacteria	Pseudomonadales	Pseudomonadaceae	Pseudomonas
ASV4	Ma43	0.224575	Ma43	Sterile	0.588652	FALSE	2h	L1	N	B3	2785	Bacteria	Proteobacteria	Gammaproteobacteria	Pseudomonadales	Pseudomonadaceae	Pseudomonas
ASV2	Ma32	0.224491	Ma32	Infected	4.1202	FALSE	11h	L1	N	B3	136214	Bacteria	Proteobacteria	Gammaproteobacteria	Burkholderiales	Burkholderiaceae	Burkholderia-Caballeronia-Paraburkholderia
ASV4	Ma49	0.217645	Ma49	Sterile	0.625414	FALSE	2h	L2	N	B3	571	Bacteria	Proteobacteria	Gammaproteobacteria	Pseudomonadales	Pseudomonadaceae	Pseudomonas
ASV2	Ma26	0.21645	Ma26	Infected	3.37762	FALSE	2h	L2	N	B3	31028	Bacteria	Proteobacteria	Gammaproteobacteria	Burkholderiales	Burkholderiaceae	Burkholderia-Caballeronia-Paraburkholderia
ASV2	Ma36	0.215069	Ma36	Infected	6.5489	FALSE	11h	L2	N	B3	49244	Bacteria	Proteobacteria	Gammaproteobacteria	Burkholderiales	Burkholderiaceae	Burkholderia-Caballeronia-Paraburkholderia
ASV3	Ma45	0.214221	Ma45	Sterile	1.32143	FALSE	2h	L1	N	B3	4892	Bacteria	Proteobacteria	Gammaproteobacteria	Pseudomonadales	Moraxellaceae	Acinetobacter
ASV6	Ma51	0.212959	Ma51	Sterile	0.828827	FALSE	11h	L1	N	B3	1358	Bacteria	Actinobacteriota	Actinobacteria	Corynebacteriales	Tsukamurellaceae	Tsukamurella
ASV4	Ma29	0.209262	Ma29	Infected	1.04712	FALSE	2h	L2	N	B3	7960	Bacteria	Proteobacteria	Gammaproteobacteria	Pseudomonadales	Pseudomonadaceae	Pseudomonas
ASV2	Ma35	0.208432	Ma35	Infected	4.81866	FALSE	11h	L1	N	B3	48024	Bacteria	Proteobacteria	Gammaproteobacteria	Burkholderiales	Burkholderiaceae	Burkholderia-Caballeronia-Paraburkholderia
ASV5	Ma49	0.20666	Ma49	Sterile	0.625414	FALSE	2h	L2	N	B3	571	Bacteria	Actinobacteriota	Actinobacteria	Corynebacteriales	Corynebacteriaceae	Corynebacterium
ASV6	Ma49	0.20563	Ma49	Sterile	0.625414	FALSE	2h	L2	N	B3	571	Bacteria	Actinobacteriota	Actinobacteria	Corynebacteriales	Tsukamurellaceae	Tsukamurella
ASV5	Ma46	0.205534	Ma46	Sterile	0.782262	FALSE	2h	L2	N	B3	1572	Bacteria	Actinobacteriota	Actinobacteria	Corynebacteriales	Corynebacteriaceae	Corynebacterium
ASV2	Ma31	0.199353	Ma31	Infected	5.88229	FALSE	11h	L1	N	B3	171653	Bacteria	Proteobacteria	Gammaproteobacteria	Burkholderiales	Burkholderiaceae	Burkholderia-Caballeronia-Paraburkholderia
ASV3	Ma46	0.198043	Ma46	Sterile	0.782262	FALSE	2h	L2	N	B3	1572	Bacteria	Proteobacteria	Gammaproteobacteria	Pseudomonadales	Moraxellaceae	Acinetobacter
ASV2	Ma24	0.191762	Ma24	Infected	1.74786	FALSE	2h	L1	N	B3	11678	Bacteria	Proteobacteria	Gammaproteobacteria	Burkholderiales	Burkholderiaceae	Burkholderia-Caballeronia-Paraburkholderia
ASV5	Ma22	0.190229	Ma22	Infected	1.88755	FALSE	2h	L1	N	B3	11406	Bacteria	Actinobacteriota	Actinobacteria	Corynebacteriales	Corynebacteriaceae	Corynebacterium
ASV3	Ma52	0.189897	Ma52	Sterile	0.620512	FALSE	11h	L1	N	B3	2004	Bacteria	Proteobacteria	Gammaproteobacteria	Pseudomonadales	Moraxellaceae	Acinetobacter
ASV2	Ma29	0.182325	Ma29	Infected	1.04712	FALSE	2h	L2	N	B3	7960	Bacteria	Proteobacteria	Gammaproteobacteria	Burkholderiales	Burkholderiaceae	Burkholderia-Caballeronia-Paraburkholderia
ASV5	Ma42	0.180391	Ma42	Sterile	0.556792	FALSE	2h	L1	N	B3	939	Bacteria	Actinobacteriota	Actinobacteria	Corynebacteriales	Corynebacteriaceae	Corynebacterium
ASV4	Ma50	0.177781	Ma50	Sterile	0.571497	FALSE	2h	L2	N	B3	1398	Bacteria	Proteobacteria	Gammaproteobacteria	Pseudomonadales	Pseudomonadaceae	Pseudomonas
ASV2	Ma34	0.17593	Ma34	Infected	9.9481	FALSE	11h	L1	N	B3	144122	Bacteria	Proteobacteria	Gammaproteobacteria	Burkholderiales	Burkholderiaceae	Burkholderia-Caballeronia-Paraburkholderia
ASV5	Ma52	0.17575	Ma52	Sterile	0.620512	FALSE	11h	L1	N	B3	2004	Bacteria	Actinobacteriota	Actinobacteria	Corynebacteriales	Corynebacteriaceae	Corynebacterium
ASV2	Ma27	0.173314	Ma27	Infected	2.01499	FALSE	2h	L2	N	B3	10962	Bacteria	Proteobacteria	Gammaproteobacteria	Burkholderiales	Burkholderiaceae	Burkholderia-Caballeronia-Paraburkholderia
ASV4	Ma41	0.172741	Ma41	Sterile	0.960132	FALSE	2h	L1	N	B3	3441	Bacteria	Proteobacteria	Gammaproteobacteria	Pseudomonadales	Pseudomonadaceae	Pseudomonas
ASV5	Ma58	0.172171	Ma58	Sterile	0.564145	FALSE	11h	L2	N	B3	578	Bacteria	Actinobacteriota	Actinobacteria	Corynebacteriales	Corynebacteriaceae	Corynebacterium
ASV2	Ma23	0.171425	Ma23	Infected	2.28213	FALSE	2h	L1	N	B3	9889	Bacteria	Proteobacteria	Gammaproteobacteria	Burkholderiales	Burkholderiaceae	Burkholderia-Caballeronia-Paraburkholderia
ASV6	Ma42	0.171042	Ma42	Sterile	0.556792	FALSE	2h	L1	N	B3	939	Bacteria	Actinobacteriota	Actinobacteria	Corynebacteriales	Tsukamurellaceae	Tsukamurella
ASV3	Ma43	0.168571	Ma43	Sterile	0.588652	FALSE	2h	L1	N	B3	2785	Bacteria	Proteobacteria	Gammaproteobacteria	Pseudomonadales	Moraxellaceae	Acinetobacter
ASV2	Ma25	0.16729	Ma25	Infected	17.0406	FALSE	2h	L1	N	B3	48093	Bacteria	Proteobacteria	Gammaproteobacteria	Burkholderiales	Burkholderiaceae	Burkholderia-Caballeronia-Paraburkholderia
ASV2	Ma22	0.165027	Ma22	Infected	1.88755	FALSE	2h	L1	N	B3	11406	Bacteria	Proteobacteria	Gammaproteobacteria	Burkholderiales	Burkholderiaceae	Burkholderia-Caballeronia-Paraburkholderia
ASV15	Ma60	0.16405	Ma60	Sterile	12.9797	FALSE	11h	L2	Y	B3	1284820	Bacteria	Firmicutes	Bacilli	Bacillales	Bacillaceae	Bacillus
ASV5	Ma56	0.163083	Ma56	Sterile	0.728345	FALSE	11h	L2	N	B3	3698	Bacteria	Actinobacteriota	Actinobacteria	Corynebacteriales	Corynebacteriaceae	Corynebacterium
ASV3	Ma56	0.147408	Ma56	Sterile	0.728345	FALSE	11h	L2	N	B3	3698	Bacteria	Proteobacteria	Gammaproteobacteria	Pseudomonadales	Moraxellaceae	Acinetobacter
ASV13	Ma55	0.143114	Ma55	Sterile	0.524932	FALSE	11h	L1	N	B3	479	Bacteria	Actinobacteriota	Actinobacteria	Corynebacteriales	Order_Corynebacteriales	Order_Corynebacteriales
ASV6	Ma48	0.142401	Ma48	Sterile	0.534735	FALSE	2h	L2	N	B3	1229	Bacteria	Actinobacteriota	Actinobacteria	Corynebacteriales	Tsukamurellaceae	Tsukamurella
ASV6	Ma53	0.140241	Ma53	Sterile	2.9858	FALSE	11h	L1	N	B3	12750	Bacteria	Actinobacteriota	Actinobacteria	Corynebacteriales	Tsukamurellaceae	Tsukamurella
ASV4	Ma42	0.1376	Ma42	Sterile	0.556792	FALSE	2h	L1	N	B3	939	Bacteria	Proteobacteria	Gammaproteobacteria	Pseudomonadales	Pseudomonadaceae	Pseudomonas
ASV5	Ma30	0.137573	Ma30	Infected	0.921955	FALSE	2h	L2	N	B3	11652	Bacteria	Actinobacteriota	Actinobacteria	Corynebacteriales	Corynebacteriaceae	Corynebacterium
ASV5	Ma41	0.137099	Ma41	Sterile	0.960132	FALSE	2h	L1	N	B3	3441	Bacteria	Actinobacteriota	Actinobacteria	Corynebacteriales	Corynebacteriaceae	Corynebacterium
ASV8	Ma23	0.135623	Ma23	Infected	2.28213	FALSE	2h	L1	N	B3	9889	Bacteria	Firmicutes	Bacilli	Lactobacillales	Streptococcaceae	Floricoccus
ASV2	Ma30	0.135417	Ma30	Infected	0.921955	FALSE	2h	L2	N	B3	11652	Bacteria	Proteobacteria	Gammaproteobacteria	Burkholderiales	Burkholderiaceae	Burkholderia-Caballeronia-Paraburkholderia
ASV5	Ma51	0.134729	Ma51	Sterile	0.828827	FALSE	11h	L1	N	B3	1358	Bacteria	Actinobacteriota	Actinobacteria	Corynebacteriales	Corynebacteriaceae	Corynebacterium
ASV6	Ma55	0.133533	Ma55	Sterile	0.524932	FALSE	11h	L1	N	B3	479	Bacteria	Actinobacteriota	Actinobacteria	Corynebacteriales	Tsukamurellaceae	Tsukamurella
ASV5	Ma55	0.131138	Ma55	Sterile	0.524932	FALSE	11h	L1	N	B3	479	Bacteria	Actinobacteriota	Actinobacteria	Corynebacteriales	Corynebacteriaceae	Corynebacterium
ASV4	Ma27	0.126091	Ma27	Infected	2.01499	FALSE	2h	L2	N	B3	10962	Bacteria	Proteobacteria	Gammaproteobacteria	Pseudomonadales	Pseudomonadaceae	Pseudomonas
ASV3	Ma42	0.12094	Ma42	Sterile	0.556792	FALSE	2h	L1	N	B3	939	Bacteria	Proteobacteria	Gammaproteobacteria	Pseudomonadales	Moraxellaceae	Acinetobacter
ASV5	Ma53	0.120789	Ma53	Sterile	2.9858	FALSE	11h	L1	N	B3	12750	Bacteria	Actinobacteriota	Actinobacteria	Corynebacteriales	Corynebacteriaceae	Corynebacterium
ASV5	Ma47	0.119988	Ma47	Sterile	0.67933	FALSE	2h	L2	N	B3	1913	Bacteria	Actinobacteriota	Actinobacteria	Corynebacteriales	Corynebacteriaceae	Corynebacterium
ASV8	Ma54	0.117854	Ma54	Sterile	0.970971	FALSE	11h	L1	N	B3	10535	Bacteria	Firmicutes	Bacilli	Lactobacillales	Streptococcaceae	Floricoccus
ASV8	Ma43	0.11744	Ma43	Sterile	0.588652	FALSE	2h	L1	N	B3	2785	Bacteria	Firmicutes	Bacilli	Lactobacillales	Streptococcaceae	Floricoccus
ASV2	Ma38	0.113097	Ma38	Infected	6.5391	FALSE	11h	L2	Y	B3	112482	Bacteria	Proteobacteria	Gammaproteobacteria	Burkholderiales	Burkholderiaceae	Burkholderia-Caballeronia-Paraburkholderia
ASV3	Ma49	0.111912	Ma49	Sterile	0.625414	FALSE	2h	L2	N	B3	571	Bacteria	Proteobacteria	Gammaproteobacteria	Pseudomonadales	Moraxellaceae	Acinetobacter
ASV3	Ma48	0.11084	Ma48	Sterile	0.534735	FALSE	2h	L2	N	B3	1229	Bacteria	Proteobacteria	Gammaproteobacteria	Pseudomonadales	Moraxellaceae	Acinetobacter
ASV13	Ma42	0.107515	Ma42	Sterile	0.556792	FALSE	2h	L1	N	B3	939	Bacteria	Actinobacteriota	Actinobacteria	Corynebacteriales	Order_Corynebacteriales	Order_Corynebacteriales
ASV5	Ma54	0.106683	Ma54	Sterile	0.970971	FALSE	11h	L1	N	B3	10535	Bacteria	Actinobacteriota	Actinobacteria	Corynebacteriales	Corynebacteriaceae	Corynebacterium
ASV6	Ma54	0.105755	Ma54	Sterile	0.970971	FALSE	11h	L1	N	B3	10535	Bacteria	Actinobacteriota	Actinobacteria	Corynebacteriales	Tsukamurellaceae	Tsukamurella
ASV4	Ma45	0.105292	Ma45	Sterile	1.32143	FALSE	2h	L1	N	B3	4892	Bacteria	Proteobacteria	Gammaproteobacteria	Pseudomonadales	Pseudomonadaceae	Pseudomonas
ASV13	Ma44	0.104715	Ma44	Sterile	0.546989	FALSE	2h	L1	N	B3	1075	Bacteria	Actinobacteriota	Actinobacteria	Corynebacteriales	Order_Corynebacteriales	Order_Corynebacteriales
ASV6	Ma41	0.102478	Ma41	Sterile	0.960132	FALSE	2h	L1	N	B3	3441	Bacteria	Actinobacteriota	Actinobacteria	Corynebacteriales	Tsukamurellaceae	Tsukamurella
ASV5	Ma57	0.0969952	Ma57	Sterile	0.694035	FALSE	11h	L2	N	B3	1567	Bacteria	Actinobacteriota	Actinobacteria	Corynebacteriales	Corynebacteriaceae	Corynebacterium
ASV3	Ma58	0.0882512	Ma58	Sterile	0.564145	FALSE	11h	L2	N	B3	578	Bacteria	Proteobacteria	Gammaproteobacteria	Pseudomonadales	Moraxellaceae	Acinetobacter
ASV3	Ma21	0.0860857	Ma21	Infected	3.33105	FALSE	2h	L1	N	B3	12405	Bacteria	Proteobacteria	Gammaproteobacteria	Pseudomonadales	Moraxellaceae	Acinetobacter
ASV5	Ma26	0.0858889	Ma26	Infected	3.37762	FALSE	2h	L2	N	B3	31028	Bacteria	Actinobacteriota	Actinobacteria	Corynebacteriales	Corynebacteriaceae	Corynebacterium
ASV4	Ma51	0.0853418	Ma51	Sterile	0.828827	FALSE	11h	L1	N	B3	1358	Bacteria	Proteobacteria	Gammaproteobacteria	Pseudomonadales	Pseudomonadaceae	Pseudomonas
ASV6	Ma46	0.0844611	Ma46	Sterile	0.782262	FALSE	2h	L2	N	B3	1572	Bacteria	Actinobacteriota	Actinobacteria	Corynebacteriales	Tsukamurellaceae	Tsukamurella
ASV4	Ma34	0.0822975	Ma34	Infected	9.9481	FALSE	11h	L1	N	B3	144122	Bacteria	Proteobacteria	Gammaproteobacteria	Pseudomonadales	Pseudomonadaceae	Pseudomonas
ASV4	Ma52	0.0792822	Ma52	Sterile	0.620512	FALSE	11h	L1	N	B3	2004	Bacteria	Proteobacteria	Gammaproteobacteria	Pseudomonadales	Pseudomonadaceae	Pseudomonas
ASV2	Ma21	0.0791989	Ma21	Infected	3.33105	FALSE	2h	L1	N	B3	12405	Bacteria	Proteobacteria	Gammaproteobacteria	Burkholderiales	Burkholderiaceae	Burkholderia-Caballeronia-Paraburkholderia
ASV3	Ma47	0.0786552	Ma47	Sterile	0.67933	FALSE	2h	L2	N	B3	1913	Bacteria	Proteobacteria	Gammaproteobacteria	Pseudomonadales	Moraxellaceae	Acinetobacter
ASV8	Ma44	0.077771	Ma44	Sterile	0.546989	FALSE	2h	L1	N	B3	1075	Bacteria	Firmicutes	Bacilli	Lactobacillales	Streptococcaceae	Floricoccus
ASV4	Ma25	0.076689	Ma25	Infected	17.0406	FALSE	2h	L1	N	B3	48093	Bacteria	Proteobacteria	Gammaproteobacteria	Pseudomonadales	Pseudomonadaceae	Pseudomonas
ASV4	Ma54	0.0758914	Ma54	Sterile	0.970971	FALSE	11h	L1	N	B3	10535	Bacteria	Proteobacteria	Gammaproteobacteria	Pseudomonadales	Pseudomonadaceae	Pseudomonas
ASV8	Ma45	0.0735924	Ma45	Sterile	1.32143	FALSE	2h	L1	N	B3	4892	Bacteria	Firmicutes	Bacilli	Lactobacillales	Streptococcaceae	Floricoccus
ASV4	Ma24	0.0706867	Ma24	Infected	1.74786	FALSE	2h	L1	N	B3	11678	Bacteria	Proteobacteria	Gammaproteobacteria	Pseudomonadales	Pseudomonadaceae	Pseudomonas
ASV4	Ma44	0.069606	Ma44	Sterile	0.546989	FALSE	2h	L1	N	B3	1075	Bacteria	Proteobacteria	Gammaproteobacteria	Pseudomonadales	Pseudomonadaceae	Pseudomonas
ASV3	Ma57	0.0685762	Ma57	Sterile	0.694035	FALSE	11h	L2	N	B3	1567	Bacteria	Proteobacteria	Gammaproteobacteria	Pseudomonadales	Moraxellaceae	Acinetobacter
ASV5	Ma21	0.0654603	Ma21	Infected	3.33105	FALSE	2h	L1	N	B3	12405	Bacteria	Actinobacteriota	Actinobacteria	Corynebacteriales	Corynebacteriaceae	Corynebacterium
ASV2	Ma33	0.0653875	Ma33	Infected	10.4603	FALSE	11h	L1	N	B3	862642	Bacteria	Proteobacteria	Gammaproteobacteria	Burkholderiales	Burkholderiaceae	Burkholderia-Caballeronia-Paraburkholderia
ASV1	Ma48	0.0646252	Ma48	Sterile	0.534735	FALSE	2h	L2	N	B3	1229	Bacteria	Proteobacteria	Gammaproteobacteria	Enterobacterales	Enterobacteriaceae	Klebsiella
ASV4	Ma36	0.0640119	Ma36	Infected	6.5489	FALSE	11h	L2	N	B3	49244	Bacteria	Proteobacteria	Gammaproteobacteria	Pseudomonadales	Pseudomonadaceae	Pseudomonas
ASV1	Ma52	0.0639005	Ma52	Sterile	0.620512	FALSE	11h	L1	N	B3	2004	Bacteria	Proteobacteria	Gammaproteobacteria	Enterobacterales	Enterobacteriaceae	Klebsiella
ASV8	Ma21	0.0606465	Ma21	Infected	3.33105	FALSE	2h	L1	N	B3	12405	Bacteria	Firmicutes	Bacilli	Lactobacillales	Streptococcaceae	Floricoccus
ASV6	Ma50	0.0599002	Ma50	Sterile	0.571497	FALSE	2h	L2	N	B3	1398	Bacteria	Actinobacteriota	Actinobacteria	Corynebacteriales	Tsukamurellaceae	Tsukamurella
ASV4	Ma37	0.0590786	Ma37	Infected	21.8392	FALSE	11h	L2	N	B3	2593614	Bacteria	Proteobacteria	Gammaproteobacteria	Pseudomonadales	Pseudomonadaceae	Pseudomonas
ASV13	Ma51	0.0576847	Ma51	Sterile	0.828827	FALSE	11h	L1	N	B3	1358	Bacteria	Actinobacteriota	Actinobacteria	Corynebacteriales	Order_Corynebacteriales	Order_Corynebacteriales
ASV5	Ma48	0.0563592	Ma48	Sterile	0.534735	FALSE	2h	L2	N	B3	1229	Bacteria	Actinobacteriota	Actinobacteria	Corynebacteriales	Corynebacteriaceae	Corynebacterium
ASV5	Ma45	0.0561939	Ma45	Sterile	1.32143	FALSE	2h	L1	N	B3	4892	Bacteria	Actinobacteriota	Actinobacteria	Corynebacteriales	Corynebacteriaceae	Corynebacterium
ASV5	Ma27	0.0556376	Ma27	Infected	2.01499	FALSE	2h	L2	N	B3	10962	Bacteria	Actinobacteriota	Actinobacteria	Corynebacteriales	Corynebacteriaceae	Corynebacterium
ASV6	Ma47	0.0549044	Ma47	Sterile	0.67933	FALSE	2h	L2	N	B3	1913	Bacteria	Actinobacteriota	Actinobacteria	Corynebacteriales	Tsukamurellaceae	Tsukamurella
ASV6	Ma58	0.0538711	Ma58	Sterile	0.564145	FALSE	11h	L2	N	B3	578	Bacteria	Actinobacteriota	Actinobacteria	Corynebacteriales	Tsukamurellaceae	Tsukamurella
ASV3	Ma41	0.0512391	Ma41	Sterile	0.960132	FALSE	2h	L1	N	B3	3441	Bacteria	Proteobacteria	Gammaproteobacteria	Pseudomonadales	Moraxellaceae	Acinetobacter
ASV13	Ma54	0.050765	Ma54	Sterile	0.970971	FALSE	11h	L1	N	B3	10535	Bacteria	Actinobacteriota	Actinobacteria	Corynebacteriales	Order_Corynebacteriales	Order_Corynebacteriales
ASV4	Ma60	0.0502564	Ma60	Sterile	12.9797	FALSE	11h	L2	Y	B3	1284820	Bacteria	Proteobacteria	Gammaproteobacteria	Pseudomonadales	Pseudomonadaceae	Pseudomonas
ASV13	Ma52	0.0497531	Ma52	Sterile	0.620512	FALSE	11h	L1	N	B3	2004	Bacteria	Actinobacteriota	Actinobacteria	Corynebacteriales	Order_Corynebacteriales	Order_Corynebacteriales
ASV5	Ma24	0.0494412	Ma24	Infected	1.74786	FALSE	2h	L1	N	B3	11678	Bacteria	Actinobacteriota	Actinobacteria	Corynebacteriales	Corynebacteriaceae	Corynebacterium
ASV5	Ma43	0.0485739	Ma43	Sterile	0.588652	FALSE	2h	L1	N	B3	2785	Bacteria	Actinobacteriota	Actinobacteria	Corynebacteriales	Corynebacteriaceae	Corynebacterium
ASV4	Ma23	0.0483901	Ma23	Infected	2.28213	FALSE	2h	L1	N	B3	9889	Bacteria	Proteobacteria	Gammaproteobacteria	Pseudomonadales	Pseudomonadaceae	Pseudomonas
ASV3	Ma55	0.0482036	Ma55	Sterile	0.524932	FALSE	11h	L1	N	B3	479	Bacteria	Proteobacteria	Gammaproteobacteria	Pseudomonadales	Moraxellaceae	Acinetobacter
ASV1	Ma46	0.0478492	Ma46	Sterile	0.782262	FALSE	2h	L2	N	B3	1572	Bacteria	Proteobacteria	Gammaproteobacteria	Enterobacterales	Enterobacteriaceae	Klebsiella
ASV2	Ma37	0.0450768	Ma37	Infected	21.8392	FALSE	11h	L2	N	B3	2593614	Bacteria	Proteobacteria	Gammaproteobacteria	Burkholderiales	Burkholderiaceae	Burkholderia-Caballeronia-Paraburkholderia
ASV13	Ma43	0.0447392	Ma43	Sterile	0.588652	FALSE	2h	L1	N	B3	2785	Bacteria	Actinobacteriota	Actinobacteria	Corynebacteriales	Order_Corynebacteriales	Order_Corynebacteriales
ASV4	Ma22	0.0442722	Ma22	Infected	1.88755	FALSE	2h	L1	N	B3	11406	Bacteria	Proteobacteria	Gammaproteobacteria	Pseudomonadales	Pseudomonadaceae	Pseudomonas
ASV4	Ma40	0.0424181	Ma40	Infected	2.86051	FALSE	11h	L2	N	B3	24240	Bacteria	Proteobacteria	Gammaproteobacteria	Pseudomonadales	Pseudomonadaceae	Pseudomonas
ASV4	Ma26	0.0422715	Ma26	Infected	3.37762	FALSE	2h	L2	N	B3	31028	Bacteria	Proteobacteria	Gammaproteobacteria	Pseudomonadales	Pseudomonadaceae	Pseudomonas
ASV4	Ma39	0.0422026	Ma39	Infected	6.57341	FALSE	11h	L2	N	B3	22574	Bacteria	Proteobacteria	Gammaproteobacteria	Pseudomonadales	Pseudomonadaceae	Pseudomonas
ASV4	Ma38	0.0419267	Ma38	Infected	6.5391	FALSE	11h	L2	Y	B3	112482	Bacteria	Proteobacteria	Gammaproteobacteria	Pseudomonadales	Pseudomonadaceae	Pseudomonas
ASV3	Ma35	0.0419069	Ma35	Infected	4.81866	FALSE	11h	L1	N	B3	48024	Bacteria	Proteobacteria	Gammaproteobacteria	Pseudomonadales	Moraxellaceae	Acinetobacter
ASV15	Ma48	0.0411422	Ma48	Sterile	0.534735	FALSE	2h	L2	N	B3	1229	Bacteria	Firmicutes	Bacilli	Bacillales	Bacillaceae	Bacillus
ASV24	Ma49	0.0408514	Ma49	Sterile	0.625414	FALSE	2h	L2	N	B3	571	Bacteria	Actinobacteriota	Actinobacteria	Corynebacteriales	Nocardiaceae	Gordonia
ASV1	Ma47	0.0404072	Ma47	Sterile	0.67933	FALSE	2h	L2	N	B3	1913	Bacteria	Proteobacteria	Gammaproteobacteria	Enterobacterales	Enterobacteriaceae	Klebsiella
ASV13	Ma57	0.0369559	Ma57	Sterile	0.694035	FALSE	11h	L2	N	B3	1567	Bacteria	Actinobacteriota	Actinobacteria	Corynebacteriales	Order_Corynebacteriales	Order_Corynebacteriales
ASV4	Ma32	0.0367029	Ma32	Infected	4.1202	FALSE	11h	L1	N	B3	136214	Bacteria	Proteobacteria	Gammaproteobacteria	Pseudomonadales	Pseudomonadaceae	Pseudomonas
ASV13	Ma49	0.0351871	Ma49	Sterile	0.625414	FALSE	2h	L2	N	B3	571	Bacteria	Actinobacteriota	Actinobacteria	Corynebacteriales	Order_Corynebacteriales	Order_Corynebacteriales
ASV6	Ma57	0.0343162	Ma57	Sterile	0.694035	FALSE	11h	L2	N	B3	1567	Bacteria	Actinobacteriota	Actinobacteria	Corynebacteriales	Tsukamurellaceae	Tsukamurella
ASV6	Ma59	0.0321036	Ma59	Sterile	0.620512	FALSE	11h	L2	N	B3	1400	Bacteria	Actinobacteriota	Actinobacteria	Corynebacteriales	Tsukamurellaceae	Tsukamurella
ASV15	Ma46	0.0317786	Ma46	Sterile	0.782262	FALSE	2h	L2	N	B3	1572	Bacteria	Firmicutes	Bacilli	Bacillales	Bacillaceae	Bacillus
ASV4	Ma21	0.0314125	Ma21	Infected	3.33105	FALSE	2h	L1	N	B3	12405	Bacteria	Proteobacteria	Gammaproteobacteria	Pseudomonadales	Pseudomonadaceae	Pseudomonas
ASV13	Ma41	0.0309038	Ma41	Sterile	0.960132	FALSE	2h	L1	N	B3	3441	Bacteria	Actinobacteriota	Actinobacteria	Corynebacteriales	Order_Corynebacteriales	Order_Corynebacteriales
ASV1	Ma42	0.030205	Ma42	Sterile	0.556792	FALSE	2h	L1	N	B3	939	Bacteria	Proteobacteria	Gammaproteobacteria	Enterobacterales	Enterobacteriaceae	Klebsiella
ASV5	Ma29	0.0301195	Ma29	Infected	1.04712	FALSE	2h	L2	N	B3	7960	Bacteria	Actinobacteriota	Actinobacteria	Corynebacteriales	Corynebacteriaceae	Corynebacterium
ASV8	Ma55	0.0296407	Ma55	Sterile	0.524932	FALSE	11h	L1	N	B3	479	Bacteria	Firmicutes	Bacilli	Lactobacillales	Streptococcaceae	Floricoccus
ASV4	Ma35	0.0268456	Ma35	Infected	4.81866	FALSE	11h	L1	N	B3	48024	Bacteria	Proteobacteria	Gammaproteobacteria	Pseudomonadales	Pseudomonadaceae	Pseudomonas
ASV3	Ma40	0.0260743	Ma40	Infected	2.86051	FALSE	11h	L2	N	B3	24240	Bacteria	Proteobacteria	Gammaproteobacteria	Pseudomonadales	Moraxellaceae	Acinetobacter
ASV13	Ma58	0.0259881	Ma58	Sterile	0.564145	FALSE	11h	L2	N	B3	578	Bacteria	Actinobacteriota	Actinobacteria	Corynebacteriales	Order_Corynebacteriales	Order_Corynebacteriales
ASV1	Ma50	0.0257264	Ma50	Sterile	0.571497	FALSE	2h	L2	N	B3	1398	Bacteria	Proteobacteria	Gammaproteobacteria	Enterobacterales	Enterobacteriaceae	Klebsiella
ASV4	Ma28	0.0250494	Ma28	Infected	5.15197	FALSE	2h	L2	N	B3	34134	Bacteria	Proteobacteria	Gammaproteobacteria	Pseudomonadales	Pseudomonadaceae	Pseudomonas
ASV3	Ma44	0.024903	Ma44	Sterile	0.546989	FALSE	2h	L1	N	B3	1075	Bacteria	Proteobacteria	Gammaproteobacteria	Pseudomonadales	Moraxellaceae	Acinetobacter
ASV5	Ma50	0.0244464	Ma50	Sterile	0.571497	FALSE	2h	L2	N	B3	1398	Bacteria	Actinobacteriota	Actinobacteria	Corynebacteriales	Corynebacteriaceae	Corynebacterium
ASV4	Ma53	0.0239946	Ma53	Sterile	2.9858	FALSE	11h	L1	N	B3	12750	Bacteria	Proteobacteria	Gammaproteobacteria	Pseudomonadales	Pseudomonadaceae	Pseudomonas
ASV4	Ma31	0.0236555	Ma31	Infected	5.88229	FALSE	11h	L1	N	B3	171653	Bacteria	Proteobacteria	Gammaproteobacteria	Pseudomonadales	Pseudomonadaceae	Pseudomonas
ASV13	Ma48	0.023483	Ma48	Sterile	0.534735	FALSE	2h	L2	N	B3	1229	Bacteria	Actinobacteriota	Actinobacteria	Corynebacteriales	Order_Corynebacteriales	Order_Corynebacteriales
ASV8	Ma42	0.023253	Ma42	Sterile	0.556792	FALSE	2h	L1	N	B3	939	Bacteria	Firmicutes	Bacilli	Lactobacillales	Streptococcaceae	Floricoccus
ASV1	Ma49	0.0228287	Ma49	Sterile	0.625414	FALSE	2h	L2	N	B3	571	Bacteria	Proteobacteria	Gammaproteobacteria	Enterobacterales	Enterobacteriaceae	Klebsiella
ASV6	Ma23	0.0227911	Ma23	Infected	2.28213	FALSE	2h	L1	N	B3	9889	Bacteria	Actinobacteriota	Actinobacteria	Corynebacteriales	Tsukamurellaceae	Tsukamurella
ASV24	Ma46	0.0227163	Ma46	Sterile	0.782262	FALSE	2h	L2	N	B3	1572	Bacteria	Actinobacteriota	Actinobacteria	Corynebacteriales	Nocardiaceae	Gordonia
ASV5	Ma38	0.0218909	Ma38	Infected	6.5391	FALSE	11h	L2	Y	B3	112482	Bacteria	Actinobacteriota	Actinobacteria	Corynebacteriales	Corynebacteriaceae	Corynebacterium
ASV5	Ma23	0.0202171	Ma23	Infected	2.28213	FALSE	2h	L1	N	B3	9889	Bacteria	Actinobacteriota	Actinobacteria	Corynebacteriales	Corynebacteriaceae	Corynebacterium
ASV4	Ma33	0.0200895	Ma33	Infected	10.4603	FALSE	11h	L1	N	B3	862642	Bacteria	Proteobacteria	Gammaproteobacteria	Pseudomonadales	Pseudomonadaceae	Pseudomonas
ASV3	Ma59	0.0199944	Ma59	Sterile	0.620512	FALSE	11h	L2	N	B3	1400	Bacteria	Proteobacteria	Gammaproteobacteria	Pseudomonadales	Moraxellaceae	Acinetobacter
ASV1	Ma59	0.0198536	Ma59	Sterile	0.620512	FALSE	11h	L2	N	B3	1400	Bacteria	Proteobacteria	Gammaproteobacteria	Enterobacterales	Enterobacteriaceae	Klebsiella
ASV1	Ma57	0.0197136	Ma57	Sterile	0.694035	FALSE	11h	L2	N	B3	1567	Bacteria	Proteobacteria	Gammaproteobacteria	Enterobacterales	Enterobacteriaceae	Klebsiella
ASV6	Ma25	0.0194766	Ma25	Infected	17.0406	FALSE	2h	L1	N	B3	48093	Bacteria	Actinobacteriota	Actinobacteria	Corynebacteriales	Tsukamurellaceae	Tsukamurella
ASV13	Ma23	0.0192344	Ma23	Infected	2.28213	FALSE	2h	L1	N	B3	9889	Bacteria	Actinobacteriota	Actinobacteria	Corynebacteriales	Order_Corynebacteriales	Order_Corynebacteriales
ASV13	Ma24	0.0182838	Ma24	Infected	1.74786	FALSE	2h	L1	N	B3	11678	Bacteria	Actinobacteriota	Actinobacteria	Corynebacteriales	Order_Corynebacteriales	Order_Corynebacteriales
ASV31	Ma44	0.0177587	Ma44	Sterile	0.546989	FALSE	2h	L1	N	B3	1075	Bacteria	Actinobacteriota	Actinobacteria	Streptomycetales	Streptomycetaceae	Streptomyces
ASV5	Ma28	0.0173583	Ma28	Infected	5.15197	FALSE	2h	L2	N	B3	34134	Bacteria	Actinobacteriota	Actinobacteria	Corynebacteriales	Corynebacteriaceae	Corynebacterium
ASV1	Ma43	0.0171766	Ma43	Sterile	0.588652	FALSE	2h	L1	N	B3	2785	Bacteria	Proteobacteria	Gammaproteobacteria	Enterobacterales	Enterobacteriaceae	Klebsiella
ASV3	Ma24	0.0166647	Ma24	Infected	1.74786	FALSE	2h	L1	N	B3	11678	Bacteria	Proteobacteria	Gammaproteobacteria	Pseudomonadales	Moraxellaceae	Acinetobacter
ASV6	Ma22	0.0165094	Ma22	Infected	1.88755	FALSE	2h	L1	N	B3	11406	Bacteria	Actinobacteriota	Actinobacteria	Corynebacteriales	Tsukamurellaceae	Tsukamurella
ASV13	Ma50	0.016255	Ma50	Sterile	0.571497	FALSE	2h	L2	N	B3	1398	Bacteria	Actinobacteriota	Actinobacteria	Corynebacteriales	Order_Corynebacteriales	Order_Corynebacteriales
ASV31	Ma51	0.0160016	Ma51	Sterile	0.828827	FALSE	11h	L1	N	B3	1358	Bacteria	Actinobacteriota	Actinobacteria	Streptomycetales	Streptomycetaceae	Streptomyces
ASV1	Ma54	0.015524	Ma54	Sterile	0.970971	FALSE	11h	L1	N	B3	10535	Bacteria	Proteobacteria	Gammaproteobacteria	Enterobacterales	Enterobacteriaceae	Klebsiella
ASV5	Ma25	0.01539	Ma25	Infected	17.0406	FALSE	2h	L1	N	B3	48093	Bacteria	Actinobacteriota	Actinobacteria	Corynebacteriales	Corynebacteriaceae	Corynebacterium
ASV13	Ma47	0.015037	Ma47	Sterile	0.67933	FALSE	2h	L2	N	B3	1913	Bacteria	Actinobacteriota	Actinobacteria	Corynebacteriales	Order_Corynebacteriales	Order_Corynebacteriales
ASV15	Ma50	0.0147191	Ma50	Sterile	0.571497	FALSE	2h	L2	N	B3	1398	Bacteria	Firmicutes	Bacilli	Bacillales	Bacillaceae	Bacillus
ASV31	Ma42	0.014623	Ma42	Sterile	0.556792	FALSE	2h	L1	N	B3	939	Bacteria	Actinobacteriota	Actinobacteria	Streptomycetales	Streptomycetaceae	Streptomyces
ASV24	Ma48	0.0144655	Ma48	Sterile	0.534735	FALSE	2h	L2	N	B3	1229	Bacteria	Actinobacteriota	Actinobacteria	Corynebacteriales	Nocardiaceae	Gordonia
ASV15	Ma57	0.0141533	Ma57	Sterile	0.694035	FALSE	11h	L2	N	B3	1567	Bacteria	Firmicutes	Bacilli	Bacillales	Bacillaceae	Bacillus
ASV31	Ma52	0.0139575	Ma52	Sterile	0.620512	FALSE	11h	L1	N	B3	2004	Bacteria	Actinobacteriota	Actinobacteria	Streptomycetales	Streptomycetaceae	Streptomyces
ASV13	Ma22	0.013814	Ma22	Infected	1.88755	FALSE	2h	L1	N	B3	11406	Bacteria	Actinobacteriota	Actinobacteria	Corynebacteriales	Order_Corynebacteriales	Order_Corynebacteriales
ASV1	Ma58	0.0138062	Ma58	Sterile	0.564145	FALSE	11h	L2	N	B3	578	Bacteria	Proteobacteria	Gammaproteobacteria	Enterobacterales	Enterobacteriaceae	Klebsiella
ASV24	Ma58	0.0138062	Ma58	Sterile	0.564145	FALSE	11h	L2	N	B3	578	Bacteria	Actinobacteriota	Actinobacteria	Corynebacteriales	Nocardiaceae	Gordonia
ASV24	Ma53	0.0133816	Ma53	Sterile	2.9858	FALSE	11h	L1	N	B3	12750	Bacteria	Actinobacteriota	Actinobacteria	Corynebacteriales	Nocardiaceae	Gordonia
ASV6	Ma56	0.0130715	Ma56	Sterile	0.728345	FALSE	11h	L2	N	B3	3698	Bacteria	Actinobacteriota	Actinobacteria	Corynebacteriales	Tsukamurellaceae	Tsukamurella
ASV1	Ma51	0.0128408	Ma51	Sterile	0.828827	FALSE	11h	L1	N	B3	1358	Bacteria	Proteobacteria	Gammaproteobacteria	Enterobacterales	Enterobacteriaceae	Klebsiella
ASV13	Ma59	0.0128133	Ma59	Sterile	0.620512	FALSE	11h	L2	N	B3	1400	Bacteria	Actinobacteriota	Actinobacteria	Corynebacteriales	Order_Corynebacteriales	Order_Corynebacteriales
ASV5	Ma35	0.0123515	Ma35	Infected	4.81866	FALSE	11h	L1	N	B3	48024	Bacteria	Actinobacteriota	Actinobacteria	Corynebacteriales	Corynebacteriaceae	Corynebacterium
ASV1	Ma56	0.0118832	Ma56	Sterile	0.728345	FALSE	11h	L2	N	B3	3698	Bacteria	Proteobacteria	Gammaproteobacteria	Enterobacterales	Enterobacteriaceae	Klebsiella
ASV5	Ma36	0.0113948	Ma36	Infected	6.5489	FALSE	11h	L2	N	B3	49244	Bacteria	Actinobacteriota	Actinobacteria	Corynebacteriales	Corynebacteriaceae	Corynebacterium
ASV8	Ma25	0.0113034	Ma25	Infected	17.0406	FALSE	2h	L1	N	B3	48093	Bacteria	Firmicutes	Bacilli	Lactobacillales	Streptococcaceae	Floricoccus
ASV24	Ma55	0.0107784	Ma55	Sterile	0.524932	FALSE	11h	L1	N	B3	479	Bacteria	Actinobacteriota	Actinobacteria	Corynebacteriales	Nocardiaceae	Gordonia
ASV3	Ma23	0.010249	Ma23	Infected	2.28213	FALSE	2h	L1	N	B3	9889	Bacteria	Proteobacteria	Gammaproteobacteria	Pseudomonadales	Moraxellaceae	Acinetobacter
ASV31	Ma41	0.0102041	Ma41	Sterile	0.960132	FALSE	2h	L1	N	B3	3441	Bacteria	Actinobacteriota	Actinobacteria	Streptomycetales	Streptomycetaceae	Streptomyces
ASV13	Ma53	0.00993859	Ma53	Sterile	2.9858	FALSE	11h	L1	N	B3	12750	Bacteria	Actinobacteriota	Actinobacteria	Corynebacteriales	Order_Corynebacteriales	Order_Corynebacteriales
ASV31	Ma49	0.00944044	Ma49	Sterile	0.625414	FALSE	2h	L2	N	B3	571	Bacteria	Actinobacteriota	Actinobacteria	Streptomycetales	Streptomycetaceae	Streptomyces
ASV6	Ma30	0.0093551	Ma30	Infected	0.921955	FALSE	2h	L2	N	B3	11652	Bacteria	Actinobacteriota	Actinobacteria	Corynebacteriales	Tsukamurellaceae	Tsukamurella
ASV1	Ma53	0.00890924	Ma53	Sterile	2.9858	FALSE	11h	L1	N	B3	12750	Bacteria	Proteobacteria	Gammaproteobacteria	Enterobacterales	Enterobacteriaceae	Klebsiella
ASV13	Ma46	0.0080957	Ma46	Sterile	0.782262	FALSE	2h	L2	N	B3	1572	Bacteria	Actinobacteriota	Actinobacteria	Corynebacteriales	Order_Corynebacteriales	Order_Corynebacteriales
ASV6	Ma24	0.00797694	Ma24	Infected	1.74786	FALSE	2h	L1	N	B3	11678	Bacteria	Actinobacteriota	Actinobacteria	Corynebacteriales	Tsukamurellaceae	Tsukamurella
ASV24	Ma59	0.0078851	Ma59	Sterile	0.620512	FALSE	11h	L2	N	B3	1400	Bacteria	Actinobacteriota	Actinobacteria	Corynebacteriales	Nocardiaceae	Gordonia
ASV24	Ma50	0.00767951	Ma50	Sterile	0.571497	FALSE	2h	L2	N	B3	1398	Bacteria	Actinobacteriota	Actinobacteria	Corynebacteriales	Nocardiaceae	Gordonia
ASV1	Ma44	0.00734844	Ma44	Sterile	0.546989	FALSE	2h	L1	N	B3	1075	Bacteria	Proteobacteria	Gammaproteobacteria	Enterobacterales	Enterobacteriaceae	Klebsiella
ASV31	Ma43	0.00711033	Ma43	Sterile	0.588652	FALSE	2h	L1	N	B3	2785	Bacteria	Actinobacteriota	Actinobacteria	Streptomycetales	Streptomycetaceae	Streptomyces
ASV13	Ma45	0.00684413	Ma45	Sterile	1.32143	FALSE	2h	L1	N	B3	4892	Bacteria	Actinobacteriota	Actinobacteria	Corynebacteriales	Order_Corynebacteriales	Order_Corynebacteriales
ASV5	Ma39	0.00677538	Ma39	Infected	6.57341	FALSE	11h	L2	N	B3	22574	Bacteria	Actinobacteriota	Actinobacteria	Corynebacteriales	Corynebacteriaceae	Corynebacterium
ASV24	Ma52	0.00664641	Ma52	Sterile	0.620512	FALSE	11h	L1	N	B3	2004	Bacteria	Actinobacteriota	Actinobacteria	Corynebacteriales	Nocardiaceae	Gordonia
ASV3	Ma25	0.00608643	Ma25	Infected	17.0406	FALSE	2h	L1	N	B3	48093	Bacteria	Proteobacteria	Gammaproteobacteria	Pseudomonadales	Moraxellaceae	Acinetobacter
ASV6	Ma39	0.00597152	Ma39	Infected	6.57341	FALSE	11h	L2	N	B3	22574	Bacteria	Actinobacteriota	Actinobacteria	Corynebacteriales	Tsukamurellaceae	Tsukamurella
ASV13	Ma25	0.00591253	Ma25	Infected	17.0406	FALSE	2h	L1	N	B3	48093	Bacteria	Actinobacteriota	Actinobacteria	Corynebacteriales	Order_Corynebacteriales	Order_Corynebacteriales
ASV3	Ma26	0.00582051	Ma26	Infected	3.37762	FALSE	2h	L2	N	B3	31028	Bacteria	Proteobacteria	Gammaproteobacteria	Pseudomonadales	Moraxellaceae	Acinetobacter
ASV8	Ma35	0.00548256	Ma35	Infected	4.81866	FALSE	11h	L1	N	B3	48024	Bacteria	Firmicutes	Bacilli	Lactobacillales	Streptococcaceae	Floricoccus
ASV6	Ma35	0.00545105	Ma35	Infected	4.81866	FALSE	11h	L1	N	B3	48024	Bacteria	Actinobacteriota	Actinobacteria	Corynebacteriales	Tsukamurellaceae	Tsukamurella
ASV24	Ma56	0.00526256	Ma56	Sterile	0.728345	FALSE	11h	L2	N	B3	3698	Bacteria	Actinobacteriota	Actinobacteria	Corynebacteriales	Nocardiaceae	Gordonia
ASV31	Ma50	0.00524766	Ma50	Sterile	0.571497	FALSE	2h	L2	N	B3	1398	Bacteria	Actinobacteriota	Actinobacteria	Streptomycetales	Streptomycetaceae	Streptomyces
ASV24	Ma47	0.00516656	Ma47	Sterile	0.67933	FALSE	2h	L2	N	B3	1913	Bacteria	Actinobacteriota	Actinobacteria	Corynebacteriales	Nocardiaceae	Gordonia
ASV13	Ma56	0.00486646	Ma56	Sterile	0.728345	FALSE	11h	L2	N	B3	3698	Bacteria	Actinobacteriota	Actinobacteria	Corynebacteriales	Order_Corynebacteriales	Order_Corynebacteriales
ASV13	Ma30	0.00481024	Ma30	Infected	0.921955	FALSE	2h	L2	N	B3	11652	Bacteria	Actinobacteriota	Actinobacteria	Corynebacteriales	Order_Corynebacteriales	Order_Corynebacteriales
ASV8	Ma52	0.00465249	Ma52	Sterile	0.620512	FALSE	11h	L1	N	B3	2004	Bacteria	Firmicutes	Bacilli	Lactobacillales	Streptococcaceae	Floricoccus
ASV6	Ma27	0.0045656	Ma27	Infected	2.01499	FALSE	2h	L2	N	B3	10962	Bacteria	Actinobacteriota	Actinobacteria	Corynebacteriales	Tsukamurellaceae	Tsukamurella
ASV6	Ma40	0.00451566	Ma40	Infected	2.86051	FALSE	11h	L2	N	B3	24240	Bacteria	Actinobacteriota	Actinobacteria	Corynebacteriales	Tsukamurellaceae	Tsukamurella
ASV1	Ma41	0.00437318	Ma41	Sterile	0.960132	FALSE	2h	L1	N	B3	3441	Bacteria	Proteobacteria	Gammaproteobacteria	Enterobacterales	Enterobacteriaceae	Klebsiella
ASV31	Ma45	0.00435863	Ma45	Sterile	1.32143	FALSE	2h	L1	N	B3	4892	Bacteria	Actinobacteriota	Actinobacteria	Streptomycetales	Streptomycetaceae	Streptomyces
ASV24	Ma51	0.00414856	Ma51	Sterile	0.828827	FALSE	11h	L1	N	B3	1358	Bacteria	Actinobacteriota	Actinobacteria	Corynebacteriales	Nocardiaceae	Gordonia
ASV24	Ma42	0.00407527	Ma42	Sterile	0.556792	FALSE	2h	L1	N	B3	939	Bacteria	Actinobacteriota	Actinobacteria	Corynebacteriales	Nocardiaceae	Gordonia
ASV6	Ma29	0.00400452	Ma29	Infected	1.04712	FALSE	2h	L2	N	B3	7960	Bacteria	Actinobacteriota	Actinobacteria	Corynebacteriales	Tsukamurellaceae	Tsukamurella
ASV3	Ma34	0.00381007	Ma34	Infected	9.9481	FALSE	11h	L1	N	B3	144122	Bacteria	Proteobacteria	Gammaproteobacteria	Pseudomonadales	Moraxellaceae	Acinetobacter
ASV6	Ma26	0.00374695	Ma26	Infected	3.37762	FALSE	2h	L2	N	B3	31028	Bacteria	Actinobacteriota	Actinobacteria	Corynebacteriales	Tsukamurellaceae	Tsukamurella
ASV6	Ma28	0.00373872	Ma28	Infected	5.15197	FALSE	2h	L2	N	B3	34134	Bacteria	Actinobacteriota	Actinobacteria	Corynebacteriales	Tsukamurellaceae	Tsukamurella
ASV31	Ma54	0.00358492	Ma54	Sterile	0.970971	FALSE	11h	L1	N	B3	10535	Bacteria	Actinobacteriota	Actinobacteria	Streptomycetales	Streptomycetaceae	Streptomyces
ASV2	Ma51	0.00355591	Ma51	Sterile	0.828827	FALSE	11h	L1	N	B3	1358	Bacteria	Proteobacteria	Gammaproteobacteria	Burkholderiales	Burkholderiaceae	Burkholderia-Caballeronia-Paraburkholderia
ASV6	Ma33	0.00347703	Ma33	Infected	10.4603	FALSE	11h	L1	N	B3	862642	Bacteria	Actinobacteriota	Actinobacteria	Corynebacteriales	Tsukamurellaceae	Tsukamurella
ASV15	Ma49	0.00343289	Ma49	Sterile	0.625414	FALSE	2h	L2	N	B3	571	Bacteria	Firmicutes	Bacilli	Bacillales	Bacillaceae	Bacillus
ASV1	Ma60	0.00336621	Ma60	Sterile	12.9797	FALSE	11h	L2	Y	B3	1284820	Bacteria	Proteobacteria	Gammaproteobacteria	Enterobacterales	Enterobacteriaceae	Klebsiella
ASV31	Ma46	0.00326245	Ma46	Sterile	0.782262	FALSE	2h	L2	N	B3	1572	Bacteria	Actinobacteriota	Actinobacteria	Streptomycetales	Streptomycetaceae	Streptomyces
ASV13	Ma32	0.00317727	Ma32	Infected	4.1202	FALSE	11h	L1	N	B3	136214	Bacteria	Actinobacteriota	Actinobacteria	Corynebacteriales	Order_Corynebacteriales	Order_Corynebacteriales
ASV5	Ma37	0.0031617	Ma37	Infected	21.8392	FALSE	11h	L2	N	B3	2593614	Bacteria	Actinobacteriota	Actinobacteria	Corynebacteriales	Corynebacteriaceae	Corynebacterium
ASV3	Ma30	0.00315154	Ma30	Infected	0.921955	FALSE	2h	L2	N	B3	11652	Bacteria	Proteobacteria	Gammaproteobacteria	Pseudomonadales	Moraxellaceae	Acinetobacter
ASV24	Ma57	0.00308902	Ma57	Sterile	0.694035	FALSE	11h	L2	N	B3	1567	Bacteria	Actinobacteriota	Actinobacteria	Corynebacteriales	Nocardiaceae	Gordonia
ASV13	Ma35	0.00305637	Ma35	Infected	4.81866	FALSE	11h	L1	N	B3	48024	Bacteria	Actinobacteriota	Actinobacteria	Corynebacteriales	Order_Corynebacteriales	Order_Corynebacteriales
ASV13	Ma29	0.00294349	Ma29	Infected	1.04712	FALSE	2h	L2	N	B3	7960	Bacteria	Actinobacteriota	Actinobacteria	Corynebacteriales	Order_Corynebacteriales	Order_Corynebacteriales
ASV2	Ma49	0.00291795	Ma49	Sterile	0.625414	FALSE	2h	L2	N	B3	571	Bacteria	Proteobacteria	Gammaproteobacteria	Burkholderiales	Burkholderiaceae	Burkholderia-Caballeronia-Paraburkholderia
ASV2	Ma42	0.00287666	Ma42	Sterile	0.556792	FALSE	2h	L1	N	B3	939	Bacteria	Proteobacteria	Gammaproteobacteria	Burkholderiales	Burkholderiaceae	Burkholderia-Caballeronia-Paraburkholderia
ASV6	Ma31	0.00279101	Ma31	Infected	5.88229	FALSE	11h	L1	N	B3	171653	Bacteria	Actinobacteriota	Actinobacteria	Corynebacteriales	Tsukamurellaceae	Tsukamurella
ASV3	Ma31	0.00275698	Ma31	Infected	5.88229	FALSE	11h	L1	N	B3	171653	Bacteria	Proteobacteria	Gammaproteobacteria	Pseudomonadales	Moraxellaceae	Acinetobacter
ASV5	Ma33	0.00273655	Ma33	Infected	10.4603	FALSE	11h	L1	N	B3	862642	Bacteria	Actinobacteriota	Actinobacteria	Corynebacteriales	Corynebacteriaceae	Corynebacterium
ASV3	Ma39	0.00269867	Ma39	Infected	6.57341	FALSE	11h	L2	N	B3	22574	Bacteria	Proteobacteria	Gammaproteobacteria	Pseudomonadales	Moraxellaceae	Acinetobacter
ASV13	Ma21	0.00263528	Ma21	Infected	3.33105	FALSE	2h	L1	N	B3	12405	Bacteria	Actinobacteriota	Actinobacteria	Corynebacteriales	Order_Corynebacteriales	Order_Corynebacteriales
ASV13	Ma33	0.00235021	Ma33	Infected	10.4603	FALSE	11h	L1	N	B3	862642	Bacteria	Actinobacteriota	Actinobacteria	Corynebacteriales	Order_Corynebacteriales	Order_Corynebacteriales
ASV3	Ma29	0.00225896	Ma29	Infected	1.04712	FALSE	2h	L2	N	B3	7960	Bacteria	Proteobacteria	Gammaproteobacteria	Pseudomonadales	Moraxellaceae	Acinetobacter
ASV24	Ma28	0.00218982	Ma28	Infected	5.15197	FALSE	2h	L2	N	B3	34134	Bacteria	Actinobacteriota	Actinobacteria	Corynebacteriales	Nocardiaceae	Gordonia
ASV3	Ma28	0.00218982	Ma28	Infected	5.15197	FALSE	2h	L2	N	B3	34134	Bacteria	Proteobacteria	Gammaproteobacteria	Pseudomonadales	Moraxellaceae	Acinetobacter
ASV5	Ma32	0.00211818	Ma32	Infected	4.1202	FALSE	11h	L1	N	B3	136214	Bacteria	Actinobacteriota	Actinobacteria	Corynebacteriales	Corynebacteriaceae	Corynebacterium
ASV31	Ma53	0.00198772	Ma53	Sterile	2.9858	FALSE	11h	L1	N	B3	12750	Bacteria	Actinobacteriota	Actinobacteria	Streptomycetales	Streptomycetaceae	Streptomyces
ASV2	Ma48	0.00187864	Ma48	Sterile	0.534735	FALSE	2h	L2	N	B3	1229	Bacteria	Proteobacteria	Gammaproteobacteria	Burkholderiales	Burkholderiaceae	Burkholderia-Caballeronia-Paraburkholderia
ASV13	Ma31	0.00183799	Ma31	Infected	5.88229	FALSE	11h	L1	N	B3	171653	Bacteria	Actinobacteriota	Actinobacteria	Corynebacteriales	Order_Corynebacteriales	Order_Corynebacteriales
ASV6	Ma34	0.00180978	Ma34	Infected	9.9481	FALSE	11h	L1	N	B3	144122	Bacteria	Actinobacteriota	Actinobacteria	Corynebacteriales	Tsukamurellaceae	Tsukamurella
ASV13	Ma28	0.00170913	Ma28	Infected	5.15197	FALSE	2h	L2	N	B3	34134	Bacteria	Actinobacteriota	Actinobacteria	Corynebacteriales	Order_Corynebacteriales	Order_Corynebacteriales
ASV6	Ma32	0.00167994	Ma32	Infected	4.1202	FALSE	11h	L1	N	B3	136214	Bacteria	Actinobacteriota	Actinobacteria	Corynebacteriales	Tsukamurellaceae	Tsukamurella
ASV24	Ma44	0.00163299	Ma44	Sterile	0.546989	FALSE	2h	L1	N	B3	1075	Bacteria	Actinobacteriota	Actinobacteria	Corynebacteriales	Nocardiaceae	Gordonia
ASV5	Ma34	0.00161928	Ma34	Infected	9.9481	FALSE	11h	L1	N	B3	144122	Bacteria	Actinobacteriota	Actinobacteria	Corynebacteriales	Corynebacteriaceae	Corynebacterium
ASV6	Ma36	0.00161477	Ma36	Infected	6.5489	FALSE	11h	L2	N	B3	49244	Bacteria	Actinobacteriota	Actinobacteria	Corynebacteriales	Tsukamurellaceae	Tsukamurella
ASV2	Ma43	0.00159783	Ma43	Sterile	0.588652	FALSE	2h	L1	N	B3	2785	Bacteria	Proteobacteria	Gammaproteobacteria	Burkholderiales	Burkholderiaceae	Burkholderia-Caballeronia-Paraburkholderia
ASV1	Ma45	0.00154894	Ma45	Sterile	1.32143	FALSE	2h	L1	N	B3	4892	Bacteria	Proteobacteria	Gammaproteobacteria	Enterobacterales	Enterobacteriaceae	Klebsiella
ASV24	Ma23	0.00154437	Ma23	Infected	2.28213	FALSE	2h	L1	N	B3	9889	Bacteria	Actinobacteriota	Actinobacteria	Corynebacteriales	Nocardiaceae	Gordonia
ASV5	Ma40	0.00154406	Ma40	Infected	2.86051	FALSE	11h	L2	N	B3	24240	Bacteria	Actinobacteriota	Actinobacteria	Corynebacteriales	Corynebacteriaceae	Corynebacterium
ASV24	Ma30	0.00142649	Ma30	Infected	0.921955	FALSE	2h	L2	N	B3	11652	Bacteria	Actinobacteriota	Actinobacteria	Corynebacteriales	Nocardiaceae	Gordonia
ASV24	Ma41	0.00138484	Ma41	Sterile	0.960132	FALSE	2h	L1	N	B3	3441	Bacteria	Actinobacteriota	Actinobacteria	Corynebacteriales	Nocardiaceae	Gordonia
ASV3	Ma22	0.00128032	Ma22	Infected	1.88755	FALSE	2h	L1	N	B3	11406	Bacteria	Proteobacteria	Gammaproteobacteria	Pseudomonadales	Moraxellaceae	Acinetobacter
ASV2	Ma44	0.00122474	Ma44	Sterile	0.546989	FALSE	2h	L1	N	B3	1075	Bacteria	Proteobacteria	Gammaproteobacteria	Burkholderiales	Burkholderiaceae	Burkholderia-Caballeronia-Paraburkholderia
ASV24	Ma43	0.00119837	Ma43	Sterile	0.588652	FALSE	2h	L1	N	B3	2785	Bacteria	Actinobacteriota	Actinobacteria	Corynebacteriales	Nocardiaceae	Gordonia
ASV15	Ma42	0.00107875	Ma42	Sterile	0.556792	FALSE	2h	L1	N	B3	939	Bacteria	Firmicutes	Bacilli	Bacillales	Bacillaceae	Bacillus
ASV24	Ma27	0.00107426	Ma27	Infected	2.01499	FALSE	2h	L2	N	B3	10962	Bacteria	Actinobacteriota	Actinobacteria	Corynebacteriales	Nocardiaceae	Gordonia
ASV5	Ma31	0.00105514	Ma31	Infected	5.88229	FALSE	11h	L1	N	B3	171653	Bacteria	Actinobacteriota	Actinobacteria	Corynebacteriales	Corynebacteriaceae	Corynebacterium
ASV2	Ma50	0.00102393	Ma50	Sterile	0.571497	FALSE	2h	L2	N	B3	1398	Bacteria	Proteobacteria	Gammaproteobacteria	Burkholderiales	Burkholderiaceae	Burkholderia-Caballeronia-Paraburkholderia
ASV3	Ma38	0.00101191	Ma38	Infected	6.5391	FALSE	11h	L2	Y	B3	112482	Bacteria	Proteobacteria	Gammaproteobacteria	Pseudomonadales	Moraxellaceae	Acinetobacter
ASV24	Ma45	0.000972587	Ma45	Sterile	1.32143	FALSE	2h	L1	N	B3	4892	Bacteria	Actinobacteriota	Actinobacteria	Corynebacteriales	Nocardiaceae	Gordonia
ASV3	Ma36	0.000944488	Ma36	Infected	6.5489	FALSE	11h	L2	N	B3	49244	Bacteria	Proteobacteria	Gammaproteobacteria	Pseudomonadales	Moraxellaceae	Acinetobacter
ASV13	Ma27	0.000850454	Ma27	Infected	2.01499	FALSE	2h	L2	N	B3	10962	Bacteria	Actinobacteriota	Actinobacteria	Corynebacteriales	Order_Corynebacteriales	Order_Corynebacteriales
ASV13	Ma26	0.000836698	Ma26	Infected	3.37762	FALSE	2h	L2	N	B3	31028	Bacteria	Actinobacteriota	Actinobacteria	Corynebacteriales	Order_Corynebacteriales	Order_Corynebacteriales
ASV2	Ma45	0.0008285	Ma45	Sterile	1.32143	FALSE	2h	L1	N	B3	4892	Bacteria	Proteobacteria	Gammaproteobacteria	Burkholderiales	Burkholderiaceae	Burkholderia-Caballeronia-Paraburkholderia
ASV8	Ma51	0.000790202	Ma51	Sterile	0.828827	FALSE	11h	L1	N	B3	1358	Bacteria	Firmicutes	Bacilli	Lactobacillales	Streptococcaceae	Floricoccus
ASV8	Ma31	0.000748809	Ma31	Infected	5.88229	FALSE	11h	L1	N	B3	171653	Bacteria	Firmicutes	Bacilli	Lactobacillales	Streptococcaceae	Floricoccus
ASV2	Ma46	0.000724988	Ma46	Sterile	0.782262	FALSE	2h	L2	N	B3	1572	Bacteria	Proteobacteria	Gammaproteobacteria	Burkholderiales	Burkholderiaceae	Burkholderia-Caballeronia-Paraburkholderia
ASV24	Ma39	0.000689022	Ma39	Infected	6.57341	FALSE	11h	L2	N	B3	22574	Bacteria	Actinobacteriota	Actinobacteria	Corynebacteriales	Nocardiaceae	Gordonia
ASV2	Ma41	0.000655977	Ma41	Sterile	0.960132	FALSE	2h	L1	N	B3	3441	Bacteria	Proteobacteria	Gammaproteobacteria	Burkholderiales	Burkholderiaceae	Burkholderia-Caballeronia-Paraburkholderia
ASV3	Ma37	0.00063234	Ma37	Infected	21.8392	FALSE	11h	L2	N	B3	2593614	Bacteria	Proteobacteria	Gammaproteobacteria	Pseudomonadales	Moraxellaceae	Acinetobacter
ASV2	Ma56	0.000622454	Ma56	Sterile	0.728345	FALSE	11h	L2	N	B3	3698	Bacteria	Proteobacteria	Gammaproteobacteria	Burkholderiales	Burkholderiaceae	Burkholderia-Caballeronia-Paraburkholderia
ASV3	Ma32	0.000620846	Ma32	Infected	4.1202	FALSE	11h	L1	N	B3	136214	Bacteria	Proteobacteria	Gammaproteobacteria	Pseudomonadales	Moraxellaceae	Acinetobacter
ASV13	Ma34	0.000619136	Ma34	Infected	9.9481	FALSE	11h	L1	N	B3	144122	Bacteria	Actinobacteriota	Actinobacteria	Corynebacteriales	Order_Corynebacteriales	Order_Corynebacteriales
ASV2	Ma47	0.000616903	Ma47	Sterile	0.67933	FALSE	2h	L2	N	B3	1913	Bacteria	Proteobacteria	Gammaproteobacteria	Burkholderiales	Burkholderiaceae	Burkholderia-Caballeronia-Paraburkholderia
ASV15	Ma21	0.000562193	Ma21	Infected	3.33105	FALSE	2h	L1	N	B3	12405	Bacteria	Firmicutes	Bacilli	Bacillales	Bacillaceae	Bacillus
ASV24	Ma26	0.000545673	Ma26	Infected	3.37762	FALSE	2h	L2	N	B3	31028	Bacteria	Actinobacteriota	Actinobacteria	Corynebacteriales	Nocardiaceae	Gordonia
ASV8	Ma53	0.000532425	Ma53	Sterile	2.9858	FALSE	11h	L1	N	B3	12750	Bacteria	Firmicutes	Bacilli	Lactobacillales	Streptococcaceae	Floricoccus
ASV24	Ma40	0.000524399	Ma40	Infected	2.86051	FALSE	11h	L2	N	B3	24240	Bacteria	Actinobacteriota	Actinobacteria	Corynebacteriales	Nocardiaceae	Gordonia
ASV3	Ma27	0.000492368	Ma27	Infected	2.01499	FALSE	2h	L2	N	B3	10962	Bacteria	Proteobacteria	Gammaproteobacteria	Pseudomonadales	Moraxellaceae	Acinetobacter
ASV24	Ma21	0.000456781	Ma21	Infected	3.33105	FALSE	2h	L1	N	B3	12405	Bacteria	Actinobacteriota	Actinobacteria	Corynebacteriales	Nocardiaceae	Gordonia
ASV2	Ma57	0.000449312	Ma57	Sterile	0.694035	FALSE	11h	L2	N	B3	1567	Bacteria	Proteobacteria	Gammaproteobacteria	Burkholderiales	Burkholderiaceae	Burkholderia-Caballeronia-Paraburkholderia
ASV13	Ma36	0.000426543	Ma36	Infected	6.5489	FALSE	11h	L2	N	B3	49244	Bacteria	Actinobacteriota	Actinobacteria	Corynebacteriales	Order_Corynebacteriales	Order_Corynebacteriales
ASV24	Ma54	0.000416107	Ma54	Sterile	0.970971	FALSE	11h	L1	N	B3	10535	Bacteria	Actinobacteriota	Actinobacteria	Corynebacteriales	Nocardiaceae	Gordonia
ASV13	Ma40	0.000407866	Ma40	Infected	2.86051	FALSE	11h	L2	N	B3	24240	Bacteria	Actinobacteriota	Actinobacteria	Corynebacteriales	Order_Corynebacteriales	Order_Corynebacteriales
ASV15	Ma45	0.000396239	Ma45	Sterile	1.32143	FALSE	2h	L1	N	B3	4892	Bacteria	Firmicutes	Bacilli	Bacillales	Bacillaceae	Bacillus
ASV15	Ma47	0.000385564	Ma47	Sterile	0.67933	FALSE	2h	L2	N	B3	1913	Bacteria	Firmicutes	Bacilli	Bacillales	Bacillaceae	Bacillus
ASV24	Ma29	0.000376493	Ma29	Infected	1.04712	FALSE	2h	L2	N	B3	7960	Bacteria	Actinobacteriota	Actinobacteria	Corynebacteriales	Nocardiaceae	Gordonia
ASV6	Ma38	0.000371032	Ma38	Infected	6.5391	FALSE	11h	L2	Y	B3	112482	Bacteria	Actinobacteriota	Actinobacteria	Corynebacteriales	Tsukamurellaceae	Tsukamurella
ASV6	Ma60	0.000368179	Ma60	Sterile	12.9797	FALSE	11h	L2	Y	B3	1284820	Bacteria	Actinobacteriota	Actinobacteria	Corynebacteriales	Tsukamurellaceae	Tsukamurella
ASV24	Ma35	0.000346599	Ma35	Infected	4.81866	FALSE	11h	L1	N	B3	48024	Bacteria	Actinobacteriota	Actinobacteria	Corynebacteriales	Nocardiaceae	Gordonia
ASV31	Ma23	0.000327593	Ma23	Infected	2.28213	FALSE	2h	L1	N	B3	9889	Bacteria	Actinobacteriota	Actinobacteria	Streptomycetales	Streptomycetaceae	Streptomyces
ASV15	Ma54	0.000320082	Ma54	Sterile	0.970971	FALSE	11h	L1	N	B3	10535	Bacteria	Firmicutes	Bacilli	Bacillales	Bacillaceae	Bacillus
ASV15	Ma29	0.000239587	Ma29	Infected	1.04712	FALSE	2h	L2	N	B3	7960	Bacteria	Firmicutes	Bacilli	Bacillales	Bacillaceae	Bacillus
ASV13	Ma38	0.000236112	Ma38	Infected	6.5391	FALSE	11h	L2	Y	B3	112482	Bacteria	Actinobacteriota	Actinobacteria	Corynebacteriales	Order_Corynebacteriales	Order_Corynebacteriales
ASV31	Ma40	0.000233066	Ma40	Infected	2.86051	FALSE	11h	L2	N	B3	24240	Bacteria	Actinobacteriota	Actinobacteria	Streptomycetales	Streptomycetaceae	Streptomyces
ASV2	Ma54	0.000224057	Ma54	Sterile	0.970971	FALSE	11h	L1	N	B3	10535	Bacteria	Proteobacteria	Gammaproteobacteria	Burkholderiales	Burkholderiaceae	Burkholderia-Caballeronia-Paraburkholderia
ASV15	Ma28	0.000213641	Ma28	Infected	5.15197	FALSE	2h	L2	N	B3	34134	Bacteria	Firmicutes	Bacilli	Bacillales	Bacillaceae	Bacillus
ASV5	Ma60	0.000210388	Ma60	Sterile	12.9797	FALSE	11h	L2	Y	B3	1284820	Bacteria	Actinobacteriota	Actinobacteria	Corynebacteriales	Corynebacteriaceae	Corynebacterium
ASV24	Ma22	0.000202156	Ma22	Infected	1.88755	FALSE	2h	L1	N	B3	11406	Bacteria	Actinobacteriota	Actinobacteria	Corynebacteriales	Nocardiaceae	Gordonia
ASV24	Ma24	0.000197449	Ma24	Infected	1.74786	FALSE	2h	L1	N	B3	11678	Bacteria	Actinobacteriota	Actinobacteria	Corynebacteriales	Nocardiaceae	Gordonia
ASV6	Ma37	0.000180668	Ma37	Infected	21.8392	FALSE	11h	L2	N	B3	2593614	Bacteria	Actinobacteriota	Actinobacteria	Corynebacteriales	Tsukamurellaceae	Tsukamurella
ASV15	Ma40	0.000145666	Ma40	Infected	2.86051	FALSE	11h	L2	N	B3	24240	Bacteria	Firmicutes	Bacilli	Bacillales	Bacillaceae	Bacillus
ASV24	Ma36	0.000121869	Ma36	Infected	6.5489	FALSE	11h	L2	N	B3	49244	Bacteria	Actinobacteriota	Actinobacteria	Corynebacteriales	Nocardiaceae	Gordonia
ASV24	Ma38	0.000101191	Ma38	Infected	6.5391	FALSE	11h	L2	Y	B3	112482	Bacteria	Actinobacteriota	Actinobacteria	Corynebacteriales	Nocardiaceae	Gordonia
ASV24	Ma60	7.88955e-05	Ma60	Sterile	12.9797	FALSE	11h	L2	Y	B3	1284820	Bacteria	Actinobacteriota	Actinobacteria	Corynebacteriales	Nocardiaceae	Gordonia
ASV1	Ma55	0	Ma55	Sterile	0.524932	FALSE	11h	L1	N	B3	479	Bacteria	Proteobacteria	Gammaproteobacteria	Enterobacterales	Enterobacteriaceae	Klebsiella
ASV13	Ma39	0	Ma39	Infected	6.57341	FALSE	11h	L2	N	B3	22574	Bacteria	Actinobacteriota	Actinobacteria	Corynebacteriales	Order_Corynebacteriales	Order_Corynebacteriales
ASV13	Ma37	0	Ma37	Infected	21.8392	FALSE	11h	L2	N	B3	2593614	Bacteria	Actinobacteriota	Actinobacteria	Corynebacteriales	Order_Corynebacteriales	Order_Corynebacteriales
ASV13	Ma60	0	Ma60	Sterile	12.9797	FALSE	11h	L2	Y	B3	1284820	Bacteria	Actinobacteriota	Actinobacteria	Corynebacteriales	Order_Corynebacteriales	Order_Corynebacteriales
ASV15	Ma53	0	Ma53	Sterile	2.9858	FALSE	11h	L1	N	B3	12750	Bacteria	Firmicutes	Bacilli	Bacillales	Bacillaceae	Bacillus
ASV15	Ma24	0	Ma24	Infected	1.74786	FALSE	2h	L1	N	B3	11678	Bacteria	Firmicutes	Bacilli	Bacillales	Bacillaceae	Bacillus
ASV15	Ma35	0	Ma35	Infected	4.81866	FALSE	11h	L1	N	B3	48024	Bacteria	Firmicutes	Bacilli	Bacillales	Bacillaceae	Bacillus
ASV15	Ma39	0	Ma39	Infected	6.57341	FALSE	11h	L2	N	B3	22574	Bacteria	Firmicutes	Bacilli	Bacillales	Bacillaceae	Bacillus
ASV15	Ma32	0	Ma32	Infected	4.1202	FALSE	11h	L1	N	B3	136214	Bacteria	Firmicutes	Bacilli	Bacillales	Bacillaceae	Bacillus
ASV15	Ma43	0	Ma43	Sterile	0.588652	FALSE	2h	L1	N	B3	2785	Bacteria	Firmicutes	Bacilli	Bacillales	Bacillaceae	Bacillus
ASV15	Ma25	0	Ma25	Infected	17.0406	FALSE	2h	L1	N	B3	48093	Bacteria	Firmicutes	Bacilli	Bacillales	Bacillaceae	Bacillus
ASV15	Ma36	0	Ma36	Infected	6.5489	FALSE	11h	L2	N	B3	49244	Bacteria	Firmicutes	Bacilli	Bacillales	Bacillaceae	Bacillus
ASV15	Ma58	0	Ma58	Sterile	0.564145	FALSE	11h	L2	N	B3	578	Bacteria	Firmicutes	Bacilli	Bacillales	Bacillaceae	Bacillus
ASV15	Ma51	0	Ma51	Sterile	0.828827	FALSE	11h	L1	N	B3	1358	Bacteria	Firmicutes	Bacilli	Bacillales	Bacillaceae	Bacillus
ASV15	Ma22	0	Ma22	Infected	1.88755	FALSE	2h	L1	N	B3	11406	Bacteria	Firmicutes	Bacilli	Bacillales	Bacillaceae	Bacillus
ASV15	Ma33	0	Ma33	Infected	10.4603	FALSE	11h	L1	N	B3	862642	Bacteria	Firmicutes	Bacilli	Bacillales	Bacillaceae	Bacillus
ASV15	Ma44	0	Ma44	Sterile	0.546989	FALSE	2h	L1	N	B3	1075	Bacteria	Firmicutes	Bacilli	Bacillales	Bacillaceae	Bacillus
ASV15	Ma55	0	Ma55	Sterile	0.524932	FALSE	11h	L1	N	B3	479	Bacteria	Firmicutes	Bacilli	Bacillales	Bacillaceae	Bacillus
ASV15	Ma26	0	Ma26	Infected	3.37762	FALSE	2h	L2	N	B3	31028	Bacteria	Firmicutes	Bacilli	Bacillales	Bacillaceae	Bacillus
ASV15	Ma37	0	Ma37	Infected	21.8392	FALSE	11h	L2	N	B3	2593614	Bacteria	Firmicutes	Bacilli	Bacillales	Bacillaceae	Bacillus
ASV15	Ma59	0	Ma59	Sterile	0.620512	FALSE	11h	L2	N	B3	1400	Bacteria	Firmicutes	Bacilli	Bacillales	Bacillaceae	Bacillus
ASV15	Ma30	0	Ma30	Infected	0.921955	FALSE	2h	L2	N	B3	11652	Bacteria	Firmicutes	Bacilli	Bacillales	Bacillaceae	Bacillus
ASV15	Ma41	0	Ma41	Sterile	0.960132	FALSE	2h	L1	N	B3	3441	Bacteria	Firmicutes	Bacilli	Bacillales	Bacillaceae	Bacillus
ASV15	Ma52	0	Ma52	Sterile	0.620512	FALSE	11h	L1	N	B3	2004	Bacteria	Firmicutes	Bacilli	Bacillales	Bacillaceae	Bacillus
ASV15	Ma23	0	Ma23	Infected	2.28213	FALSE	2h	L1	N	B3	9889	Bacteria	Firmicutes	Bacilli	Bacillales	Bacillaceae	Bacillus
ASV15	Ma34	0	Ma34	Infected	9.9481	FALSE	11h	L1	N	B3	144122	Bacteria	Firmicutes	Bacilli	Bacillales	Bacillaceae	Bacillus
ASV15	Ma56	0	Ma56	Sterile	0.728345	FALSE	11h	L2	N	B3	3698	Bacteria	Firmicutes	Bacilli	Bacillales	Bacillaceae	Bacillus
ASV15	Ma27	0	Ma27	Infected	2.01499	FALSE	2h	L2	N	B3	10962	Bacteria	Firmicutes	Bacilli	Bacillales	Bacillaceae	Bacillus
ASV15	Ma38	0	Ma38	Infected	6.5391	FALSE	11h	L2	Y	B3	112482	Bacteria	Firmicutes	Bacilli	Bacillales	Bacillaceae	Bacillus
ASV15	Ma31	0	Ma31	Infected	5.88229	FALSE	11h	L1	N	B3	171653	Bacteria	Firmicutes	Bacilli	Bacillales	Bacillaceae	Bacillus
ASV2	Ma58	0	Ma58	Sterile	0.564145	FALSE	11h	L2	N	B3	578	Bacteria	Proteobacteria	Gammaproteobacteria	Burkholderiales	Burkholderiaceae	Burkholderia-Caballeronia-Paraburkholderia
ASV2	Ma55	0	Ma55	Sterile	0.524932	FALSE	11h	L1	N	B3	479	Bacteria	Proteobacteria	Gammaproteobacteria	Burkholderiales	Burkholderiaceae	Burkholderia-Caballeronia-Paraburkholderia
ASV2	Ma59	0	Ma59	Sterile	0.620512	FALSE	11h	L2	N	B3	1400	Bacteria	Proteobacteria	Gammaproteobacteria	Burkholderiales	Burkholderiaceae	Burkholderia-Caballeronia-Paraburkholderia
ASV2	Ma52	0	Ma52	Sterile	0.620512	FALSE	11h	L1	N	B3	2004	Bacteria	Proteobacteria	Gammaproteobacteria	Burkholderiales	Burkholderiaceae	Burkholderia-Caballeronia-Paraburkholderia
ASV2	Ma60	0	Ma60	Sterile	12.9797	FALSE	11h	L2	Y	B3	1284820	Bacteria	Proteobacteria	Gammaproteobacteria	Burkholderiales	Burkholderiaceae	Burkholderia-Caballeronia-Paraburkholderia
ASV2	Ma53	0	Ma53	Sterile	2.9858	FALSE	11h	L1	N	B3	12750	Bacteria	Proteobacteria	Gammaproteobacteria	Burkholderiales	Burkholderiaceae	Burkholderia-Caballeronia-Paraburkholderia
ASV24	Ma32	0	Ma32	Infected	4.1202	FALSE	11h	L1	N	B3	136214	Bacteria	Actinobacteriota	Actinobacteria	Corynebacteriales	Nocardiaceae	Gordonia
ASV24	Ma25	0	Ma25	Infected	17.0406	FALSE	2h	L1	N	B3	48093	Bacteria	Actinobacteriota	Actinobacteria	Corynebacteriales	Nocardiaceae	Gordonia
ASV24	Ma33	0	Ma33	Infected	10.4603	FALSE	11h	L1	N	B3	862642	Bacteria	Actinobacteriota	Actinobacteria	Corynebacteriales	Nocardiaceae	Gordonia
ASV24	Ma37	0	Ma37	Infected	21.8392	FALSE	11h	L2	N	B3	2593614	Bacteria	Actinobacteriota	Actinobacteria	Corynebacteriales	Nocardiaceae	Gordonia
ASV24	Ma34	0	Ma34	Infected	9.9481	FALSE	11h	L1	N	B3	144122	Bacteria	Actinobacteriota	Actinobacteria	Corynebacteriales	Nocardiaceae	Gordonia
ASV24	Ma31	0	Ma31	Infected	5.88229	FALSE	11h	L1	N	B3	171653	Bacteria	Actinobacteriota	Actinobacteria	Corynebacteriales	Nocardiaceae	Gordonia
ASV3	Ma33	0	Ma33	Infected	10.4603	FALSE	11h	L1	N	B3	862642	Bacteria	Proteobacteria	Gammaproteobacteria	Pseudomonadales	Moraxellaceae	Acinetobacter
ASV31	Ma31	0	Ma31	Infected	5.88229	FALSE	11h	L1	N	B3	171653	Bacteria	Actinobacteriota	Actinobacteria	Streptomycetales	Streptomycetaceae	Streptomyces
ASV31	Ma24	0	Ma24	Infected	1.74786	FALSE	2h	L1	N	B3	11678	Bacteria	Actinobacteriota	Actinobacteria	Streptomycetales	Streptomycetaceae	Streptomyces
ASV31	Ma35	0	Ma35	Infected	4.81866	FALSE	11h	L1	N	B3	48024	Bacteria	Actinobacteriota	Actinobacteria	Streptomycetales	Streptomycetaceae	Streptomyces
ASV31	Ma57	0	Ma57	Sterile	0.694035	FALSE	11h	L2	N	B3	1567	Bacteria	Actinobacteriota	Actinobacteria	Streptomycetales	Streptomycetaceae	Streptomyces
ASV31	Ma28	0	Ma28	Infected	5.15197	FALSE	2h	L2	N	B3	34134	Bacteria	Actinobacteriota	Actinobacteria	Streptomycetales	Streptomycetaceae	Streptomyces
ASV31	Ma39	0	Ma39	Infected	6.57341	FALSE	11h	L2	N	B3	22574	Bacteria	Actinobacteriota	Actinobacteria	Streptomycetales	Streptomycetaceae	Streptomyces
ASV31	Ma21	0	Ma21	Infected	3.33105	FALSE	2h	L1	N	B3	12405	Bacteria	Actinobacteriota	Actinobacteria	Streptomycetales	Streptomycetaceae	Streptomyces
ASV31	Ma32	0	Ma32	Infected	4.1202	FALSE	11h	L1	N	B3	136214	Bacteria	Actinobacteriota	Actinobacteria	Streptomycetales	Streptomycetaceae	Streptomyces
ASV31	Ma25	0	Ma25	Infected	17.0406	FALSE	2h	L1	N	B3	48093	Bacteria	Actinobacteriota	Actinobacteria	Streptomycetales	Streptomycetaceae	Streptomyces
ASV31	Ma36	0	Ma36	Infected	6.5489	FALSE	11h	L2	N	B3	49244	Bacteria	Actinobacteriota	Actinobacteria	Streptomycetales	Streptomycetaceae	Streptomyces
ASV31	Ma47	0	Ma47	Sterile	0.67933	FALSE	2h	L2	N	B3	1913	Bacteria	Actinobacteriota	Actinobacteria	Streptomycetales	Streptomycetaceae	Streptomyces
ASV31	Ma58	0	Ma58	Sterile	0.564145	FALSE	11h	L2	N	B3	578	Bacteria	Actinobacteriota	Actinobacteria	Streptomycetales	Streptomycetaceae	Streptomyces
ASV31	Ma29	0	Ma29	Infected	1.04712	FALSE	2h	L2	N	B3	7960	Bacteria	Actinobacteriota	Actinobacteria	Streptomycetales	Streptomycetaceae	Streptomyces
ASV31	Ma22	0	Ma22	Infected	1.88755	FALSE	2h	L1	N	B3	11406	Bacteria	Actinobacteriota	Actinobacteria	Streptomycetales	Streptomycetaceae	Streptomyces
ASV31	Ma33	0	Ma33	Infected	10.4603	FALSE	11h	L1	N	B3	862642	Bacteria	Actinobacteriota	Actinobacteria	Streptomycetales	Streptomycetaceae	Streptomyces
ASV31	Ma55	0	Ma55	Sterile	0.524932	FALSE	11h	L1	N	B3	479	Bacteria	Actinobacteriota	Actinobacteria	Streptomycetales	Streptomycetaceae	Streptomyces
ASV31	Ma26	0	Ma26	Infected	3.37762	FALSE	2h	L2	N	B3	31028	Bacteria	Actinobacteriota	Actinobacteria	Streptomycetales	Streptomycetaceae	Streptomyces
ASV31	Ma37	0	Ma37	Infected	21.8392	FALSE	11h	L2	N	B3	2593614	Bacteria	Actinobacteriota	Actinobacteria	Streptomycetales	Streptomycetaceae	Streptomyces
ASV31	Ma48	0	Ma48	Sterile	0.534735	FALSE	2h	L2	N	B3	1229	Bacteria	Actinobacteriota	Actinobacteria	Streptomycetales	Streptomycetaceae	Streptomyces
ASV31	Ma59	0	Ma59	Sterile	0.620512	FALSE	11h	L2	N	B3	1400	Bacteria	Actinobacteriota	Actinobacteria	Streptomycetales	Streptomycetaceae	Streptomyces
ASV31	Ma30	0	Ma30	Infected	0.921955	FALSE	2h	L2	N	B3	11652	Bacteria	Actinobacteriota	Actinobacteria	Streptomycetales	Streptomycetaceae	Streptomyces
ASV31	Ma34	0	Ma34	Infected	9.9481	FALSE	11h	L1	N	B3	144122	Bacteria	Actinobacteriota	Actinobacteria	Streptomycetales	Streptomycetaceae	Streptomyces
ASV31	Ma56	0	Ma56	Sterile	0.728345	FALSE	11h	L2	N	B3	3698	Bacteria	Actinobacteriota	Actinobacteria	Streptomycetales	Streptomycetaceae	Streptomyces
ASV31	Ma27	0	Ma27	Infected	2.01499	FALSE	2h	L2	N	B3	10962	Bacteria	Actinobacteriota	Actinobacteria	Streptomycetales	Streptomycetaceae	Streptomyces
ASV31	Ma38	0	Ma38	Infected	6.5391	FALSE	11h	L2	Y	B3	112482	Bacteria	Actinobacteriota	Actinobacteria	Streptomycetales	Streptomycetaceae	Streptomyces
ASV31	Ma60	0	Ma60	Sterile	12.9797	FALSE	11h	L2	Y	B3	1284820	Bacteria	Actinobacteriota	Actinobacteria	Streptomycetales	Streptomycetaceae	Streptomyces
ASV8	Ma46	0	Ma46	Sterile	0.782262	FALSE	2h	L2	N	B3	1572	Bacteria	Firmicutes	Bacilli	Lactobacillales	Streptococcaceae	Floricoccus
ASV8	Ma57	0	Ma57	Sterile	0.694035	FALSE	11h	L2	N	B3	1567	Bacteria	Firmicutes	Bacilli	Lactobacillales	Streptococcaceae	Floricoccus
ASV8	Ma28	0	Ma28	Infected	5.15197	FALSE	2h	L2	N	B3	34134	Bacteria	Firmicutes	Bacilli	Lactobacillales	Streptococcaceae	Floricoccus
ASV8	Ma39	0	Ma39	Infected	6.57341	FALSE	11h	L2	N	B3	22574	Bacteria	Firmicutes	Bacilli	Lactobacillales	Streptococcaceae	Floricoccus
ASV8	Ma50	0	Ma50	Sterile	0.571497	FALSE	2h	L2	N	B3	1398	Bacteria	Firmicutes	Bacilli	Lactobacillales	Streptococcaceae	Floricoccus
ASV8	Ma32	0	Ma32	Infected	4.1202	FALSE	11h	L1	N	B3	136214	Bacteria	Firmicutes	Bacilli	Lactobacillales	Streptococcaceae	Floricoccus
ASV8	Ma36	0	Ma36	Infected	6.5489	FALSE	11h	L2	N	B3	49244	Bacteria	Firmicutes	Bacilli	Lactobacillales	Streptococcaceae	Floricoccus
ASV8	Ma47	0	Ma47	Sterile	0.67933	FALSE	2h	L2	N	B3	1913	Bacteria	Firmicutes	Bacilli	Lactobacillales	Streptococcaceae	Floricoccus
ASV8	Ma58	0	Ma58	Sterile	0.564145	FALSE	11h	L2	N	B3	578	Bacteria	Firmicutes	Bacilli	Lactobacillales	Streptococcaceae	Floricoccus
ASV8	Ma29	0	Ma29	Infected	1.04712	FALSE	2h	L2	N	B3	7960	Bacteria	Firmicutes	Bacilli	Lactobacillales	Streptococcaceae	Floricoccus
ASV8	Ma40	0	Ma40	Infected	2.86051	FALSE	11h	L2	N	B3	24240	Bacteria	Firmicutes	Bacilli	Lactobacillales	Streptococcaceae	Floricoccus
ASV8	Ma22	0	Ma22	Infected	1.88755	FALSE	2h	L1	N	B3	11406	Bacteria	Firmicutes	Bacilli	Lactobacillales	Streptococcaceae	Floricoccus
ASV8	Ma33	0	Ma33	Infected	10.4603	FALSE	11h	L1	N	B3	862642	Bacteria	Firmicutes	Bacilli	Lactobacillales	Streptococcaceae	Floricoccus
ASV8	Ma26	0	Ma26	Infected	3.37762	FALSE	2h	L2	N	B3	31028	Bacteria	Firmicutes	Bacilli	Lactobacillales	Streptococcaceae	Floricoccus
ASV8	Ma37	0	Ma37	Infected	21.8392	FALSE	11h	L2	N	B3	2593614	Bacteria	Firmicutes	Bacilli	Lactobacillales	Streptococcaceae	Floricoccus
ASV8	Ma48	0	Ma48	Sterile	0.534735	FALSE	2h	L2	N	B3	1229	Bacteria	Firmicutes	Bacilli	Lactobacillales	Streptococcaceae	Floricoccus
ASV8	Ma59	0	Ma59	Sterile	0.620512	FALSE	11h	L2	N	B3	1400	Bacteria	Firmicutes	Bacilli	Lactobacillales	Streptococcaceae	Floricoccus
ASV8	Ma30	0	Ma30	Infected	0.921955	FALSE	2h	L2	N	B3	11652	Bacteria	Firmicutes	Bacilli	Lactobacillales	Streptococcaceae	Floricoccus
ASV8	Ma34	0	Ma34	Infected	9.9481	FALSE	11h	L1	N	B3	144122	Bacteria	Firmicutes	Bacilli	Lactobacillales	Streptococcaceae	Floricoccus
ASV8	Ma56	0	Ma56	Sterile	0.728345	FALSE	11h	L2	N	B3	3698	Bacteria	Firmicutes	Bacilli	Lactobacillales	Streptococcaceae	Floricoccus
ASV8	Ma27	0	Ma27	Infected	2.01499	FALSE	2h	L2	N	B3	10962	Bacteria	Firmicutes	Bacilli	Lactobacillales	Streptococcaceae	Floricoccus
ASV8	Ma38	0	Ma38	Infected	6.5391	FALSE	11h	L2	Y	B3	112482	Bacteria	Firmicutes	Bacilli	Lactobacillales	Streptococcaceae	Floricoccus
ASV8	Ma49	0	Ma49	Sterile	0.625414	FALSE	2h	L2	N	B3	571	Bacteria	Firmicutes	Bacilli	Lactobacillales	Streptococcaceae	Floricoccus
ASV8	Ma60	0	Ma60	Sterile	12.9797	FALSE	11h	L2	Y	B3	1284820	Bacteria	Firmicutes	Bacilli	Lactobacillales	Streptococcaceae	Floricoccus
ASV8	Ma24	0	Ma24	Infected	1.74786	FALSE	2h	L1	N	B3	11678	Bacteria	Firmicutes	Bacilli	Lactobacillales	Streptococcaceae	Floricoccus

## Sheet: Input_FigS1b_qPCR
Sample_ID	Treatment	Picogreen	Negative	Time	Colony	Dead	Bact_strain	CopyNum
Ma21	Infected	3.33105	FALSE	2h	L1	N	B3	12405
Ma22	Infected	1.88755	FALSE	2h	L1	N	B3	11406
Ma23	Infected	2.28213	FALSE	2h	L1	N	B3	9889
Ma24	Infected	1.74786	FALSE	2h	L1	N	B3	11678
Ma25	Infected	17.0406	FALSE	2h	L1	N	B3	48093
Ma26	Infected	3.37762	FALSE	2h	L2	N	B3	31028
Ma27	Infected	2.01499	FALSE	2h	L2	N	B3	10962
Ma28	Infected	5.15197	FALSE	2h	L2	N	B3	34134
Ma29	Infected	1.04712	FALSE	2h	L2	N	B3	7960
Ma30	Infected	0.921955	FALSE	2h	L2	N	B3	11652
Ma31	Infected	5.88229	FALSE	11h	L1	N	B3	171653
Ma32	Infected	4.1202	FALSE	11h	L1	N	B3	136214
Ma33	Infected	10.4603	FALSE	11h	L1	N	B3	862642
Ma34	Infected	9.9481	FALSE	11h	L1	N	B3	144122
Ma35	Infected	4.81866	FALSE	11h	L1	N	B3	48024
Ma36	Infected	6.5489	FALSE	11h	L2	N	B3	49244
Ma37	Infected	21.8392	FALSE	11h	L2	N	B3	2593614
Ma38	Infected	6.5391	FALSE	11h	L2	Y	B3	112482
Ma39	Infected	6.57341	FALSE	11h	L2	N	B3	22574
Ma40	Infected	2.86051	FALSE	11h	L2	N	B3	24240
Ma41	Sterile	0.960132	FALSE	2h	L1	N	B3	3441
Ma42	Sterile	0.556792	FALSE	2h	L1	N	B3	939
Ma43	Sterile	0.588652	FALSE	2h	L1	N	B3	2785
Ma44	Sterile	0.546989	FALSE	2h	L1	N	B3	1075
Ma45	Sterile	1.32143	FALSE	2h	L1	N	B3	4892
Ma46	Sterile	0.782262	FALSE	2h	L2	N	B3	1572
Ma47	Sterile	0.67933	FALSE	2h	L2	N	B3	1913
Ma48	Sterile	0.534735	FALSE	2h	L2	N	B3	1229
Ma49	Sterile	0.625414	FALSE	2h	L2	N	B3	571
Ma50	Sterile	0.571497	FALSE	2h	L2	N	B3	1398
Ma51	Sterile	0.828827	FALSE	11h	L1	N	B3	1358
Ma52	Sterile	0.620512	FALSE	11h	L1	N	B3	2004
Ma53	Sterile	2.9858	FALSE	11h	L1	N	B3	12750
Ma54	Sterile	0.970971	FALSE	11h	L1	N	B3	10535
Ma55	Sterile	0.524932	FALSE	11h	L1	N	B3	479
Ma56	Sterile	0.728345	FALSE	11h	L2	N	B3	3698
Ma57	Sterile	0.694035	FALSE	11h	L2	N	B3	1567
Ma58	Sterile	0.564145	FALSE	11h	L2	N	B3	578
Ma59	Sterile	0.620512	FALSE	11h	L2	N	B3	1400
Ma60	Sterile	12.9797	FALSE	11h	L2	Y	B3	1284820

## Sheet: Input_FigS1b_AmpliSeq
OTU	Sample	Abundance	Sample_ID	Treatment	Picogreen	Negative	Time	Colony	Dead	Bact_strain	CopyNum	Kingdom	Phylum	Class	Order	Family	Genus
ASV1	Ma33	0.836	Ma33	Infected	10.4603	FALSE	11h	L1	N	B3	862642	Bacteria	Proteobacteria	Gammaproteobacteria	Enterobacterales	Enterobacteriaceae	Klebsiella
ASV1	Ma38	0.813135	Ma38	Infected	6.5391	FALSE	11h	L2	Y	B3	112482	Bacteria	Proteobacteria	Gammaproteobacteria	Enterobacterales	Enterobacteriaceae	Klebsiella
ASV1	Ma37	0.799458	Ma37	Infected	21.8392	FALSE	11h	L2	N	B3	2593614	Bacteria	Proteobacteria	Gammaproteobacteria	Enterobacterales	Enterobacteriaceae	Klebsiella
ASV3	Ma60	0.77449	Ma60	Sterile	12.9797	FALSE	11h	L2	Y	B3	1284820	Bacteria	Proteobacteria	Gammaproteobacteria	Pseudomonadales	Moraxellaceae	Acinetobacter
ASV1	Ma31	0.73356	Ma31	Infected	5.88229	FALSE	11h	L1	N	B3	171653	Bacteria	Proteobacteria	Gammaproteobacteria	Enterobacterales	Enterobacteriaceae	Klebsiella
ASV1	Ma34	0.733057	Ma34	Infected	9.9481	FALSE	11h	L1	N	B3	144122	Bacteria	Proteobacteria	Gammaproteobacteria	Enterobacterales	Enterobacteriaceae	Klebsiella
ASV1	Ma32	0.730443	Ma32	Infected	4.1202	FALSE	11h	L1	N	B3	136214	Bacteria	Proteobacteria	Gammaproteobacteria	Enterobacterales	Enterobacteriaceae	Klebsiella
ASV1	Ma36	0.705411	Ma36	Infected	6.5489	FALSE	11h	L2	N	B3	49244	Bacteria	Proteobacteria	Gammaproteobacteria	Enterobacterales	Enterobacteriaceae	Klebsiella
ASV1	Ma35	0.689574	Ma35	Infected	4.81866	FALSE	11h	L1	N	B3	48024	Bacteria	Proteobacteria	Gammaproteobacteria	Enterobacterales	Enterobacteriaceae	Klebsiella
ASV1	Ma25	0.670898	Ma25	Infected	17.0406	FALSE	2h	L1	N	B3	48093	Bacteria	Proteobacteria	Gammaproteobacteria	Enterobacterales	Enterobacteriaceae	Klebsiella
ASV1	Ma28	0.661005	Ma28	Infected	5.15197	FALSE	2h	L2	N	B3	34134	Bacteria	Proteobacteria	Gammaproteobacteria	Enterobacterales	Enterobacteriaceae	Klebsiella
ASV1	Ma27	0.630097	Ma27	Infected	2.01499	FALSE	2h	L2	N	B3	10962	Bacteria	Proteobacteria	Gammaproteobacteria	Enterobacterales	Enterobacteriaceae	Klebsiella
ASV1	Ma26	0.627451	Ma26	Infected	3.37762	FALSE	2h	L2	N	B3	31028	Bacteria	Proteobacteria	Gammaproteobacteria	Enterobacterales	Enterobacteriaceae	Klebsiella
ASV1	Ma24	0.620503	Ma24	Infected	1.74786	FALSE	2h	L1	N	B3	11678	Bacteria	Proteobacteria	Gammaproteobacteria	Enterobacterales	Enterobacteriaceae	Klebsiella
ASV1	Ma39	0.558509	Ma39	Infected	6.57341	FALSE	11h	L2	N	B3	22574	Bacteria	Proteobacteria	Gammaproteobacteria	Enterobacterales	Enterobacteriaceae	Klebsiella
ASV1	Ma29	0.557244	Ma29	Infected	1.04712	FALSE	2h	L2	N	B3	7960	Bacteria	Proteobacteria	Gammaproteobacteria	Enterobacterales	Enterobacteriaceae	Klebsiella
ASV1	Ma22	0.551348	Ma22	Infected	1.88755	FALSE	2h	L1	N	B3	11406	Bacteria	Proteobacteria	Gammaproteobacteria	Enterobacterales	Enterobacteriaceae	Klebsiella
ASV1	Ma23	0.546284	Ma23	Infected	2.28213	FALSE	2h	L1	N	B3	9889	Bacteria	Proteobacteria	Gammaproteobacteria	Enterobacterales	Enterobacteriaceae	Klebsiella
ASV3	Ma50	0.545501	Ma50	Sterile	0.571497	FALSE	2h	L2	N	B3	1398	Bacteria	Proteobacteria	Gammaproteobacteria	Pseudomonadales	Moraxellaceae	Acinetobacter
ASV3	Ma53	0.526781	Ma53	Sterile	2.9858	FALSE	11h	L1	N	B3	12750	Bacteria	Proteobacteria	Gammaproteobacteria	Pseudomonadales	Moraxellaceae	Acinetobacter
ASV4	Ma56	0.508997	Ma56	Sterile	0.728345	FALSE	11h	L2	N	B3	3698	Bacteria	Proteobacteria	Gammaproteobacteria	Pseudomonadales	Pseudomonadaceae	Pseudomonas
ASV5	Ma59	0.496339	Ma59	Sterile	0.620512	FALSE	11h	L2	N	B3	1400	Bacteria	Actinobacteriota	Actinobacteria	Corynebacteriales	Corynebacteriaceae	Corynebacterium
ASV1	Ma40	0.493343	Ma40	Infected	2.86051	FALSE	11h	L2	N	B3	24240	Bacteria	Proteobacteria	Gammaproteobacteria	Enterobacterales	Enterobacteriaceae	Klebsiella
ASV4	Ma57	0.441505	Ma57	Sterile	0.694035	FALSE	11h	L2	N	B3	1567	Bacteria	Proteobacteria	Gammaproteobacteria	Pseudomonadales	Pseudomonadaceae	Pseudomonas
ASV1	Ma30	0.398587	Ma30	Infected	0.921955	FALSE	2h	L2	N	B3	11652	Bacteria	Proteobacteria	Gammaproteobacteria	Enterobacterales	Enterobacteriaceae	Klebsiella
ASV8	Ma41	0.390452	Ma41	Sterile	0.960132	FALSE	2h	L1	N	B3	3441	Bacteria	Firmicutes	Bacilli	Lactobacillales	Streptococcaceae	Floricoccus
ASV4	Ma47	0.378547	Ma47	Sterile	0.67933	FALSE	2h	L2	N	B3	1913	Bacteria	Proteobacteria	Gammaproteobacteria	Pseudomonadales	Pseudomonadaceae	Pseudomonas
ASV2	Ma40	0.362972	Ma40	Infected	2.86051	FALSE	11h	L2	N	B3	24240	Bacteria	Proteobacteria	Gammaproteobacteria	Burkholderiales	Burkholderiaceae	Burkholderia-Caballeronia-Paraburkholderia
ASV5	Ma44	0.358645	Ma44	Sterile	0.546989	FALSE	2h	L1	N	B3	1075	Bacteria	Actinobacteriota	Actinobacteria	Corynebacteriales	Corynebacteriaceae	Corynebacterium
ASV4	Ma59	0.353562	Ma59	Sterile	0.620512	FALSE	11h	L2	N	B3	1400	Bacteria	Proteobacteria	Gammaproteobacteria	Pseudomonadales	Pseudomonadaceae	Pseudomonas
ASV4	Ma55	0.343114	Ma55	Sterile	0.524932	FALSE	11h	L1	N	B3	479	Bacteria	Proteobacteria	Gammaproteobacteria	Pseudomonadales	Pseudomonadaceae	Pseudomonas
ASV2	Ma39	0.32407	Ma39	Infected	6.57341	FALSE	11h	L2	N	B3	22574	Bacteria	Proteobacteria	Gammaproteobacteria	Burkholderiales	Burkholderiaceae	Burkholderia-Caballeronia-Paraburkholderia
ASV1	Ma21	0.316971	Ma21	Infected	3.33105	FALSE	2h	L1	N	B3	12405	Bacteria	Proteobacteria	Gammaproteobacteria	Enterobacterales	Enterobacteriaceae	Klebsiella
ASV6	Ma45	0.298728	Ma45	Sterile	1.32143	FALSE	2h	L1	N	B3	4892	Bacteria	Actinobacteriota	Actinobacteria	Corynebacteriales	Tsukamurellaceae	Tsukamurella
ASV6	Ma43	0.267876	Ma43	Sterile	0.588652	FALSE	2h	L1	N	B3	2785	Bacteria	Actinobacteriota	Actinobacteria	Corynebacteriales	Tsukamurellaceae	Tsukamurella
ASV3	Ma51	0.25326	Ma51	Sterile	0.828827	FALSE	11h	L1	N	B3	1358	Bacteria	Proteobacteria	Gammaproteobacteria	Pseudomonadales	Moraxellaceae	Acinetobacter
ASV3	Ma54	0.253121	Ma54	Sterile	0.970971	FALSE	11h	L1	N	B3	10535	Bacteria	Proteobacteria	Gammaproteobacteria	Pseudomonadales	Moraxellaceae	Acinetobacter
ASV6	Ma52	0.247246	Ma52	Sterile	0.620512	FALSE	11h	L1	N	B3	2004	Bacteria	Actinobacteriota	Actinobacteria	Corynebacteriales	Tsukamurellaceae	Tsukamurella
ASV9	Ma47	0.240438	Ma47	Sterile	0.67933	FALSE	2h	L2	N	B3	1913	Bacteria	Proteobacteria	Gammaproteobacteria	Pseudomonadales	Pseudomonadaceae	Pseudomonas
ASV4	Ma48	0.225625	Ma48	Sterile	0.534735	FALSE	2h	L2	N	B3	1229	Bacteria	Proteobacteria	Gammaproteobacteria	Pseudomonadales	Pseudomonadaceae	Pseudomonas
ASV5	Ma49	0.20666	Ma49	Sterile	0.625414	FALSE	2h	L2	N	B3	571	Bacteria	Actinobacteriota	Actinobacteria	Corynebacteriales	Corynebacteriaceae	Corynebacterium
ASV2	Ma32	0.206596	Ma32	Infected	4.1202	FALSE	11h	L1	N	B3	136214	Bacteria	Proteobacteria	Gammaproteobacteria	Burkholderiales	Burkholderiaceae	Burkholderia-Caballeronia-Paraburkholderia
ASV5	Ma46	0.205534	Ma46	Sterile	0.782262	FALSE	2h	L2	N	B3	1572	Bacteria	Actinobacteriota	Actinobacteria	Corynebacteriales	Corynebacteriaceae	Corynebacterium
ASV2	Ma28	0.204187	Ma28	Infected	5.15197	FALSE	2h	L2	N	B3	34134	Bacteria	Proteobacteria	Gammaproteobacteria	Burkholderiales	Burkholderiaceae	Burkholderia-Caballeronia-Paraburkholderia
ASV9	Ma57	0.198989	Ma57	Sterile	0.694035	FALSE	11h	L2	N	B3	1567	Bacteria	Proteobacteria	Gammaproteobacteria	Pseudomonadales	Pseudomonadaceae	Pseudomonas
ASV6	Ma21	0.197857	Ma21	Infected	3.33105	FALSE	2h	L1	N	B3	12405	Bacteria	Actinobacteriota	Actinobacteria	Corynebacteriales	Tsukamurellaceae	Tsukamurella
ASV7	Ma30	0.196457	Ma30	Infected	0.921955	FALSE	2h	L2	N	B3	11652	Bacteria	Proteobacteria	Gammaproteobacteria	Pseudomonadales	Pseudomonadaceae	Pseudomonas
ASV4	Ma58	0.193828	Ma58	Sterile	0.564145	FALSE	11h	L2	N	B3	578	Bacteria	Proteobacteria	Gammaproteobacteria	Pseudomonadales	Pseudomonadaceae	Pseudomonas
ASV2	Ma35	0.192583	Ma35	Infected	4.81866	FALSE	11h	L1	N	B3	48024	Bacteria	Proteobacteria	Gammaproteobacteria	Burkholderiales	Burkholderiaceae	Burkholderia-Caballeronia-Paraburkholderia
ASV5	Ma22	0.190229	Ma22	Infected	1.88755	FALSE	2h	L1	N	B3	11406	Bacteria	Actinobacteriota	Actinobacteria	Corynebacteriales	Corynebacteriaceae	Corynebacterium
ASV2	Ma36	0.183322	Ma36	Infected	6.5489	FALSE	11h	L2	N	B3	49244	Bacteria	Proteobacteria	Gammaproteobacteria	Burkholderiales	Burkholderiaceae	Burkholderia-Caballeronia-Paraburkholderia
ASV5	Ma42	0.180391	Ma42	Sterile	0.556792	FALSE	2h	L1	N	B3	939	Bacteria	Actinobacteriota	Actinobacteria	Corynebacteriales	Corynebacteriaceae	Corynebacterium
ASV4	Ma43	0.179596	Ma43	Sterile	0.588652	FALSE	2h	L1	N	B3	2785	Bacteria	Proteobacteria	Gammaproteobacteria	Pseudomonadales	Pseudomonadaceae	Pseudomonas
ASV6	Ma49	0.17851	Ma49	Sterile	0.625414	FALSE	2h	L2	N	B3	571	Bacteria	Actinobacteriota	Actinobacteria	Corynebacteriales	Tsukamurellaceae	Tsukamurella
ASV2	Ma31	0.177161	Ma31	Infected	5.88229	FALSE	11h	L1	N	B3	171653	Bacteria	Proteobacteria	Gammaproteobacteria	Burkholderiales	Burkholderiaceae	Burkholderia-Caballeronia-Paraburkholderia
ASV3	Ma46	0.177018	Ma46	Sterile	0.782262	FALSE	2h	L2	N	B3	1572	Bacteria	Proteobacteria	Gammaproteobacteria	Pseudomonadales	Moraxellaceae	Acinetobacter
ASV5	Ma52	0.17575	Ma52	Sterile	0.620512	FALSE	11h	L1	N	B3	2004	Bacteria	Actinobacteriota	Actinobacteria	Corynebacteriales	Corynebacteriaceae	Corynebacterium
ASV6	Ma51	0.174042	Ma51	Sterile	0.828827	FALSE	11h	L1	N	B3	1358	Bacteria	Actinobacteriota	Actinobacteria	Corynebacteriales	Tsukamurellaceae	Tsukamurella
ASV5	Ma58	0.172171	Ma58	Sterile	0.564145	FALSE	11h	L2	N	B3	578	Bacteria	Actinobacteriota	Actinobacteria	Corynebacteriales	Corynebacteriaceae	Corynebacterium
ASV2	Ma26	0.165775	Ma26	Infected	3.37762	FALSE	2h	L2	N	B3	31028	Bacteria	Proteobacteria	Gammaproteobacteria	Burkholderiales	Burkholderiaceae	Burkholderia-Caballeronia-Paraburkholderia
ASV15	Ma60	0.16405	Ma60	Sterile	12.9797	FALSE	11h	L2	Y	B3	1284820	Bacteria	Firmicutes	Bacilli	Bacillales	Bacillaceae	Bacillus
ASV5	Ma56	0.163083	Ma56	Sterile	0.728345	FALSE	11h	L2	N	B3	3698	Bacteria	Actinobacteriota	Actinobacteria	Corynebacteriales	Corynebacteriaceae	Corynebacterium
ASV2	Ma34	0.160451	Ma34	Infected	9.9481	FALSE	11h	L1	N	B3	144122	Bacteria	Proteobacteria	Gammaproteobacteria	Burkholderiales	Burkholderiaceae	Burkholderia-Caballeronia-Paraburkholderia
ASV4	Ma41	0.154956	Ma41	Sterile	0.960132	FALSE	2h	L1	N	B3	3441	Bacteria	Proteobacteria	Gammaproteobacteria	Pseudomonadales	Pseudomonadaceae	Pseudomonas
ASV2	Ma24	0.1548	Ma24	Infected	1.74786	FALSE	2h	L1	N	B3	11678	Bacteria	Proteobacteria	Gammaproteobacteria	Burkholderiales	Burkholderiaceae	Burkholderia-Caballeronia-Paraburkholderia
ASV2	Ma27	0.149814	Ma27	Infected	2.01499	FALSE	2h	L2	N	B3	10962	Bacteria	Proteobacteria	Gammaproteobacteria	Burkholderiales	Burkholderiaceae	Burkholderia-Caballeronia-Paraburkholderia
ASV13	Ma55	0.143114	Ma55	Sterile	0.524932	FALSE	11h	L1	N	B3	479	Bacteria	Actinobacteriota	Actinobacteria	Corynebacteriales	Order_Corynebacteriales	Order_Corynebacteriales
ASV10	Ma54	0.138884	Ma54	Sterile	0.970971	FALSE	11h	L1	N	B3	10535	Bacteria	Proteobacteria	Gammaproteobacteria	Pseudomonadales	Moraxellaceae	Acinetobacter
ASV2	Ma29	0.138755	Ma29	Infected	1.04712	FALSE	2h	L2	N	B3	7960	Bacteria	Proteobacteria	Gammaproteobacteria	Burkholderiales	Burkholderiaceae	Burkholderia-Caballeronia-Paraburkholderia
ASV11	Ma44	0.138191	Ma44	Sterile	0.546989	FALSE	2h	L1	N	B3	1075	Bacteria	Actinobacteriota	Actinobacteria	Corynebacteriales	Tsukamurellaceae	Tsukamurella
ASV5	Ma30	0.137573	Ma30	Infected	0.921955	FALSE	2h	L2	N	B3	11652	Bacteria	Actinobacteriota	Actinobacteria	Corynebacteriales	Corynebacteriaceae	Corynebacterium
ASV6	Ma44	0.137375	Ma44	Sterile	0.546989	FALSE	2h	L1	N	B3	1075	Bacteria	Actinobacteriota	Actinobacteria	Corynebacteriales	Tsukamurellaceae	Tsukamurella
ASV5	Ma41	0.137099	Ma41	Sterile	0.960132	FALSE	2h	L1	N	B3	3441	Bacteria	Actinobacteriota	Actinobacteria	Corynebacteriales	Corynebacteriaceae	Corynebacterium
ASV2	Ma23	0.136325	Ma23	Infected	2.28213	FALSE	2h	L1	N	B3	9889	Bacteria	Proteobacteria	Gammaproteobacteria	Burkholderiales	Burkholderiaceae	Burkholderia-Caballeronia-Paraburkholderia
ASV8	Ma23	0.135623	Ma23	Infected	2.28213	FALSE	2h	L1	N	B3	9889	Bacteria	Firmicutes	Bacilli	Lactobacillales	Streptococcaceae	Floricoccus
ASV10	Ma45	0.13519	Ma45	Sterile	1.32143	FALSE	2h	L1	N	B3	4892	Bacteria	Proteobacteria	Gammaproteobacteria	Pseudomonadales	Moraxellaceae	Acinetobacter
ASV5	Ma51	0.134729	Ma51	Sterile	0.828827	FALSE	11h	L1	N	B3	1358	Bacteria	Actinobacteriota	Actinobacteria	Corynebacteriales	Corynebacteriaceae	Corynebacterium
ASV3	Ma43	0.134377	Ma43	Sterile	0.588652	FALSE	2h	L1	N	B3	2785	Bacteria	Proteobacteria	Gammaproteobacteria	Pseudomonadales	Moraxellaceae	Acinetobacter
ASV6	Ma42	0.132087	Ma42	Sterile	0.556792	FALSE	2h	L1	N	B3	939	Bacteria	Actinobacteriota	Actinobacteria	Corynebacteriales	Tsukamurellaceae	Tsukamurella
ASV2	Ma22	0.131671	Ma22	Infected	1.88755	FALSE	2h	L1	N	B3	11406	Bacteria	Proteobacteria	Gammaproteobacteria	Burkholderiales	Burkholderiaceae	Burkholderia-Caballeronia-Paraburkholderia
ASV5	Ma55	0.131138	Ma55	Sterile	0.524932	FALSE	11h	L1	N	B3	479	Bacteria	Actinobacteriota	Actinobacteria	Corynebacteriales	Corynebacteriaceae	Corynebacterium
ASV6	Ma48	0.127935	Ma48	Sterile	0.534735	FALSE	2h	L2	N	B3	1229	Bacteria	Actinobacteriota	Actinobacteria	Corynebacteriales	Tsukamurellaceae	Tsukamurella
ASV6	Ma55	0.127545	Ma55	Sterile	0.524932	FALSE	11h	L1	N	B3	479	Bacteria	Actinobacteriota	Actinobacteria	Corynebacteriales	Tsukamurellaceae	Tsukamurella
ASV2	Ma25	0.126076	Ma25	Infected	17.0406	FALSE	2h	L1	N	B3	48093	Bacteria	Proteobacteria	Gammaproteobacteria	Burkholderiales	Burkholderiaceae	Burkholderia-Caballeronia-Paraburkholderia
ASV11	Ma45	0.125644	Ma45	Sterile	1.32143	FALSE	2h	L1	N	B3	4892	Bacteria	Actinobacteriota	Actinobacteria	Corynebacteriales	Tsukamurellaceae	Tsukamurella
ASV5	Ma53	0.120789	Ma53	Sterile	2.9858	FALSE	11h	L1	N	B3	12750	Bacteria	Actinobacteriota	Actinobacteria	Corynebacteriales	Corynebacteriaceae	Corynebacterium
ASV5	Ma47	0.119988	Ma47	Sterile	0.67933	FALSE	2h	L2	N	B3	1913	Bacteria	Actinobacteriota	Actinobacteria	Corynebacteriales	Corynebacteriaceae	Corynebacterium
ASV8	Ma54	0.117854	Ma54	Sterile	0.970971	FALSE	11h	L1	N	B3	10535	Bacteria	Firmicutes	Bacilli	Lactobacillales	Streptococcaceae	Floricoccus
ASV8	Ma43	0.11744	Ma43	Sterile	0.588652	FALSE	2h	L1	N	B3	2785	Bacteria	Firmicutes	Bacilli	Lactobacillales	Streptococcaceae	Floricoccus
ASV4	Ma50	0.115449	Ma50	Sterile	0.571497	FALSE	2h	L2	N	B3	1398	Bacteria	Proteobacteria	Gammaproteobacteria	Pseudomonadales	Pseudomonadaceae	Pseudomonas
ASV7	Ma29	0.112743	Ma29	Infected	1.04712	FALSE	2h	L2	N	B3	7960	Bacteria	Proteobacteria	Gammaproteobacteria	Pseudomonadales	Pseudomonadaceae	Pseudomonas
ASV2	Ma30	0.111598	Ma30	Infected	0.921955	FALSE	2h	L2	N	B3	11652	Bacteria	Proteobacteria	Gammaproteobacteria	Burkholderiales	Burkholderiaceae	Burkholderia-Caballeronia-Paraburkholderia
ASV14	Ma42	0.108234	Ma42	Sterile	0.556792	FALSE	2h	L1	N	B3	939	Bacteria	Proteobacteria	Gammaproteobacteria	Pseudomonadales	Moraxellaceae	Acinetobacter
ASV13	Ma42	0.107515	Ma42	Sterile	0.556792	FALSE	2h	L1	N	B3	939	Bacteria	Actinobacteriota	Actinobacteria	Corynebacteriales	Order_Corynebacteriales	Order_Corynebacteriales
ASV5	Ma54	0.106683	Ma54	Sterile	0.970971	FALSE	11h	L1	N	B3	10535	Bacteria	Actinobacteriota	Actinobacteria	Corynebacteriales	Corynebacteriaceae	Corynebacterium
ASV3	Ma52	0.105678	Ma52	Sterile	0.620512	FALSE	11h	L1	N	B3	2004	Bacteria	Proteobacteria	Gammaproteobacteria	Pseudomonadales	Moraxellaceae	Acinetobacter
ASV4	Ma27	0.105098	Ma27	Infected	2.01499	FALSE	2h	L2	N	B3	10962	Bacteria	Proteobacteria	Gammaproteobacteria	Pseudomonadales	Pseudomonadaceae	Pseudomonas
ASV13	Ma44	0.104715	Ma44	Sterile	0.546989	FALSE	2h	L1	N	B3	1075	Bacteria	Actinobacteriota	Actinobacteria	Corynebacteriales	Order_Corynebacteriales	Order_Corynebacteriales
ASV2	Ma38	0.0993692	Ma38	Infected	6.5391	FALSE	11h	L2	Y	B3	112482	Bacteria	Proteobacteria	Gammaproteobacteria	Burkholderiales	Burkholderiaceae	Burkholderia-Caballeronia-Paraburkholderia
ASV5	Ma57	0.0969952	Ma57	Sterile	0.694035	FALSE	11h	L2	N	B3	1567	Bacteria	Actinobacteriota	Actinobacteria	Corynebacteriales	Corynebacteriaceae	Corynebacterium
ASV10	Ma56	0.0968198	Ma56	Sterile	0.728345	FALSE	11h	L2	N	B3	3698	Bacteria	Proteobacteria	Gammaproteobacteria	Pseudomonadales	Moraxellaceae	Acinetobacter
ASV3	Ma49	0.0961208	Ma49	Sterile	0.625414	FALSE	2h	L2	N	B3	571	Bacteria	Proteobacteria	Gammaproteobacteria	Pseudomonadales	Moraxellaceae	Acinetobacter
ASV4	Ma46	0.0952151	Ma46	Sterile	0.782262	FALSE	2h	L2	N	B3	1572	Bacteria	Proteobacteria	Gammaproteobacteria	Pseudomonadales	Pseudomonadaceae	Pseudomonas
ASV4	Ma49	0.0937178	Ma49	Sterile	0.625414	FALSE	2h	L2	N	B3	571	Bacteria	Proteobacteria	Gammaproteobacteria	Pseudomonadales	Pseudomonadaceae	Pseudomonas
ASV9	Ma48	0.0929927	Ma48	Sterile	0.534735	FALSE	2h	L2	N	B3	1229	Bacteria	Proteobacteria	Gammaproteobacteria	Pseudomonadales	Pseudomonadaceae	Pseudomonas
ASV9	Ma49	0.0913148	Ma49	Sterile	0.625414	FALSE	2h	L2	N	B3	571	Bacteria	Proteobacteria	Gammaproteobacteria	Pseudomonadales	Pseudomonadaceae	Pseudomonas
ASV4	Ma29	0.087894	Ma29	Infected	1.04712	FALSE	2h	L2	N	B3	7960	Bacteria	Proteobacteria	Gammaproteobacteria	Pseudomonadales	Pseudomonadaceae	Pseudomonas
ASV5	Ma26	0.0858889	Ma26	Infected	3.37762	FALSE	2h	L2	N	B3	31028	Bacteria	Actinobacteriota	Actinobacteria	Corynebacteriales	Corynebacteriaceae	Corynebacterium
ASV7	Ma56	0.0818244	Ma56	Sterile	0.728345	FALSE	11h	L2	N	B3	3698	Bacteria	Proteobacteria	Gammaproteobacteria	Pseudomonadales	Pseudomonadaceae	Pseudomonas
ASV3	Ma48	0.0796543	Ma48	Sterile	0.534735	FALSE	2h	L2	N	B3	1229	Bacteria	Proteobacteria	Gammaproteobacteria	Pseudomonadales	Moraxellaceae	Acinetobacter
ASV11	Ma53	0.0794733	Ma53	Sterile	2.9858	FALSE	11h	L1	N	B3	12750	Bacteria	Actinobacteriota	Actinobacteria	Corynebacteriales	Tsukamurellaceae	Tsukamurella
ASV7	Ma34	0.078154	Ma34	Infected	9.9481	FALSE	11h	L1	N	B3	144122	Bacteria	Proteobacteria	Gammaproteobacteria	Pseudomonadales	Pseudomonadaceae	Pseudomonas
ASV6	Ma54	0.078132	Ma54	Sterile	0.970971	FALSE	11h	L1	N	B3	10535	Bacteria	Actinobacteriota	Actinobacteria	Corynebacteriales	Tsukamurellaceae	Tsukamurella
ASV8	Ma44	0.077771	Ma44	Sterile	0.546989	FALSE	2h	L1	N	B3	1075	Bacteria	Firmicutes	Bacilli	Lactobacillales	Streptococcaceae	Floricoccus
ASV6	Ma41	0.0776239	Ma41	Sterile	0.960132	FALSE	2h	L1	N	B3	3441	Bacteria	Actinobacteriota	Actinobacteria	Corynebacteriales	Tsukamurellaceae	Tsukamurella
ASV4	Ma30	0.076798	Ma30	Infected	0.921955	FALSE	2h	L2	N	B3	11652	Bacteria	Proteobacteria	Gammaproteobacteria	Pseudomonadales	Pseudomonadaceae	Pseudomonas
ASV14	Ma53	0.0763142	Ma53	Sterile	2.9858	FALSE	11h	L1	N	B3	12750	Bacteria	Proteobacteria	Gammaproteobacteria	Pseudomonadales	Moraxellaceae	Acinetobacter
ASV6	Ma46	0.0762446	Ma46	Sterile	0.782262	FALSE	2h	L2	N	B3	1572	Bacteria	Actinobacteriota	Actinobacteria	Corynebacteriales	Tsukamurellaceae	Tsukamurella
ASV7	Ma46	0.0758821	Ma46	Sterile	0.782262	FALSE	2h	L2	N	B3	1572	Bacteria	Proteobacteria	Gammaproteobacteria	Pseudomonadales	Pseudomonadaceae	Pseudomonas
ASV3	Ma47	0.0751851	Ma47	Sterile	0.67933	FALSE	2h	L2	N	B3	1913	Bacteria	Proteobacteria	Gammaproteobacteria	Pseudomonadales	Moraxellaceae	Acinetobacter
ASV3	Ma58	0.074445	Ma58	Sterile	0.564145	FALSE	11h	L2	N	B3	578	Bacteria	Proteobacteria	Gammaproteobacteria	Pseudomonadales	Moraxellaceae	Acinetobacter
ASV14	Ma54	0.074067	Ma54	Sterile	0.970971	FALSE	11h	L1	N	B3	10535	Bacteria	Proteobacteria	Gammaproteobacteria	Pseudomonadales	Moraxellaceae	Acinetobacter
ASV8	Ma45	0.0735924	Ma45	Sterile	1.32143	FALSE	2h	L1	N	B3	4892	Bacteria	Firmicutes	Bacilli	Lactobacillales	Streptococcaceae	Floricoccus
ASV3	Ma21	0.0731202	Ma21	Infected	3.33105	FALSE	2h	L1	N	B3	12405	Bacteria	Proteobacteria	Gammaproteobacteria	Pseudomonadales	Moraxellaceae	Acinetobacter
ASV9	Ma46	0.0708072	Ma46	Sterile	0.782262	FALSE	2h	L2	N	B3	1572	Bacteria	Proteobacteria	Gammaproteobacteria	Pseudomonadales	Pseudomonadaceae	Pseudomonas
ASV2	Ma21	0.0683767	Ma21	Infected	3.33105	FALSE	2h	L1	N	B3	12405	Bacteria	Proteobacteria	Gammaproteobacteria	Burkholderiales	Burkholderiaceae	Burkholderia-Caballeronia-Paraburkholderia
ASV5	Ma21	0.0654603	Ma21	Infected	3.33105	FALSE	2h	L1	N	B3	12405	Bacteria	Actinobacteriota	Actinobacteria	Corynebacteriales	Corynebacteriaceae	Corynebacterium
ASV1	Ma48	0.0646252	Ma48	Sterile	0.534735	FALSE	2h	L2	N	B3	1229	Bacteria	Proteobacteria	Gammaproteobacteria	Enterobacterales	Enterobacteriaceae	Klebsiella
ASV4	Ma42	0.0643653	Ma42	Sterile	0.556792	FALSE	2h	L1	N	B3	939	Bacteria	Proteobacteria	Gammaproteobacteria	Pseudomonadales	Pseudomonadaceae	Pseudomonas
ASV14	Ma52	0.0639954	Ma52	Sterile	0.620512	FALSE	11h	L1	N	B3	2004	Bacteria	Proteobacteria	Gammaproteobacteria	Pseudomonadales	Moraxellaceae	Acinetobacter
ASV1	Ma52	0.0639005	Ma52	Sterile	0.620512	FALSE	11h	L1	N	B3	2004	Bacteria	Proteobacteria	Gammaproteobacteria	Enterobacterales	Enterobacteriaceae	Klebsiella
ASV3	Ma45	0.0618854	Ma45	Sterile	1.32143	FALSE	2h	L1	N	B3	4892	Bacteria	Proteobacteria	Gammaproteobacteria	Pseudomonadales	Moraxellaceae	Acinetobacter
ASV4	Ma52	0.0614318	Ma52	Sterile	0.620512	FALSE	11h	L1	N	B3	2004	Bacteria	Proteobacteria	Gammaproteobacteria	Pseudomonadales	Pseudomonadaceae	Pseudomonas
ASV6	Ma53	0.0607674	Ma53	Sterile	2.9858	FALSE	11h	L1	N	B3	12750	Bacteria	Actinobacteriota	Actinobacteria	Corynebacteriales	Tsukamurellaceae	Tsukamurella
ASV8	Ma21	0.0606465	Ma21	Infected	3.33105	FALSE	2h	L1	N	B3	12405	Bacteria	Firmicutes	Bacilli	Lactobacillales	Streptococcaceae	Floricoccus
ASV9	Ma58	0.0590146	Ma58	Sterile	0.564145	FALSE	11h	L2	N	B3	578	Bacteria	Proteobacteria	Gammaproteobacteria	Pseudomonadales	Pseudomonadaceae	Pseudomonas
ASV3	Ma57	0.0586914	Ma57	Sterile	0.694035	FALSE	11h	L2	N	B3	1567	Bacteria	Proteobacteria	Gammaproteobacteria	Pseudomonadales	Moraxellaceae	Acinetobacter
ASV7	Ma37	0.0583559	Ma37	Infected	21.8392	FALSE	11h	L2	N	B3	2593614	Bacteria	Proteobacteria	Gammaproteobacteria	Pseudomonadales	Pseudomonadaceae	Pseudomonas
ASV4	Ma51	0.0581786	Ma51	Sterile	0.828827	FALSE	11h	L1	N	B3	1358	Bacteria	Proteobacteria	Gammaproteobacteria	Pseudomonadales	Pseudomonadaceae	Pseudomonas
ASV13	Ma51	0.0576847	Ma51	Sterile	0.828827	FALSE	11h	L1	N	B3	1358	Bacteria	Actinobacteriota	Actinobacteria	Corynebacteriales	Order_Corynebacteriales	Order_Corynebacteriales
ASV2	Ma33	0.0574676	Ma33	Infected	10.4603	FALSE	11h	L1	N	B3	862642	Bacteria	Proteobacteria	Gammaproteobacteria	Burkholderiales	Burkholderiaceae	Burkholderia-Caballeronia-Paraburkholderia
ASV5	Ma48	0.0563592	Ma48	Sterile	0.534735	FALSE	2h	L2	N	B3	1229	Bacteria	Actinobacteriota	Actinobacteria	Corynebacteriales	Corynebacteriaceae	Corynebacterium
ASV5	Ma45	0.0561939	Ma45	Sterile	1.32143	FALSE	2h	L1	N	B3	4892	Bacteria	Actinobacteriota	Actinobacteria	Corynebacteriales	Corynebacteriaceae	Corynebacterium
ASV5	Ma27	0.0556376	Ma27	Infected	2.01499	FALSE	2h	L2	N	B3	10962	Bacteria	Actinobacteriota	Actinobacteria	Corynebacteriales	Corynebacteriaceae	Corynebacterium
ASV9	Ma45	0.0550773	Ma45	Sterile	1.32143	FALSE	2h	L1	N	B3	4892	Bacteria	Proteobacteria	Gammaproteobacteria	Pseudomonadales	Pseudomonadaceae	Pseudomonas
ASV12	Ma40	0.0544792	Ma40	Infected	2.86051	FALSE	11h	L2	N	B3	24240	Bacteria	Proteobacteria	Gammaproteobacteria	Burkholderiales	Burkholderiaceae	Burkholderia-Caballeronia-Paraburkholderia
ASV6	Ma47	0.0516656	Ma47	Sterile	0.67933	FALSE	2h	L2	N	B3	1913	Bacteria	Actinobacteriota	Actinobacteria	Corynebacteriales	Tsukamurellaceae	Tsukamurella
ASV4	Ma54	0.0514692	Ma54	Sterile	0.970971	FALSE	11h	L1	N	B3	10535	Bacteria	Proteobacteria	Gammaproteobacteria	Pseudomonadales	Pseudomonadaceae	Pseudomonas
ASV4	Ma25	0.0512129	Ma25	Infected	17.0406	FALSE	2h	L1	N	B3	48093	Bacteria	Proteobacteria	Gammaproteobacteria	Pseudomonadales	Pseudomonadaceae	Pseudomonas
ASV13	Ma54	0.050765	Ma54	Sterile	0.970971	FALSE	11h	L1	N	B3	10535	Bacteria	Actinobacteriota	Actinobacteria	Corynebacteriales	Order_Corynebacteriales	Order_Corynebacteriales
ASV13	Ma52	0.0497531	Ma52	Sterile	0.620512	FALSE	11h	L1	N	B3	2004	Bacteria	Actinobacteriota	Actinobacteria	Corynebacteriales	Order_Corynebacteriales	Order_Corynebacteriales
ASV4	Ma60	0.0496252	Ma60	Sterile	12.9797	FALSE	11h	L2	Y	B3	1284820	Bacteria	Proteobacteria	Gammaproteobacteria	Pseudomonadales	Pseudomonadaceae	Pseudomonas
ASV5	Ma24	0.0494412	Ma24	Infected	1.74786	FALSE	2h	L1	N	B3	11678	Bacteria	Actinobacteriota	Actinobacteria	Corynebacteriales	Corynebacteriaceae	Corynebacterium
ASV6	Ma58	0.0492691	Ma58	Sterile	0.564145	FALSE	11h	L2	N	B3	578	Bacteria	Actinobacteriota	Actinobacteria	Corynebacteriales	Tsukamurellaceae	Tsukamurella
ASV5	Ma43	0.0485739	Ma43	Sterile	0.588652	FALSE	2h	L1	N	B3	2785	Bacteria	Actinobacteriota	Actinobacteria	Corynebacteriales	Corynebacteriaceae	Corynebacterium
ASV7	Ma36	0.0478947	Ma36	Infected	6.5489	FALSE	11h	L2	N	B3	49244	Bacteria	Proteobacteria	Gammaproteobacteria	Pseudomonadales	Pseudomonadaceae	Pseudomonas
ASV1	Ma46	0.0478492	Ma46	Sterile	0.782262	FALSE	2h	L2	N	B3	1572	Bacteria	Proteobacteria	Gammaproteobacteria	Enterobacterales	Enterobacteriaceae	Klebsiella
ASV11	Ma21	0.0475404	Ma21	Infected	3.33105	FALSE	2h	L1	N	B3	12405	Bacteria	Actinobacteriota	Actinobacteria	Corynebacteriales	Tsukamurellaceae	Tsukamurella
ASV7	Ma44	0.0473566	Ma44	Sterile	0.546989	FALSE	2h	L1	N	B3	1075	Bacteria	Proteobacteria	Gammaproteobacteria	Pseudomonadales	Pseudomonadaceae	Pseudomonas
ASV3	Ma56	0.045722	Ma56	Sterile	0.728345	FALSE	11h	L2	N	B3	3698	Bacteria	Proteobacteria	Gammaproteobacteria	Pseudomonadales	Moraxellaceae	Acinetobacter
ASV4	Ma45	0.0456756	Ma45	Sterile	1.32143	FALSE	2h	L1	N	B3	4892	Bacteria	Proteobacteria	Gammaproteobacteria	Pseudomonadales	Pseudomonadaceae	Pseudomonas
ASV9	Ma50	0.0451811	Ma50	Sterile	0.571497	FALSE	2h	L2	N	B3	1398	Bacteria	Proteobacteria	Gammaproteobacteria	Pseudomonadales	Pseudomonadaceae	Pseudomonas
ASV13	Ma43	0.0447392	Ma43	Sterile	0.588652	FALSE	2h	L1	N	B3	2785	Bacteria	Actinobacteriota	Actinobacteria	Corynebacteriales	Order_Corynebacteriales	Order_Corynebacteriales
ASV6	Ma50	0.0427493	Ma50	Sterile	0.571497	FALSE	2h	L2	N	B3	1398	Bacteria	Actinobacteriota	Actinobacteria	Corynebacteriales	Tsukamurellaceae	Tsukamurella
ASV9	Ma55	0.0416168	Ma55	Sterile	0.524932	FALSE	11h	L1	N	B3	479	Bacteria	Proteobacteria	Gammaproteobacteria	Pseudomonadales	Pseudomonadaceae	Pseudomonas
ASV3	Ma41	0.0414723	Ma41	Sterile	0.960132	FALSE	2h	L1	N	B3	3441	Bacteria	Proteobacteria	Gammaproteobacteria	Pseudomonadales	Moraxellaceae	Acinetobacter
ASV15	Ma48	0.0411422	Ma48	Sterile	0.534735	FALSE	2h	L2	N	B3	1229	Bacteria	Firmicutes	Bacilli	Bacillales	Bacillaceae	Bacillus
ASV24	Ma49	0.0408514	Ma49	Sterile	0.625414	FALSE	2h	L2	N	B3	571	Bacteria	Actinobacteriota	Actinobacteria	Corynebacteriales	Nocardiaceae	Gordonia
ASV7	Ma42	0.0406329	Ma42	Sterile	0.556792	FALSE	2h	L1	N	B3	939	Bacteria	Proteobacteria	Gammaproteobacteria	Pseudomonadales	Pseudomonadaceae	Pseudomonas
ASV14	Ma51	0.0404978	Ma51	Sterile	0.828827	FALSE	11h	L1	N	B3	1358	Bacteria	Proteobacteria	Gammaproteobacteria	Pseudomonadales	Moraxellaceae	Acinetobacter
ASV1	Ma47	0.0404072	Ma47	Sterile	0.67933	FALSE	2h	L2	N	B3	1913	Bacteria	Proteobacteria	Gammaproteobacteria	Enterobacterales	Enterobacteriaceae	Klebsiella
ASV12	Ma39	0.0403078	Ma39	Infected	6.57341	FALSE	11h	L2	N	B3	22574	Bacteria	Proteobacteria	Gammaproteobacteria	Burkholderiales	Burkholderiaceae	Burkholderia-Caballeronia-Paraburkholderia
ASV17	Ma28	0.0397906	Ma28	Infected	5.15197	FALSE	2h	L2	N	B3	34134	Bacteria	Proteobacteria	Gammaproteobacteria	Burkholderiales	Burkholderiaceae	Burkholderia-Caballeronia-Paraburkholderia
ASV2	Ma37	0.0392051	Ma37	Infected	21.8392	FALSE	11h	L2	N	B3	2593614	Bacteria	Proteobacteria	Gammaproteobacteria	Burkholderiales	Burkholderiaceae	Burkholderia-Caballeronia-Paraburkholderia
ASV11	Ma42	0.0389548	Ma42	Sterile	0.556792	FALSE	2h	L1	N	B3	939	Bacteria	Actinobacteriota	Actinobacteria	Corynebacteriales	Tsukamurellaceae	Tsukamurella
ASV11	Ma51	0.0389174	Ma51	Sterile	0.828827	FALSE	11h	L1	N	B3	1358	Bacteria	Actinobacteriota	Actinobacteria	Corynebacteriales	Tsukamurellaceae	Tsukamurella
ASV7	Ma40	0.0373489	Ma40	Infected	2.86051	FALSE	11h	L2	N	B3	24240	Bacteria	Proteobacteria	Gammaproteobacteria	Pseudomonadales	Pseudomonadaceae	Pseudomonas
ASV10	Ma51	0.0370407	Ma51	Sterile	0.828827	FALSE	11h	L1	N	B3	1358	Bacteria	Proteobacteria	Gammaproteobacteria	Pseudomonadales	Moraxellaceae	Acinetobacter
ASV13	Ma57	0.0369559	Ma57	Sterile	0.694035	FALSE	11h	L2	N	B3	1567	Bacteria	Actinobacteriota	Actinobacteria	Corynebacteriales	Order_Corynebacteriales	Order_Corynebacteriales
ASV7	Ma32	0.0367029	Ma32	Infected	4.1202	FALSE	11h	L1	N	B3	136214	Bacteria	Proteobacteria	Gammaproteobacteria	Pseudomonadales	Pseudomonadaceae	Pseudomonas
ASV7	Ma38	0.0353493	Ma38	Infected	6.5391	FALSE	11h	L2	Y	B3	112482	Bacteria	Proteobacteria	Gammaproteobacteria	Pseudomonadales	Pseudomonadaceae	Pseudomonas
ASV13	Ma49	0.0351871	Ma49	Sterile	0.625414	FALSE	2h	L2	N	B3	571	Bacteria	Actinobacteriota	Actinobacteria	Corynebacteriales	Order_Corynebacteriales	Order_Corynebacteriales
ASV7	Ma55	0.0341317	Ma55	Sterile	0.524932	FALSE	11h	L1	N	B3	479	Bacteria	Proteobacteria	Gammaproteobacteria	Pseudomonadales	Pseudomonadaceae	Pseudomonas
ASV7	Ma49	0.0326124	Ma49	Sterile	0.625414	FALSE	2h	L2	N	B3	571	Bacteria	Proteobacteria	Gammaproteobacteria	Pseudomonadales	Pseudomonadaceae	Pseudomonas
ASV9	Ma42	0.0326022	Ma42	Sterile	0.556792	FALSE	2h	L1	N	B3	939	Bacteria	Proteobacteria	Gammaproteobacteria	Pseudomonadales	Pseudomonadaceae	Pseudomonas
ASV7	Ma24	0.0321052	Ma24	Infected	1.74786	FALSE	2h	L1	N	B3	11678	Bacteria	Proteobacteria	Gammaproteobacteria	Pseudomonadales	Pseudomonadaceae	Pseudomonas
ASV15	Ma46	0.0317786	Ma46	Sterile	0.782262	FALSE	2h	L2	N	B3	1572	Bacteria	Firmicutes	Bacilli	Bacillales	Bacillaceae	Bacillus
ASV6	Ma57	0.031171	Ma57	Sterile	0.694035	FALSE	11h	L2	N	B3	1567	Bacteria	Actinobacteriota	Actinobacteria	Corynebacteriales	Tsukamurellaceae	Tsukamurella
ASV13	Ma41	0.0309038	Ma41	Sterile	0.960132	FALSE	2h	L1	N	B3	3441	Bacteria	Actinobacteriota	Actinobacteria	Corynebacteriales	Order_Corynebacteriales	Order_Corynebacteriales
ASV1	Ma42	0.030205	Ma42	Sterile	0.556792	FALSE	2h	L1	N	B3	939	Bacteria	Proteobacteria	Gammaproteobacteria	Enterobacterales	Enterobacteriaceae	Klebsiella
ASV5	Ma29	0.0301195	Ma29	Infected	1.04712	FALSE	2h	L2	N	B3	7960	Bacteria	Actinobacteriota	Actinobacteria	Corynebacteriales	Corynebacteriaceae	Corynebacterium
ASV8	Ma55	0.0296407	Ma55	Sterile	0.524932	FALSE	11h	L1	N	B3	479	Bacteria	Firmicutes	Bacilli	Lactobacillales	Streptococcaceae	Floricoccus
ASV4	Ma23	0.0292493	Ma23	Infected	2.28213	FALSE	2h	L1	N	B3	9889	Bacteria	Proteobacteria	Gammaproteobacteria	Pseudomonadales	Pseudomonadaceae	Pseudomonas
ASV7	Ma43	0.0285212	Ma43	Sterile	0.588652	FALSE	2h	L1	N	B3	2785	Bacteria	Proteobacteria	Gammaproteobacteria	Pseudomonadales	Pseudomonadaceae	Pseudomonas
ASV12	Ma26	0.0285205	Ma26	Infected	3.37762	FALSE	2h	L2	N	B3	31028	Bacteria	Proteobacteria	Gammaproteobacteria	Burkholderiales	Burkholderiaceae	Burkholderia-Caballeronia-Paraburkholderia
ASV17	Ma29	0.0282028	Ma29	Infected	1.04712	FALSE	2h	L2	N	B3	7960	Bacteria	Proteobacteria	Gammaproteobacteria	Burkholderiales	Burkholderiaceae	Burkholderia-Caballeronia-Paraburkholderia
ASV9	Ma30	0.0277335	Ma30	Infected	0.921955	FALSE	2h	L2	N	B3	11652	Bacteria	Proteobacteria	Gammaproteobacteria	Pseudomonadales	Pseudomonadaceae	Pseudomonas
ASV11	Ma54	0.0276231	Ma54	Sterile	0.970971	FALSE	11h	L1	N	B3	10535	Bacteria	Actinobacteriota	Actinobacteria	Corynebacteriales	Tsukamurellaceae	Tsukamurella
ASV11	Ma49	0.0271198	Ma49	Sterile	0.625414	FALSE	2h	L2	N	B3	571	Bacteria	Actinobacteriota	Actinobacteria	Corynebacteriales	Tsukamurellaceae	Tsukamurella
ASV12	Ma36	0.0269027	Ma36	Infected	6.5489	FALSE	11h	L2	N	B3	49244	Bacteria	Proteobacteria	Gammaproteobacteria	Burkholderiales	Burkholderiaceae	Burkholderia-Caballeronia-Paraburkholderia
ASV4	Ma24	0.0264977	Ma24	Infected	1.74786	FALSE	2h	L1	N	B3	11678	Bacteria	Proteobacteria	Gammaproteobacteria	Pseudomonadales	Pseudomonadaceae	Pseudomonas
ASV13	Ma58	0.0259881	Ma58	Sterile	0.564145	FALSE	11h	L2	N	B3	578	Bacteria	Actinobacteriota	Actinobacteria	Corynebacteriales	Order_Corynebacteriales	Order_Corynebacteriales
ASV10	Ma48	0.0259252	Ma48	Sterile	0.534735	FALSE	2h	L2	N	B3	1229	Bacteria	Proteobacteria	Gammaproteobacteria	Pseudomonadales	Moraxellaceae	Acinetobacter
ASV1	Ma50	0.0257264	Ma50	Sterile	0.571497	FALSE	2h	L2	N	B3	1398	Bacteria	Proteobacteria	Gammaproteobacteria	Enterobacterales	Enterobacteriaceae	Klebsiella
ASV10	Ma43	0.0255652	Ma43	Sterile	0.588652	FALSE	2h	L1	N	B3	2785	Bacteria	Proteobacteria	Gammaproteobacteria	Pseudomonadales	Moraxellaceae	Acinetobacter
ASV9	Ma59	0.0254858	Ma59	Sterile	0.620512	FALSE	11h	L2	N	B3	1400	Bacteria	Proteobacteria	Gammaproteobacteria	Pseudomonadales	Pseudomonadaceae	Pseudomonas
ASV12	Ma28	0.0254767	Ma28	Infected	5.15197	FALSE	2h	L2	N	B3	34134	Bacteria	Proteobacteria	Gammaproteobacteria	Burkholderiales	Burkholderiaceae	Burkholderia-Caballeronia-Paraburkholderia
ASV7	Ma25	0.025476	Ma25	Infected	17.0406	FALSE	2h	L1	N	B3	48093	Bacteria	Proteobacteria	Gammaproteobacteria	Pseudomonadales	Pseudomonadaceae	Pseudomonas
ASV7	Ma21	0.0250527	Ma21	Infected	3.33105	FALSE	2h	L1	N	B3	12405	Bacteria	Proteobacteria	Gammaproteobacteria	Pseudomonadales	Pseudomonadaceae	Pseudomonas
ASV11	Ma41	0.0248542	Ma41	Sterile	0.960132	FALSE	2h	L1	N	B3	3441	Bacteria	Actinobacteriota	Actinobacteria	Corynebacteriales	Tsukamurellaceae	Tsukamurella
ASV9	Ma56	0.0245586	Ma56	Sterile	0.728345	FALSE	11h	L2	N	B3	3698	Bacteria	Proteobacteria	Gammaproteobacteria	Pseudomonadales	Pseudomonadaceae	Pseudomonas
ASV5	Ma50	0.0244464	Ma50	Sterile	0.571497	FALSE	2h	L2	N	B3	1398	Bacteria	Actinobacteriota	Actinobacteria	Corynebacteriales	Corynebacteriaceae	Corynebacterium
ASV6	Ma59	0.0243593	Ma59	Sterile	0.620512	FALSE	11h	L2	N	B3	1400	Bacteria	Actinobacteriota	Actinobacteria	Corynebacteriales	Tsukamurellaceae	Tsukamurella
ASV7	Ma57	0.0239259	Ma57	Sterile	0.694035	FALSE	11h	L2	N	B3	1567	Bacteria	Proteobacteria	Gammaproteobacteria	Pseudomonadales	Pseudomonadaceae	Pseudomonas
ASV13	Ma48	0.023483	Ma48	Sterile	0.534735	FALSE	2h	L2	N	B3	1229	Bacteria	Actinobacteriota	Actinobacteria	Corynebacteriales	Order_Corynebacteriales	Order_Corynebacteriales
ASV8	Ma42	0.023253	Ma42	Sterile	0.556792	FALSE	2h	L1	N	B3	939	Bacteria	Firmicutes	Bacilli	Lactobacillales	Streptococcaceae	Floricoccus
ASV1	Ma49	0.0228287	Ma49	Sterile	0.625414	FALSE	2h	L2	N	B3	571	Bacteria	Proteobacteria	Gammaproteobacteria	Enterobacterales	Enterobacteriaceae	Klebsiella
ASV24	Ma46	0.0227163	Ma46	Sterile	0.782262	FALSE	2h	L2	N	B3	1572	Bacteria	Actinobacteriota	Actinobacteria	Corynebacteriales	Nocardiaceae	Gordonia
ASV7	Ma28	0.0222721	Ma28	Infected	5.15197	FALSE	2h	L2	N	B3	34134	Bacteria	Proteobacteria	Gammaproteobacteria	Pseudomonadales	Pseudomonadaceae	Pseudomonas
ASV17	Ma26	0.0221543	Ma26	Infected	3.37762	FALSE	2h	L2	N	B3	31028	Bacteria	Proteobacteria	Gammaproteobacteria	Burkholderiales	Burkholderiaceae	Burkholderia-Caballeronia-Paraburkholderia
ASV4	Ma22	0.0219677	Ma22	Infected	1.88755	FALSE	2h	L1	N	B3	11406	Bacteria	Proteobacteria	Gammaproteobacteria	Pseudomonadales	Pseudomonadaceae	Pseudomonas
ASV5	Ma38	0.0218909	Ma38	Infected	6.5391	FALSE	11h	L2	Y	B3	112482	Bacteria	Actinobacteriota	Actinobacteria	Corynebacteriales	Corynebacteriaceae	Corynebacterium
ASV11	Ma43	0.0218902	Ma43	Sterile	0.588652	FALSE	2h	L1	N	B3	2785	Bacteria	Actinobacteriota	Actinobacteria	Corynebacteriales	Tsukamurellaceae	Tsukamurella
ASV7	Ma35	0.0215836	Ma35	Infected	4.81866	FALSE	11h	L1	N	B3	48024	Bacteria	Proteobacteria	Gammaproteobacteria	Pseudomonadales	Pseudomonadaceae	Pseudomonas
ASV12	Ma24	0.0214824	Ma24	Infected	1.74786	FALSE	2h	L1	N	B3	11678	Bacteria	Proteobacteria	Gammaproteobacteria	Burkholderiales	Burkholderiaceae	Burkholderia-Caballeronia-Paraburkholderia
ASV7	Ma26	0.0209538	Ma26	Infected	3.37762	FALSE	2h	L2	N	B3	31028	Bacteria	Proteobacteria	Gammaproteobacteria	Pseudomonadales	Pseudomonadaceae	Pseudomonas
ASV10	Ma50	0.0207347	Ma50	Sterile	0.571497	FALSE	2h	L2	N	B3	1398	Bacteria	Proteobacteria	Gammaproteobacteria	Pseudomonadales	Moraxellaceae	Acinetobacter
ASV6	Ma23	0.0207319	Ma23	Infected	2.28213	FALSE	2h	L1	N	B3	9889	Bacteria	Actinobacteriota	Actinobacteria	Corynebacteriales	Tsukamurellaceae	Tsukamurella
ASV12	Ma25	0.0206939	Ma25	Infected	17.0406	FALSE	2h	L1	N	B3	48093	Bacteria	Proteobacteria	Gammaproteobacteria	Burkholderiales	Burkholderiaceae	Burkholderia-Caballeronia-Paraburkholderia
ASV17	Ma25	0.02052	Ma25	Infected	17.0406	FALSE	2h	L1	N	B3	48093	Bacteria	Proteobacteria	Gammaproteobacteria	Burkholderiales	Burkholderiaceae	Burkholderia-Caballeronia-Paraburkholderia
ASV4	Ma39	0.0203836	Ma39	Infected	6.57341	FALSE	11h	L2	N	B3	22574	Bacteria	Proteobacteria	Gammaproteobacteria	Pseudomonadales	Pseudomonadaceae	Pseudomonas
ASV10	Ma52	0.0202241	Ma52	Sterile	0.620512	FALSE	11h	L1	N	B3	2004	Bacteria	Proteobacteria	Gammaproteobacteria	Pseudomonadales	Moraxellaceae	Acinetobacter
ASV5	Ma23	0.0202171	Ma23	Infected	2.28213	FALSE	2h	L1	N	B3	9889	Bacteria	Actinobacteriota	Actinobacteria	Corynebacteriales	Corynebacteriaceae	Corynebacterium
ASV1	Ma59	0.0198536	Ma59	Sterile	0.620512	FALSE	11h	L2	N	B3	1400	Bacteria	Proteobacteria	Gammaproteobacteria	Enterobacterales	Enterobacteriaceae	Klebsiella
ASV1	Ma57	0.0197136	Ma57	Sterile	0.694035	FALSE	11h	L2	N	B3	1567	Bacteria	Proteobacteria	Gammaproteobacteria	Enterobacterales	Enterobacteriaceae	Klebsiella
ASV14	Ma55	0.0194611	Ma55	Sterile	0.524932	FALSE	11h	L1	N	B3	479	Bacteria	Proteobacteria	Gammaproteobacteria	Pseudomonadales	Moraxellaceae	Acinetobacter
ASV13	Ma23	0.0192344	Ma23	Infected	2.28213	FALSE	2h	L1	N	B3	9889	Bacteria	Actinobacteriota	Actinobacteria	Corynebacteriales	Order_Corynebacteriales	Order_Corynebacteriales
ASV7	Ma53	0.0191318	Ma53	Sterile	2.9858	FALSE	11h	L1	N	B3	12750	Bacteria	Proteobacteria	Gammaproteobacteria	Pseudomonadales	Pseudomonadaceae	Pseudomonas
ASV12	Ma31	0.0189585	Ma31	Infected	5.88229	FALSE	11h	L1	N	B3	171653	Bacteria	Proteobacteria	Gammaproteobacteria	Burkholderiales	Burkholderiaceae	Burkholderia-Caballeronia-Paraburkholderia
ASV7	Ma54	0.0189168	Ma54	Sterile	0.970971	FALSE	11h	L1	N	B3	10535	Bacteria	Proteobacteria	Gammaproteobacteria	Pseudomonadales	Pseudomonadaceae	Pseudomonas
ASV7	Ma51	0.0188661	Ma51	Sterile	0.828827	FALSE	11h	L1	N	B3	1358	Bacteria	Proteobacteria	Gammaproteobacteria	Pseudomonadales	Pseudomonadaceae	Pseudomonas
ASV13	Ma24	0.0182838	Ma24	Infected	1.74786	FALSE	2h	L1	N	B3	11678	Bacteria	Actinobacteriota	Actinobacteria	Corynebacteriales	Order_Corynebacteriales	Order_Corynebacteriales
ASV4	Ma44	0.018167	Ma44	Sterile	0.546989	FALSE	2h	L1	N	B3	1075	Bacteria	Proteobacteria	Gammaproteobacteria	Pseudomonadales	Pseudomonadaceae	Pseudomonas
ASV12	Ma23	0.018158	Ma23	Infected	2.28213	FALSE	2h	L1	N	B3	9889	Bacteria	Proteobacteria	Gammaproteobacteria	Burkholderiales	Burkholderiaceae	Burkholderia-Caballeronia-Paraburkholderia
ASV7	Ma33	0.0180612	Ma33	Infected	10.4603	FALSE	11h	L1	N	B3	862642	Bacteria	Proteobacteria	Gammaproteobacteria	Pseudomonadales	Pseudomonadaceae	Pseudomonas
ASV12	Ma22	0.0180593	Ma22	Infected	1.88755	FALSE	2h	L1	N	B3	11406	Bacteria	Proteobacteria	Gammaproteobacteria	Burkholderiales	Burkholderiaceae	Burkholderia-Caballeronia-Paraburkholderia
ASV7	Ma23	0.017924	Ma23	Infected	2.28213	FALSE	2h	L1	N	B3	9889	Bacteria	Proteobacteria	Gammaproteobacteria	Pseudomonadales	Pseudomonadaceae	Pseudomonas
ASV7	Ma52	0.0178504	Ma52	Sterile	0.620512	FALSE	11h	L1	N	B3	2004	Bacteria	Proteobacteria	Gammaproteobacteria	Pseudomonadales	Pseudomonadaceae	Pseudomonas
ASV7	Ma39	0.0177997	Ma39	Infected	6.57341	FALSE	11h	L2	N	B3	22574	Bacteria	Proteobacteria	Gammaproteobacteria	Pseudomonadales	Pseudomonadaceae	Pseudomonas
ASV31	Ma44	0.0177587	Ma44	Sterile	0.546989	FALSE	2h	L1	N	B3	1075	Bacteria	Actinobacteriota	Actinobacteria	Streptomycetales	Streptomycetaceae	Streptomyces
ASV10	Ma55	0.0176647	Ma55	Sterile	0.524932	FALSE	11h	L1	N	B3	479	Bacteria	Proteobacteria	Gammaproteobacteria	Pseudomonadales	Moraxellaceae	Acinetobacter
ASV5	Ma28	0.0173583	Ma28	Infected	5.15197	FALSE	2h	L2	N	B3	34134	Bacteria	Actinobacteriota	Actinobacteria	Corynebacteriales	Corynebacteriaceae	Corynebacterium
ASV1	Ma43	0.0171766	Ma43	Sterile	0.588652	FALSE	2h	L1	N	B3	2785	Bacteria	Proteobacteria	Gammaproteobacteria	Enterobacterales	Enterobacteriaceae	Klebsiella
ASV11	Ma50	0.0171509	Ma50	Sterile	0.571497	FALSE	2h	L2	N	B3	1398	Bacteria	Actinobacteriota	Actinobacteria	Corynebacteriales	Tsukamurellaceae	Tsukamurella
ASV7	Ma50	0.0171509	Ma50	Sterile	0.571497	FALSE	2h	L2	N	B3	1398	Bacteria	Proteobacteria	Gammaproteobacteria	Pseudomonadales	Pseudomonadaceae	Pseudomonas
ASV14	Ma45	0.0171464	Ma45	Sterile	1.32143	FALSE	2h	L1	N	B3	4892	Bacteria	Proteobacteria	Gammaproteobacteria	Pseudomonadales	Moraxellaceae	Acinetobacter
ASV7	Ma22	0.0171159	Ma22	Infected	1.88755	FALSE	2h	L1	N	B3	11406	Bacteria	Proteobacteria	Gammaproteobacteria	Pseudomonadales	Pseudomonadaceae	Pseudomonas
ASV10	Ma40	0.0170138	Ma40	Infected	2.86051	FALSE	11h	L2	N	B3	24240	Bacteria	Proteobacteria	Gammaproteobacteria	Pseudomonadales	Moraxellaceae	Acinetobacter
ASV17	Ma23	0.0169412	Ma23	Infected	2.28213	FALSE	2h	L1	N	B3	9889	Bacteria	Proteobacteria	Gammaproteobacteria	Burkholderiales	Burkholderiaceae	Burkholderia-Caballeronia-Paraburkholderia
ASV9	Ma43	0.0164576	Ma43	Sterile	0.588652	FALSE	2h	L1	N	B3	2785	Bacteria	Proteobacteria	Gammaproteobacteria	Pseudomonadales	Pseudomonadaceae	Pseudomonas
ASV13	Ma50	0.016255	Ma50	Sterile	0.571497	FALSE	2h	L2	N	B3	1398	Bacteria	Actinobacteriota	Actinobacteria	Corynebacteriales	Order_Corynebacteriales	Order_Corynebacteriales
ASV31	Ma51	0.0160016	Ma51	Sterile	0.828827	FALSE	11h	L1	N	B3	1358	Bacteria	Actinobacteriota	Actinobacteria	Streptomycetales	Streptomycetaceae	Streptomyces
ASV10	Ma35	0.015786	Ma35	Infected	4.81866	FALSE	11h	L1	N	B3	48024	Bacteria	Proteobacteria	Gammaproteobacteria	Pseudomonadales	Moraxellaceae	Acinetobacter
ASV7	Ma31	0.015759	Ma31	Infected	5.88229	FALSE	11h	L1	N	B3	171653	Bacteria	Proteobacteria	Gammaproteobacteria	Pseudomonadales	Pseudomonadaceae	Pseudomonas
ASV12	Ma32	0.0157403	Ma32	Infected	4.1202	FALSE	11h	L1	N	B3	136214	Bacteria	Proteobacteria	Gammaproteobacteria	Burkholderiales	Burkholderiaceae	Burkholderia-Caballeronia-Paraburkholderia
ASV1	Ma54	0.015524	Ma54	Sterile	0.970971	FALSE	11h	L1	N	B3	10535	Bacteria	Proteobacteria	Gammaproteobacteria	Enterobacterales	Enterobacteriaceae	Klebsiella
ASV17	Ma24	0.01548	Ma24	Infected	1.74786	FALSE	2h	L1	N	B3	11678	Bacteria	Proteobacteria	Gammaproteobacteria	Burkholderiales	Burkholderiaceae	Burkholderia-Caballeronia-Paraburkholderia
ASV7	Ma27	0.0154425	Ma27	Infected	2.01499	FALSE	2h	L2	N	B3	10962	Bacteria	Proteobacteria	Gammaproteobacteria	Pseudomonadales	Pseudomonadaceae	Pseudomonas
ASV5	Ma25	0.01539	Ma25	Infected	17.0406	FALSE	2h	L1	N	B3	48093	Bacteria	Actinobacteriota	Actinobacteria	Corynebacteriales	Corynebacteriaceae	Corynebacterium
ASV12	Ma29	0.0153678	Ma29	Infected	1.04712	FALSE	2h	L2	N	B3	7960	Bacteria	Proteobacteria	Gammaproteobacteria	Burkholderiales	Burkholderiaceae	Burkholderia-Caballeronia-Paraburkholderia
ASV10	Ma46	0.0153456	Ma46	Sterile	0.782262	FALSE	2h	L2	N	B3	1572	Bacteria	Proteobacteria	Gammaproteobacteria	Pseudomonadales	Moraxellaceae	Acinetobacter
ASV17	Ma22	0.0152965	Ma22	Infected	1.88755	FALSE	2h	L1	N	B3	11406	Bacteria	Proteobacteria	Gammaproteobacteria	Burkholderiales	Burkholderiaceae	Burkholderia-Caballeronia-Paraburkholderia
ASV13	Ma47	0.015037	Ma47	Sterile	0.67933	FALSE	2h	L2	N	B3	1913	Bacteria	Actinobacteriota	Actinobacteria	Corynebacteriales	Order_Corynebacteriales	Order_Corynebacteriales
ASV6	Ma22	0.015027	Ma22	Infected	1.88755	FALSE	2h	L1	N	B3	11406	Bacteria	Actinobacteriota	Actinobacteria	Corynebacteriales	Tsukamurellaceae	Tsukamurella
ASV7	Ma58	0.014889	Ma58	Sterile	0.564145	FALSE	11h	L2	N	B3	578	Bacteria	Proteobacteria	Gammaproteobacteria	Pseudomonadales	Pseudomonadaceae	Pseudomonas
ASV7	Ma41	0.0147959	Ma41	Sterile	0.960132	FALSE	2h	L1	N	B3	3441	Bacteria	Proteobacteria	Gammaproteobacteria	Pseudomonadales	Pseudomonadaceae	Pseudomonas
ASV15	Ma50	0.0147191	Ma50	Sterile	0.571497	FALSE	2h	L2	N	B3	1398	Bacteria	Firmicutes	Bacilli	Bacillales	Bacillaceae	Bacillus
ASV12	Ma35	0.0146517	Ma35	Infected	4.81866	FALSE	11h	L1	N	B3	48024	Bacteria	Proteobacteria	Gammaproteobacteria	Burkholderiales	Burkholderiaceae	Burkholderia-Caballeronia-Paraburkholderia
ASV31	Ma42	0.014623	Ma42	Sterile	0.556792	FALSE	2h	L1	N	B3	939	Bacteria	Actinobacteriota	Actinobacteria	Streptomycetales	Streptomycetaceae	Streptomyces
ASV11	Ma48	0.0144655	Ma48	Sterile	0.534735	FALSE	2h	L2	N	B3	1229	Bacteria	Actinobacteriota	Actinobacteria	Corynebacteriales	Tsukamurellaceae	Tsukamurella
ASV24	Ma48	0.0144655	Ma48	Sterile	0.534735	FALSE	2h	L2	N	B3	1229	Bacteria	Actinobacteriota	Actinobacteria	Corynebacteriales	Nocardiaceae	Gordonia
ASV7	Ma47	0.0144201	Ma47	Sterile	0.67933	FALSE	2h	L2	N	B3	1913	Bacteria	Proteobacteria	Gammaproteobacteria	Pseudomonadales	Pseudomonadaceae	Pseudomonas
ASV15	Ma57	0.0141533	Ma57	Sterile	0.694035	FALSE	11h	L2	N	B3	1567	Bacteria	Firmicutes	Bacilli	Bacillales	Bacillaceae	Bacillus
ASV3	Ma35	0.014053	Ma35	Infected	4.81866	FALSE	11h	L1	N	B3	48024	Bacteria	Proteobacteria	Gammaproteobacteria	Pseudomonadales	Moraxellaceae	Acinetobacter
ASV12	Ma34	0.0140496	Ma34	Infected	9.9481	FALSE	11h	L1	N	B3	144122	Bacteria	Proteobacteria	Gammaproteobacteria	Burkholderiales	Burkholderiaceae	Burkholderia-Caballeronia-Paraburkholderia
ASV31	Ma52	0.0139575	Ma52	Sterile	0.620512	FALSE	11h	L1	N	B3	2004	Bacteria	Actinobacteriota	Actinobacteria	Streptomycetales	Streptomycetaceae	Streptomyces
ASV13	Ma22	0.013814	Ma22	Infected	1.88755	FALSE	2h	L1	N	B3	11406	Bacteria	Actinobacteriota	Actinobacteria	Corynebacteriales	Order_Corynebacteriales	Order_Corynebacteriales
ASV1	Ma58	0.0138062	Ma58	Sterile	0.564145	FALSE	11h	L2	N	B3	578	Bacteria	Proteobacteria	Gammaproteobacteria	Enterobacterales	Enterobacteriaceae	Klebsiella
ASV24	Ma58	0.0138062	Ma58	Sterile	0.564145	FALSE	11h	L2	N	B3	578	Bacteria	Actinobacteriota	Actinobacteria	Corynebacteriales	Nocardiaceae	Gordonia
ASV14	Ma44	0.0136763	Ma44	Sterile	0.546989	FALSE	2h	L1	N	B3	1075	Bacteria	Proteobacteria	Gammaproteobacteria	Pseudomonadales	Moraxellaceae	Acinetobacter
ASV3	Ma59	0.0136581	Ma59	Sterile	0.620512	FALSE	11h	L2	N	B3	1400	Bacteria	Proteobacteria	Gammaproteobacteria	Pseudomonadales	Moraxellaceae	Acinetobacter
ASV24	Ma53	0.0133816	Ma53	Sterile	2.9858	FALSE	11h	L1	N	B3	12750	Bacteria	Actinobacteriota	Actinobacteria	Corynebacteriales	Nocardiaceae	Gordonia
ASV12	Ma27	0.0132939	Ma27	Infected	2.01499	FALSE	2h	L2	N	B3	10962	Bacteria	Proteobacteria	Gammaproteobacteria	Burkholderiales	Burkholderiaceae	Burkholderia-Caballeronia-Paraburkholderia
ASV11	Ma52	0.013008	Ma52	Sterile	0.620512	FALSE	11h	L1	N	B3	2004	Bacteria	Actinobacteriota	Actinobacteria	Corynebacteriales	Tsukamurellaceae	Tsukamurella
ASV1	Ma51	0.0128408	Ma51	Sterile	0.828827	FALSE	11h	L1	N	B3	1358	Bacteria	Proteobacteria	Gammaproteobacteria	Enterobacterales	Enterobacteriaceae	Klebsiella
ASV13	Ma59	0.0128133	Ma59	Sterile	0.620512	FALSE	11h	L2	N	B3	1400	Bacteria	Actinobacteriota	Actinobacteria	Corynebacteriales	Order_Corynebacteriales	Order_Corynebacteriales
ASV5	Ma35	0.0123515	Ma35	Infected	4.81866	FALSE	11h	L1	N	B3	48024	Bacteria	Actinobacteriota	Actinobacteria	Corynebacteriales	Corynebacteriaceae	Corynebacterium
ASV12	Ma30	0.0122744	Ma30	Infected	0.921955	FALSE	2h	L2	N	B3	11652	Bacteria	Proteobacteria	Gammaproteobacteria	Burkholderiales	Burkholderiaceae	Burkholderia-Caballeronia-Paraburkholderia
ASV9	Ma24	0.0120839	Ma24	Infected	1.74786	FALSE	2h	L1	N	B3	11678	Bacteria	Proteobacteria	Gammaproteobacteria	Pseudomonadales	Pseudomonadaceae	Pseudomonas
ASV14	Ma35	0.0120679	Ma35	Infected	4.81866	FALSE	11h	L1	N	B3	48024	Bacteria	Proteobacteria	Gammaproteobacteria	Pseudomonadales	Moraxellaceae	Acinetobacter
ASV4	Ma36	0.0120041	Ma36	Infected	6.5489	FALSE	11h	L2	N	B3	49244	Bacteria	Proteobacteria	Gammaproteobacteria	Pseudomonadales	Pseudomonadaceae	Pseudomonas
ASV6	Ma56	0.0119398	Ma56	Sterile	0.728345	FALSE	11h	L2	N	B3	3698	Bacteria	Actinobacteriota	Actinobacteria	Corynebacteriales	Tsukamurellaceae	Tsukamurella
ASV10	Ma58	0.0119112	Ma58	Sterile	0.564145	FALSE	11h	L2	N	B3	578	Bacteria	Proteobacteria	Gammaproteobacteria	Pseudomonadales	Moraxellaceae	Acinetobacter
ASV1	Ma56	0.0118832	Ma56	Sterile	0.728345	FALSE	11h	L2	N	B3	3698	Bacteria	Proteobacteria	Gammaproteobacteria	Enterobacterales	Enterobacteriaceae	Klebsiella
ASV4	Ma26	0.0117138	Ma26	Infected	3.37762	FALSE	2h	L2	N	B3	31028	Bacteria	Proteobacteria	Gammaproteobacteria	Pseudomonadales	Pseudomonadaceae	Pseudomonas
ASV17	Ma30	0.0115446	Ma30	Infected	0.921955	FALSE	2h	L2	N	B3	11652	Bacteria	Proteobacteria	Gammaproteobacteria	Burkholderiales	Burkholderiaceae	Burkholderia-Caballeronia-Paraburkholderia
ASV12	Ma38	0.0115357	Ma38	Infected	6.5391	FALSE	11h	L2	Y	B3	112482	Bacteria	Proteobacteria	Gammaproteobacteria	Burkholderiales	Burkholderiaceae	Burkholderia-Caballeronia-Paraburkholderia
ASV5	Ma36	0.0113948	Ma36	Infected	6.5489	FALSE	11h	L2	N	B3	49244	Bacteria	Actinobacteriota	Actinobacteria	Corynebacteriales	Corynebacteriaceae	Corynebacterium
ASV8	Ma25	0.0113034	Ma25	Infected	17.0406	FALSE	2h	L1	N	B3	48093	Bacteria	Firmicutes	Bacilli	Lactobacillales	Streptococcaceae	Floricoccus
ASV14	Ma49	0.0111569	Ma49	Sterile	0.625414	FALSE	2h	L2	N	B3	571	Bacteria	Proteobacteria	Gammaproteobacteria	Pseudomonadales	Moraxellaceae	Acinetobacter
ASV3	Ma55	0.0110778	Ma55	Sterile	0.524932	FALSE	11h	L1	N	B3	479	Bacteria	Proteobacteria	Gammaproteobacteria	Pseudomonadales	Moraxellaceae	Acinetobacter
ASV6	Ma25	0.0110425	Ma25	Infected	17.0406	FALSE	2h	L1	N	B3	48093	Bacteria	Actinobacteriota	Actinobacteria	Corynebacteriales	Tsukamurellaceae	Tsukamurella
ASV24	Ma55	0.0107784	Ma55	Sterile	0.524932	FALSE	11h	L1	N	B3	479	Bacteria	Actinobacteriota	Actinobacteria	Corynebacteriales	Nocardiaceae	Gordonia
ASV14	Ma24	0.0107017	Ma24	Infected	1.74786	FALSE	2h	L1	N	B3	11678	Bacteria	Proteobacteria	Gammaproteobacteria	Pseudomonadales	Moraxellaceae	Acinetobacter
ASV17	Ma27	0.0102055	Ma27	Infected	2.01499	FALSE	2h	L2	N	B3	10962	Bacteria	Proteobacteria	Gammaproteobacteria	Burkholderiales	Burkholderiaceae	Burkholderia-Caballeronia-Paraburkholderia
ASV31	Ma41	0.0102041	Ma41	Sterile	0.960132	FALSE	2h	L1	N	B3	3441	Bacteria	Actinobacteriota	Actinobacteria	Streptomycetales	Streptomycetaceae	Streptomyces
ASV14	Ma21	0.0101546	Ma21	Infected	3.33105	FALSE	2h	L1	N	B3	12405	Bacteria	Proteobacteria	Gammaproteobacteria	Pseudomonadales	Moraxellaceae	Acinetobacter
ASV7	Ma48	0.00995679	Ma48	Sterile	0.534735	FALSE	2h	L2	N	B3	1229	Bacteria	Proteobacteria	Gammaproteobacteria	Pseudomonadales	Pseudomonadaceae	Pseudomonas
ASV13	Ma53	0.00993859	Ma53	Sterile	2.9858	FALSE	11h	L1	N	B3	12750	Bacteria	Actinobacteriota	Actinobacteria	Corynebacteriales	Order_Corynebacteriales	Order_Corynebacteriales
ASV10	Ma42	0.0098286	Ma42	Sterile	0.556792	FALSE	2h	L1	N	B3	939	Bacteria	Proteobacteria	Gammaproteobacteria	Pseudomonadales	Moraxellaceae	Acinetobacter
ASV9	Ma26	0.00960384	Ma26	Infected	3.37762	FALSE	2h	L2	N	B3	31028	Bacteria	Proteobacteria	Gammaproteobacteria	Pseudomonadales	Pseudomonadaceae	Pseudomonas
ASV31	Ma49	0.00944044	Ma49	Sterile	0.625414	FALSE	2h	L2	N	B3	571	Bacteria	Actinobacteriota	Actinobacteria	Streptomycetales	Streptomycetaceae	Streptomyces
ASV3	Ma44	0.00918555	Ma44	Sterile	0.546989	FALSE	2h	L1	N	B3	1075	Bacteria	Proteobacteria	Gammaproteobacteria	Pseudomonadales	Moraxellaceae	Acinetobacter
ASV1	Ma53	0.00890924	Ma53	Sterile	2.9858	FALSE	11h	L1	N	B3	12750	Bacteria	Proteobacteria	Gammaproteobacteria	Enterobacterales	Enterobacteriaceae	Klebsiella
ASV3	Ma40	0.00888565	Ma40	Infected	2.86051	FALSE	11h	L2	N	B3	24240	Bacteria	Proteobacteria	Gammaproteobacteria	Pseudomonadales	Moraxellaceae	Acinetobacter
ASV10	Ma57	0.00876158	Ma57	Sterile	0.694035	FALSE	11h	L2	N	B3	1567	Bacteria	Proteobacteria	Gammaproteobacteria	Pseudomonadales	Moraxellaceae	Acinetobacter
ASV14	Ma43	0.00862827	Ma43	Sterile	0.588652	FALSE	2h	L1	N	B3	2785	Bacteria	Proteobacteria	Gammaproteobacteria	Pseudomonadales	Moraxellaceae	Acinetobacter
ASV9	Ma29	0.00862512	Ma29	Infected	1.04712	FALSE	2h	L2	N	B3	7960	Bacteria	Proteobacteria	Gammaproteobacteria	Pseudomonadales	Pseudomonadaceae	Pseudomonas
ASV11	Ma25	0.00843405	Ma25	Infected	17.0406	FALSE	2h	L1	N	B3	48093	Bacteria	Actinobacteriota	Actinobacteria	Corynebacteriales	Tsukamurellaceae	Tsukamurella
ASV9	Ma51	0.00829712	Ma51	Sterile	0.828827	FALSE	11h	L1	N	B3	1358	Bacteria	Proteobacteria	Gammaproteobacteria	Pseudomonadales	Pseudomonadaceae	Pseudomonas
ASV11	Ma46	0.00821653	Ma46	Sterile	0.782262	FALSE	2h	L2	N	B3	1572	Bacteria	Actinobacteriota	Actinobacteria	Corynebacteriales	Tsukamurellaceae	Tsukamurella
ASV13	Ma46	0.0080957	Ma46	Sterile	0.782262	FALSE	2h	L2	N	B3	1572	Bacteria	Actinobacteriota	Actinobacteria	Corynebacteriales	Order_Corynebacteriales	Order_Corynebacteriales
ASV24	Ma59	0.0078851	Ma59	Sterile	0.620512	FALSE	11h	L2	N	B3	1400	Bacteria	Actinobacteriota	Actinobacteria	Corynebacteriales	Nocardiaceae	Gordonia
ASV11	Ma59	0.0077443	Ma59	Sterile	0.620512	FALSE	11h	L2	N	B3	1400	Bacteria	Actinobacteriota	Actinobacteria	Corynebacteriales	Tsukamurellaceae	Tsukamurella
ASV12	Ma21	0.00769501	Ma21	Infected	3.33105	FALSE	2h	L1	N	B3	12405	Bacteria	Proteobacteria	Gammaproteobacteria	Burkholderiales	Burkholderiaceae	Burkholderia-Caballeronia-Paraburkholderia
ASV24	Ma50	0.00767951	Ma50	Sterile	0.571497	FALSE	2h	L2	N	B3	1398	Bacteria	Actinobacteriota	Actinobacteria	Corynebacteriales	Nocardiaceae	Gordonia
ASV6	Ma24	0.00746357	Ma24	Infected	1.74786	FALSE	2h	L1	N	B3	11678	Bacteria	Actinobacteriota	Actinobacteria	Corynebacteriales	Tsukamurellaceae	Tsukamurella
ASV14	Ma23	0.00744103	Ma23	Infected	2.28213	FALSE	2h	L1	N	B3	9889	Bacteria	Proteobacteria	Gammaproteobacteria	Pseudomonadales	Moraxellaceae	Acinetobacter
ASV1	Ma44	0.00734844	Ma44	Sterile	0.546989	FALSE	2h	L1	N	B3	1075	Bacteria	Proteobacteria	Gammaproteobacteria	Enterobacterales	Enterobacteriaceae	Klebsiella
ASV31	Ma43	0.00711033	Ma43	Sterile	0.588652	FALSE	2h	L1	N	B3	2785	Bacteria	Actinobacteriota	Actinobacteria	Streptomycetales	Streptomycetaceae	Streptomyces
ASV13	Ma45	0.00684413	Ma45	Sterile	1.32143	FALSE	2h	L1	N	B3	4892	Bacteria	Actinobacteriota	Actinobacteria	Corynebacteriales	Order_Corynebacteriales	Order_Corynebacteriales
ASV17	Ma40	0.00681719	Ma40	Infected	2.86051	FALSE	11h	L2	N	B3	24240	Bacteria	Proteobacteria	Gammaproteobacteria	Burkholderiales	Burkholderiaceae	Burkholderia-Caballeronia-Paraburkholderia
ASV5	Ma39	0.00677538	Ma39	Infected	6.57341	FALSE	11h	L2	N	B3	22574	Bacteria	Actinobacteriota	Actinobacteria	Corynebacteriales	Corynebacteriaceae	Corynebacterium
ASV24	Ma52	0.00664641	Ma52	Sterile	0.620512	FALSE	11h	L1	N	B3	2004	Bacteria	Actinobacteriota	Actinobacteria	Corynebacteriales	Nocardiaceae	Gordonia
ASV10	Ma53	0.00653108	Ma53	Sterile	2.9858	FALSE	11h	L1	N	B3	12750	Bacteria	Proteobacteria	Gammaproteobacteria	Pseudomonadales	Moraxellaceae	Acinetobacter
ASV10	Ma59	0.00633624	Ma59	Sterile	0.620512	FALSE	11h	L2	N	B3	1400	Bacteria	Proteobacteria	Gammaproteobacteria	Pseudomonadales	Moraxellaceae	Acinetobacter
ASV11	Ma55	0.00598802	Ma55	Sterile	0.524932	FALSE	11h	L1	N	B3	479	Bacteria	Actinobacteriota	Actinobacteria	Corynebacteriales	Tsukamurellaceae	Tsukamurella
ASV7	Ma59	0.00591383	Ma59	Sterile	0.620512	FALSE	11h	L2	N	B3	1400	Bacteria	Proteobacteria	Gammaproteobacteria	Pseudomonadales	Pseudomonadaceae	Pseudomonas
ASV13	Ma25	0.00591253	Ma25	Infected	17.0406	FALSE	2h	L1	N	B3	48093	Bacteria	Actinobacteriota	Actinobacteria	Corynebacteriales	Order_Corynebacteriales	Order_Corynebacteriales
ASV12	Ma37	0.00587173	Ma37	Infected	21.8392	FALSE	11h	L2	N	B3	2593614	Bacteria	Proteobacteria	Gammaproteobacteria	Burkholderiales	Burkholderiaceae	Burkholderia-Caballeronia-Paraburkholderia
ASV17	Ma39	0.00568443	Ma39	Infected	6.57341	FALSE	11h	L2	N	B3	22574	Bacteria	Proteobacteria	Gammaproteobacteria	Burkholderiales	Burkholderiaceae	Burkholderia-Caballeronia-Paraburkholderia
ASV14	Ma46	0.00567907	Ma46	Sterile	0.782262	FALSE	2h	L2	N	B3	1572	Bacteria	Proteobacteria	Gammaproteobacteria	Pseudomonadales	Moraxellaceae	Acinetobacter
ASV6	Ma30	0.00560642	Ma30	Infected	0.921955	FALSE	2h	L2	N	B3	11652	Bacteria	Actinobacteriota	Actinobacteria	Corynebacteriales	Tsukamurellaceae	Tsukamurella
ASV9	Ma27	0.00555033	Ma27	Infected	2.01499	FALSE	2h	L2	N	B3	10962	Bacteria	Proteobacteria	Gammaproteobacteria	Pseudomonadales	Pseudomonadaceae	Pseudomonas
ASV9	Ma54	0.00550541	Ma54	Sterile	0.970971	FALSE	11h	L1	N	B3	10535	Bacteria	Proteobacteria	Gammaproteobacteria	Pseudomonadales	Pseudomonadaceae	Pseudomonas
ASV8	Ma35	0.00548256	Ma35	Infected	4.81866	FALSE	11h	L1	N	B3	48024	Bacteria	Firmicutes	Bacilli	Lactobacillales	Streptococcaceae	Floricoccus
ASV6	Ma39	0.00533992	Ma39	Infected	6.57341	FALSE	11h	L2	N	B3	22574	Bacteria	Actinobacteriota	Actinobacteria	Corynebacteriales	Tsukamurellaceae	Tsukamurella
ASV10	Ma41	0.0053207	Ma41	Sterile	0.960132	FALSE	2h	L1	N	B3	3441	Bacteria	Proteobacteria	Gammaproteobacteria	Pseudomonadales	Moraxellaceae	Acinetobacter
ASV24	Ma56	0.00526256	Ma56	Sterile	0.728345	FALSE	11h	L2	N	B3	3698	Bacteria	Actinobacteriota	Actinobacteria	Corynebacteriales	Nocardiaceae	Gordonia
ASV14	Ma48	0.00526019	Ma48	Sterile	0.534735	FALSE	2h	L2	N	B3	1229	Bacteria	Proteobacteria	Gammaproteobacteria	Pseudomonadales	Moraxellaceae	Acinetobacter
ASV31	Ma50	0.00524766	Ma50	Sterile	0.571497	FALSE	2h	L2	N	B3	1398	Bacteria	Actinobacteriota	Actinobacteria	Streptomycetales	Streptomycetaceae	Streptomyces
ASV12	Ma33	0.00521554	Ma33	Infected	10.4603	FALSE	11h	L1	N	B3	862642	Bacteria	Proteobacteria	Gammaproteobacteria	Burkholderiales	Burkholderiaceae	Burkholderia-Caballeronia-Paraburkholderia
ASV4	Ma21	0.00520028	Ma21	Infected	3.33105	FALSE	2h	L1	N	B3	12405	Bacteria	Proteobacteria	Gammaproteobacteria	Pseudomonadales	Pseudomonadaceae	Pseudomonas
ASV9	Ma22	0.00518868	Ma22	Infected	1.88755	FALSE	2h	L1	N	B3	11406	Bacteria	Proteobacteria	Gammaproteobacteria	Pseudomonadales	Pseudomonadaceae	Pseudomonas
ASV24	Ma47	0.00516656	Ma47	Sterile	0.67933	FALSE	2h	L2	N	B3	1913	Bacteria	Actinobacteriota	Actinobacteria	Corynebacteriales	Nocardiaceae	Gordonia
ASV4	Ma40	0.00506919	Ma40	Infected	2.86051	FALSE	11h	L2	N	B3	24240	Bacteria	Proteobacteria	Gammaproteobacteria	Pseudomonadales	Pseudomonadaceae	Pseudomonas
ASV13	Ma56	0.00486646	Ma56	Sterile	0.728345	FALSE	11h	L2	N	B3	3698	Bacteria	Actinobacteriota	Actinobacteria	Corynebacteriales	Order_Corynebacteriales	Order_Corynebacteriales
ASV14	Ma56	0.00486646	Ma56	Sterile	0.728345	FALSE	11h	L2	N	B3	3698	Bacteria	Proteobacteria	Gammaproteobacteria	Pseudomonadales	Moraxellaceae	Acinetobacter
ASV14	Ma50	0.00486369	Ma50	Sterile	0.571497	FALSE	2h	L2	N	B3	1398	Bacteria	Proteobacteria	Gammaproteobacteria	Pseudomonadales	Moraxellaceae	Acinetobacter
ASV4	Ma53	0.00486281	Ma53	Sterile	2.9858	FALSE	11h	L1	N	B3	12750	Bacteria	Proteobacteria	Gammaproteobacteria	Pseudomonadales	Pseudomonadaceae	Pseudomonas
ASV17	Ma36	0.00484431	Ma36	Infected	6.5489	FALSE	11h	L2	N	B3	49244	Bacteria	Proteobacteria	Gammaproteobacteria	Burkholderiales	Burkholderiaceae	Burkholderia-Caballeronia-Paraburkholderia
ASV13	Ma30	0.00481024	Ma30	Infected	0.921955	FALSE	2h	L2	N	B3	11652	Bacteria	Actinobacteriota	Actinobacteria	Corynebacteriales	Order_Corynebacteriales	Order_Corynebacteriales
ASV8	Ma52	0.00465249	Ma52	Sterile	0.620512	FALSE	11h	L1	N	B3	2004	Bacteria	Firmicutes	Bacilli	Lactobacillales	Streptococcaceae	Floricoccus
ASV10	Ma49	0.0046344	Ma49	Sterile	0.625414	FALSE	2h	L2	N	B3	571	Bacteria	Proteobacteria	Gammaproteobacteria	Pseudomonadales	Moraxellaceae	Acinetobacter
ASV11	Ma58	0.00460206	Ma58	Sterile	0.564145	FALSE	11h	L2	N	B3	578	Bacteria	Actinobacteriota	Actinobacteria	Corynebacteriales	Tsukamurellaceae	Tsukamurella
ASV3	Ma26	0.00458365	Ma26	Infected	3.37762	FALSE	2h	L2	N	B3	31028	Bacteria	Proteobacteria	Gammaproteobacteria	Pseudomonadales	Moraxellaceae	Acinetobacter
ASV6	Ma35	0.0045688	Ma35	Infected	4.81866	FALSE	11h	L1	N	B3	48024	Bacteria	Actinobacteriota	Actinobacteria	Corynebacteriales	Tsukamurellaceae	Tsukamurella
ASV4	Ma31	0.00456093	Ma31	Infected	5.88229	FALSE	11h	L1	N	B3	171653	Bacteria	Proteobacteria	Gammaproteobacteria	Pseudomonadales	Pseudomonadaceae	Pseudomonas
ASV7	Ma45	0.00453874	Ma45	Sterile	1.32143	FALSE	2h	L1	N	B3	4892	Bacteria	Proteobacteria	Gammaproteobacteria	Pseudomonadales	Pseudomonadaceae	Pseudomonas
ASV14	Ma41	0.00444606	Ma41	Sterile	0.960132	FALSE	2h	L1	N	B3	3441	Bacteria	Proteobacteria	Gammaproteobacteria	Pseudomonadales	Moraxellaceae	Acinetobacter
ASV1	Ma41	0.00437318	Ma41	Sterile	0.960132	FALSE	2h	L1	N	B3	3441	Bacteria	Proteobacteria	Gammaproteobacteria	Enterobacterales	Enterobacteriaceae	Klebsiella
ASV31	Ma45	0.00435863	Ma45	Sterile	1.32143	FALSE	2h	L1	N	B3	4892	Bacteria	Actinobacteriota	Actinobacteria	Streptomycetales	Streptomycetaceae	Streptomyces
ASV24	Ma51	0.00414856	Ma51	Sterile	0.828827	FALSE	11h	L1	N	B3	1358	Bacteria	Actinobacteriota	Actinobacteria	Corynebacteriales	Nocardiaceae	Gordonia
ASV6	Ma27	0.00411799	Ma27	Infected	2.01499	FALSE	2h	L2	N	B3	10962	Bacteria	Actinobacteriota	Actinobacteria	Corynebacteriales	Tsukamurellaceae	Tsukamurella
ASV9	Ma36	0.00411309	Ma36	Infected	6.5489	FALSE	11h	L2	N	B3	49244	Bacteria	Proteobacteria	Gammaproteobacteria	Pseudomonadales	Pseudomonadaceae	Pseudomonas
ASV9	Ma44	0.00408247	Ma44	Sterile	0.546989	FALSE	2h	L1	N	B3	1075	Bacteria	Proteobacteria	Gammaproteobacteria	Pseudomonadales	Pseudomonadaceae	Pseudomonas
ASV24	Ma42	0.00407527	Ma42	Sterile	0.556792	FALSE	2h	L1	N	B3	939	Bacteria	Actinobacteriota	Actinobacteria	Corynebacteriales	Nocardiaceae	Gordonia
ASV9	Ma39	0.00401929	Ma39	Infected	6.57341	FALSE	11h	L2	N	B3	22574	Bacteria	Proteobacteria	Gammaproteobacteria	Pseudomonadales	Pseudomonadaceae	Pseudomonas
ASV4	Ma38	0.00387898	Ma38	Infected	6.5391	FALSE	11h	L2	Y	B3	112482	Bacteria	Proteobacteria	Gammaproteobacteria	Pseudomonadales	Pseudomonadaceae	Pseudomonas
ASV11	Ma30	0.00374867	Ma30	Infected	0.921955	FALSE	2h	L2	N	B3	11652	Bacteria	Actinobacteriota	Actinobacteria	Corynebacteriales	Tsukamurellaceae	Tsukamurella
ASV6	Ma29	0.0037307	Ma29	Infected	1.04712	FALSE	2h	L2	N	B3	7960	Bacteria	Actinobacteriota	Actinobacteria	Corynebacteriales	Tsukamurellaceae	Tsukamurella
ASV4	Ma35	0.00365504	Ma35	Infected	4.81866	FALSE	11h	L1	N	B3	48024	Bacteria	Proteobacteria	Gammaproteobacteria	Pseudomonadales	Pseudomonadaceae	Pseudomonas
ASV31	Ma54	0.00358492	Ma54	Sterile	0.970971	FALSE	11h	L1	N	B3	10535	Bacteria	Actinobacteriota	Actinobacteria	Streptomycetales	Streptomycetaceae	Streptomyces
ASV6	Ma40	0.00358339	Ma40	Infected	2.86051	FALSE	11h	L2	N	B3	24240	Bacteria	Actinobacteriota	Actinobacteria	Corynebacteriales	Tsukamurellaceae	Tsukamurella
ASV14	Ma25	0.00347796	Ma25	Infected	17.0406	FALSE	2h	L1	N	B3	48093	Bacteria	Proteobacteria	Gammaproteobacteria	Pseudomonadales	Moraxellaceae	Acinetobacter
ASV15	Ma49	0.00343289	Ma49	Sterile	0.625414	FALSE	2h	L2	N	B3	571	Bacteria	Firmicutes	Bacilli	Bacillales	Bacillaceae	Bacillus
ASV10	Ma24	0.00339612	Ma24	Infected	1.74786	FALSE	2h	L1	N	B3	11678	Bacteria	Proteobacteria	Gammaproteobacteria	Pseudomonadales	Moraxellaceae	Acinetobacter
ASV4	Ma34	0.00338144	Ma34	Infected	9.9481	FALSE	11h	L1	N	B3	144122	Bacteria	Proteobacteria	Gammaproteobacteria	Pseudomonadales	Pseudomonadaceae	Pseudomonas
ASV1	Ma60	0.00336621	Ma60	Sterile	12.9797	FALSE	11h	L2	Y	B3	1284820	Bacteria	Proteobacteria	Gammaproteobacteria	Enterobacterales	Enterobacteriaceae	Klebsiella
ASV6	Ma28	0.00336485	Ma28	Infected	5.15197	FALSE	2h	L2	N	B3	34134	Bacteria	Actinobacteriota	Actinobacteria	Corynebacteriales	Tsukamurellaceae	Tsukamurella
ASV9	Ma31	0.0033356	Ma31	Infected	5.88229	FALSE	11h	L1	N	B3	171653	Bacteria	Proteobacteria	Gammaproteobacteria	Pseudomonadales	Pseudomonadaceae	Pseudomonas
ASV31	Ma46	0.00326245	Ma46	Sterile	0.782262	FALSE	2h	L2	N	B3	1572	Bacteria	Actinobacteriota	Actinobacteria	Streptomycetales	Streptomycetaceae	Streptomyces
ASV11	Ma47	0.00323874	Ma47	Sterile	0.67933	FALSE	2h	L2	N	B3	1913	Bacteria	Actinobacteriota	Actinobacteria	Corynebacteriales	Tsukamurellaceae	Tsukamurella
ASV17	Ma31	0.00323349	Ma31	Infected	5.88229	FALSE	11h	L1	N	B3	171653	Bacteria	Proteobacteria	Gammaproteobacteria	Burkholderiales	Burkholderiaceae	Burkholderia-Caballeronia-Paraburkholderia
ASV13	Ma32	0.00317727	Ma32	Infected	4.1202	FALSE	11h	L1	N	B3	136214	Bacteria	Actinobacteriota	Actinobacteria	Corynebacteriales	Order_Corynebacteriales	Order_Corynebacteriales
ASV5	Ma37	0.0031617	Ma37	Infected	21.8392	FALSE	11h	L2	N	B3	2593614	Bacteria	Actinobacteriota	Actinobacteria	Corynebacteriales	Corynebacteriaceae	Corynebacterium
ASV11	Ma57	0.00314518	Ma57	Sterile	0.694035	FALSE	11h	L2	N	B3	1567	Bacteria	Actinobacteriota	Actinobacteria	Corynebacteriales	Tsukamurellaceae	Tsukamurella
ASV17	Ma21	0.0031272	Ma21	Infected	3.33105	FALSE	2h	L1	N	B3	12405	Bacteria	Proteobacteria	Gammaproteobacteria	Burkholderiales	Burkholderiaceae	Burkholderia-Caballeronia-Paraburkholderia
ASV24	Ma57	0.00308902	Ma57	Sterile	0.694035	FALSE	11h	L2	N	B3	1567	Bacteria	Actinobacteriota	Actinobacteria	Corynebacteriales	Nocardiaceae	Gordonia
ASV13	Ma35	0.00305637	Ma35	Infected	4.81866	FALSE	11h	L1	N	B3	48024	Bacteria	Actinobacteriota	Actinobacteria	Corynebacteriales	Order_Corynebacteriales	Order_Corynebacteriales
ASV6	Ma26	0.00301939	Ma26	Infected	3.37762	FALSE	2h	L2	N	B3	31028	Bacteria	Actinobacteriota	Actinobacteria	Corynebacteriales	Tsukamurellaceae	Tsukamurella
ASV9	Ma41	0.00298834	Ma41	Sterile	0.960132	FALSE	2h	L1	N	B3	3441	Bacteria	Proteobacteria	Gammaproteobacteria	Pseudomonadales	Pseudomonadaceae	Pseudomonas
ASV13	Ma29	0.00294349	Ma29	Infected	1.04712	FALSE	2h	L2	N	B3	7960	Bacteria	Actinobacteriota	Actinobacteria	Corynebacteriales	Order_Corynebacteriales	Order_Corynebacteriales
ASV12	Ma49	0.00291795	Ma49	Sterile	0.625414	FALSE	2h	L2	N	B3	571	Bacteria	Proteobacteria	Gammaproteobacteria	Burkholderiales	Burkholderiaceae	Burkholderia-Caballeronia-Paraburkholderia
ASV12	Ma42	0.00287666	Ma42	Sterile	0.556792	FALSE	2h	L1	N	B3	939	Bacteria	Proteobacteria	Gammaproteobacteria	Burkholderiales	Burkholderiaceae	Burkholderia-Caballeronia-Paraburkholderia
ASV3	Ma42	0.00287666	Ma42	Sterile	0.556792	FALSE	2h	L1	N	B3	939	Bacteria	Proteobacteria	Gammaproteobacteria	Pseudomonadales	Moraxellaceae	Acinetobacter
ASV10	Ma21	0.00281096	Ma21	Infected	3.33105	FALSE	2h	L1	N	B3	12405	Bacteria	Proteobacteria	Gammaproteobacteria	Pseudomonadales	Moraxellaceae	Acinetobacter
ASV5	Ma33	0.00273655	Ma33	Infected	10.4603	FALSE	11h	L1	N	B3	862642	Bacteria	Actinobacteriota	Actinobacteria	Corynebacteriales	Corynebacteriaceae	Corynebacterium
ASV17	Ma33	0.00270436	Ma33	Infected	10.4603	FALSE	11h	L1	N	B3	862642	Bacteria	Proteobacteria	Gammaproteobacteria	Burkholderiales	Burkholderiaceae	Burkholderia-Caballeronia-Paraburkholderia
ASV9	Ma38	0.00269842	Ma38	Infected	6.5391	FALSE	11h	L2	Y	B3	112482	Bacteria	Proteobacteria	Gammaproteobacteria	Pseudomonadales	Pseudomonadaceae	Pseudomonas
ASV13	Ma21	0.00263528	Ma21	Infected	3.33105	FALSE	2h	L1	N	B3	12405	Bacteria	Actinobacteriota	Actinobacteria	Corynebacteriales	Order_Corynebacteriales	Order_Corynebacteriales
ASV3	Ma25	0.00260847	Ma25	Infected	17.0406	FALSE	2h	L1	N	B3	48093	Bacteria	Proteobacteria	Gammaproteobacteria	Pseudomonadales	Moraxellaceae	Acinetobacter
ASV6	Ma33	0.00260777	Ma33	Infected	10.4603	FALSE	11h	L1	N	B3	862642	Bacteria	Actinobacteriota	Actinobacteria	Corynebacteriales	Tsukamurellaceae	Tsukamurella
ASV3	Ma24	0.00256684	Ma24	Infected	1.74786	FALSE	2h	L1	N	B3	11678	Bacteria	Proteobacteria	Gammaproteobacteria	Pseudomonadales	Moraxellaceae	Acinetobacter
ASV10	Ma47	0.00246761	Ma47	Sterile	0.67933	FALSE	2h	L2	N	B3	1913	Bacteria	Proteobacteria	Gammaproteobacteria	Pseudomonadales	Moraxellaceae	Acinetobacter
ASV3	Ma31	0.00245065	Ma31	Infected	5.88229	FALSE	11h	L1	N	B3	171653	Bacteria	Proteobacteria	Gammaproteobacteria	Pseudomonadales	Moraxellaceae	Acinetobacter
ASV13	Ma33	0.00235021	Ma33	Infected	10.4603	FALSE	11h	L1	N	B3	862642	Bacteria	Actinobacteriota	Actinobacteria	Corynebacteriales	Order_Corynebacteriales	Order_Corynebacteriales
ASV17	Ma38	0.00219246	Ma38	Infected	6.5391	FALSE	11h	L2	Y	B3	112482	Bacteria	Proteobacteria	Gammaproteobacteria	Burkholderiales	Burkholderiaceae	Burkholderia-Caballeronia-Paraburkholderia
ASV24	Ma28	0.00218982	Ma28	Infected	5.15197	FALSE	2h	L2	N	B3	34134	Bacteria	Actinobacteriota	Actinobacteria	Corynebacteriales	Nocardiaceae	Gordonia
ASV17	Ma32	0.0021547	Ma32	Infected	4.1202	FALSE	11h	L1	N	B3	136214	Bacteria	Proteobacteria	Gammaproteobacteria	Burkholderiales	Burkholderiaceae	Burkholderia-Caballeronia-Paraburkholderia
ASV3	Ma23	0.00215275	Ma23	Infected	2.28213	FALSE	2h	L1	N	B3	9889	Bacteria	Proteobacteria	Gammaproteobacteria	Pseudomonadales	Moraxellaceae	Acinetobacter
ASV5	Ma32	0.00211818	Ma32	Infected	4.1202	FALSE	11h	L1	N	B3	136214	Bacteria	Actinobacteriota	Actinobacteria	Corynebacteriales	Corynebacteriaceae	Corynebacterium
ASV11	Ma23	0.00205915	Ma23	Infected	2.28213	FALSE	2h	L1	N	B3	9889	Bacteria	Actinobacteriota	Actinobacteria	Corynebacteriales	Tsukamurellaceae	Tsukamurella
ASV10	Ma44	0.00204123	Ma44	Sterile	0.546989	FALSE	2h	L1	N	B3	1075	Bacteria	Proteobacteria	Gammaproteobacteria	Pseudomonadales	Moraxellaceae	Acinetobacter
ASV6	Ma31	0.00200817	Ma31	Infected	5.88229	FALSE	11h	L1	N	B3	171653	Bacteria	Actinobacteriota	Actinobacteria	Corynebacteriales	Tsukamurellaceae	Tsukamurella
ASV31	Ma53	0.00198772	Ma53	Sterile	2.9858	FALSE	11h	L1	N	B3	12750	Bacteria	Actinobacteriota	Actinobacteria	Streptomycetales	Streptomycetaceae	Streptomyces
ASV4	Ma28	0.00197618	Ma28	Infected	5.15197	FALSE	2h	L2	N	B3	34134	Bacteria	Proteobacteria	Gammaproteobacteria	Pseudomonadales	Pseudomonadaceae	Pseudomonas
ASV14	Ma34	0.00190503	Ma34	Infected	9.9481	FALSE	11h	L1	N	B3	144122	Bacteria	Proteobacteria	Gammaproteobacteria	Pseudomonadales	Moraxellaceae	Acinetobacter
ASV3	Ma34	0.00190503	Ma34	Infected	9.9481	FALSE	11h	L1	N	B3	144122	Bacteria	Proteobacteria	Gammaproteobacteria	Pseudomonadales	Moraxellaceae	Acinetobacter
ASV14	Ma58	0.00189496	Ma58	Sterile	0.564145	FALSE	11h	L2	N	B3	578	Bacteria	Proteobacteria	Gammaproteobacteria	Pseudomonadales	Moraxellaceae	Acinetobacter
ASV17	Ma48	0.00187864	Ma48	Sterile	0.534735	FALSE	2h	L2	N	B3	1229	Bacteria	Proteobacteria	Gammaproteobacteria	Burkholderiales	Burkholderiaceae	Burkholderia-Caballeronia-Paraburkholderia
ASV2	Ma51	0.00187673	Ma51	Sterile	0.828827	FALSE	11h	L1	N	B3	1358	Bacteria	Proteobacteria	Gammaproteobacteria	Burkholderiales	Burkholderiaceae	Burkholderia-Caballeronia-Paraburkholderia
ASV13	Ma31	0.00183799	Ma31	Infected	5.88229	FALSE	11h	L1	N	B3	171653	Bacteria	Actinobacteriota	Actinobacteria	Corynebacteriales	Order_Corynebacteriales	Order_Corynebacteriales
ASV13	Ma28	0.00170913	Ma28	Infected	5.15197	FALSE	2h	L2	N	B3	34134	Bacteria	Actinobacteriota	Actinobacteria	Corynebacteriales	Order_Corynebacteriales	Order_Corynebacteriales
ASV3	Ma28	0.00170913	Ma28	Infected	5.15197	FALSE	2h	L2	N	B3	34134	Bacteria	Proteobacteria	Gammaproteobacteria	Pseudomonadales	Moraxellaceae	Acinetobacter
ASV17	Ma51	0.00167918	Ma51	Sterile	0.828827	FALSE	11h	L1	N	B3	1358	Bacteria	Proteobacteria	Gammaproteobacteria	Burkholderiales	Burkholderiaceae	Burkholderia-Caballeronia-Paraburkholderia
ASV24	Ma44	0.00163299	Ma44	Sterile	0.546989	FALSE	2h	L1	N	B3	1075	Bacteria	Actinobacteriota	Actinobacteria	Corynebacteriales	Nocardiaceae	Gordonia
ASV5	Ma34	0.00161928	Ma34	Infected	9.9481	FALSE	11h	L1	N	B3	144122	Bacteria	Actinobacteriota	Actinobacteria	Corynebacteriales	Corynebacteriaceae	Corynebacterium
ASV6	Ma34	0.00161928	Ma34	Infected	9.9481	FALSE	11h	L1	N	B3	144122	Bacteria	Actinobacteriota	Actinobacteria	Corynebacteriales	Tsukamurellaceae	Tsukamurella
ASV6	Ma36	0.00161477	Ma36	Infected	6.5489	FALSE	11h	L2	N	B3	49244	Bacteria	Actinobacteriota	Actinobacteria	Corynebacteriales	Tsukamurellaceae	Tsukamurella
ASV9	Ma35	0.00160696	Ma35	Infected	4.81866	FALSE	11h	L1	N	B3	48024	Bacteria	Proteobacteria	Gammaproteobacteria	Pseudomonadales	Pseudomonadaceae	Pseudomonas
ASV2	Ma43	0.00159783	Ma43	Sterile	0.588652	FALSE	2h	L1	N	B3	2785	Bacteria	Proteobacteria	Gammaproteobacteria	Burkholderiales	Burkholderiaceae	Burkholderia-Caballeronia-Paraburkholderia
ASV1	Ma45	0.00154894	Ma45	Sterile	1.32143	FALSE	2h	L1	N	B3	4892	Bacteria	Proteobacteria	Gammaproteobacteria	Enterobacterales	Enterobacteriaceae	Klebsiella
ASV24	Ma23	0.00154437	Ma23	Infected	2.28213	FALSE	2h	L1	N	B3	9889	Bacteria	Actinobacteriota	Actinobacteria	Corynebacteriales	Nocardiaceae	Gordonia
ASV5	Ma40	0.00154406	Ma40	Infected	2.86051	FALSE	11h	L2	N	B3	24240	Bacteria	Actinobacteriota	Actinobacteria	Corynebacteriales	Corynebacteriaceae	Corynebacterium
ASV3	Ma29	0.00150597	Ma29	Infected	1.04712	FALSE	2h	L2	N	B3	7960	Bacteria	Proteobacteria	Gammaproteobacteria	Pseudomonadales	Moraxellaceae	Acinetobacter
ASV11	Ma22	0.00148248	Ma22	Infected	1.88755	FALSE	2h	L1	N	B3	11406	Bacteria	Actinobacteriota	Actinobacteria	Corynebacteriales	Tsukamurellaceae	Tsukamurella
ASV10	Ma30	0.00145966	Ma30	Infected	0.921955	FALSE	2h	L2	N	B3	11652	Bacteria	Proteobacteria	Gammaproteobacteria	Pseudomonadales	Moraxellaceae	Acinetobacter
ASV17	Ma34	0.00142878	Ma34	Infected	9.9481	FALSE	11h	L1	N	B3	144122	Bacteria	Proteobacteria	Gammaproteobacteria	Burkholderiales	Burkholderiaceae	Burkholderia-Caballeronia-Paraburkholderia
ASV24	Ma30	0.00142649	Ma30	Infected	0.921955	FALSE	2h	L2	N	B3	11652	Bacteria	Actinobacteriota	Actinobacteria	Corynebacteriales	Nocardiaceae	Gordonia
ASV24	Ma41	0.00138484	Ma41	Sterile	0.960132	FALSE	2h	L1	N	B3	3441	Bacteria	Actinobacteriota	Actinobacteria	Corynebacteriales	Nocardiaceae	Gordonia
ASV3	Ma39	0.00137804	Ma39	Infected	6.57341	FALSE	11h	L2	N	B3	22574	Bacteria	Proteobacteria	Gammaproteobacteria	Pseudomonadales	Moraxellaceae	Acinetobacter
ASV6	Ma32	0.00135125	Ma32	Infected	4.1202	FALSE	11h	L1	N	B3	136214	Bacteria	Actinobacteriota	Actinobacteria	Corynebacteriales	Tsukamurellaceae	Tsukamurella
ASV10	Ma39	0.00132062	Ma39	Infected	6.57341	FALSE	11h	L2	N	B3	22574	Bacteria	Proteobacteria	Gammaproteobacteria	Pseudomonadales	Moraxellaceae	Acinetobacter
ASV14	Ma30	0.00122744	Ma30	Infected	0.921955	FALSE	2h	L2	N	B3	11652	Bacteria	Proteobacteria	Gammaproteobacteria	Pseudomonadales	Moraxellaceae	Acinetobacter
ASV17	Ma44	0.00122474	Ma44	Sterile	0.546989	FALSE	2h	L1	N	B3	1075	Bacteria	Proteobacteria	Gammaproteobacteria	Burkholderiales	Burkholderiaceae	Burkholderia-Caballeronia-Paraburkholderia
ASV9	Ma23	0.00121677	Ma23	Infected	2.28213	FALSE	2h	L1	N	B3	9889	Bacteria	Proteobacteria	Gammaproteobacteria	Pseudomonadales	Pseudomonadaceae	Pseudomonas
ASV24	Ma43	0.00119837	Ma43	Sterile	0.588652	FALSE	2h	L1	N	B3	2785	Bacteria	Actinobacteriota	Actinobacteria	Corynebacteriales	Nocardiaceae	Gordonia
ASV17	Ma35	0.00119734	Ma35	Infected	4.81866	FALSE	11h	L1	N	B3	48024	Bacteria	Proteobacteria	Gammaproteobacteria	Burkholderiales	Burkholderiaceae	Burkholderia-Caballeronia-Paraburkholderia
ASV9	Ma21	0.00115952	Ma21	Infected	3.33105	FALSE	2h	L1	N	B3	12405	Bacteria	Proteobacteria	Gammaproteobacteria	Pseudomonadales	Pseudomonadaceae	Pseudomonas
ASV4	Ma33	0.00115901	Ma33	Infected	10.4603	FALSE	11h	L1	N	B3	862642	Bacteria	Proteobacteria	Gammaproteobacteria	Pseudomonadales	Pseudomonadaceae	Pseudomonas
ASV11	Ma56	0.00113173	Ma56	Sterile	0.728345	FALSE	11h	L2	N	B3	3698	Bacteria	Actinobacteriota	Actinobacteria	Corynebacteriales	Tsukamurellaceae	Tsukamurella
ASV14	Ma57	0.00112328	Ma57	Sterile	0.694035	FALSE	11h	L2	N	B3	1567	Bacteria	Proteobacteria	Gammaproteobacteria	Pseudomonadales	Moraxellaceae	Acinetobacter
ASV15	Ma42	0.00107875	Ma42	Sterile	0.556792	FALSE	2h	L1	N	B3	939	Bacteria	Firmicutes	Bacilli	Bacillales	Bacillaceae	Bacillus
ASV24	Ma27	0.00107426	Ma27	Infected	2.01499	FALSE	2h	L2	N	B3	10962	Bacteria	Actinobacteriota	Actinobacteria	Corynebacteriales	Nocardiaceae	Gordonia
ASV5	Ma31	0.00105514	Ma31	Infected	5.88229	FALSE	11h	L1	N	B3	171653	Bacteria	Actinobacteriota	Actinobacteria	Corynebacteriales	Corynebacteriaceae	Corynebacterium
ASV17	Ma50	0.00102393	Ma50	Sterile	0.571497	FALSE	2h	L2	N	B3	1398	Bacteria	Proteobacteria	Gammaproteobacteria	Burkholderiales	Burkholderiaceae	Burkholderia-Caballeronia-Paraburkholderia
ASV3	Ma38	0.00101191	Ma38	Infected	6.5391	FALSE	11h	L2	Y	B3	112482	Bacteria	Proteobacteria	Gammaproteobacteria	Pseudomonadales	Moraxellaceae	Acinetobacter
ASV14	Ma47	0.00100247	Ma47	Sterile	0.67933	FALSE	2h	L2	N	B3	1913	Bacteria	Proteobacteria	Gammaproteobacteria	Pseudomonadales	Moraxellaceae	Acinetobacter
ASV10	Ma26	0.000982211	Ma26	Infected	3.37762	FALSE	2h	L2	N	B3	31028	Bacteria	Proteobacteria	Gammaproteobacteria	Pseudomonadales	Moraxellaceae	Acinetobacter
ASV24	Ma45	0.000972587	Ma45	Sterile	1.32143	FALSE	2h	L1	N	B3	4892	Bacteria	Actinobacteriota	Actinobacteria	Corynebacteriales	Nocardiaceae	Gordonia
ASV11	Ma40	0.000932265	Ma40	Infected	2.86051	FALSE	11h	L2	N	B3	24240	Bacteria	Actinobacteriota	Actinobacteria	Corynebacteriales	Tsukamurellaceae	Tsukamurella
ASV11	Ma35	0.000882251	Ma35	Infected	4.81866	FALSE	11h	L1	N	B3	48024	Bacteria	Actinobacteriota	Actinobacteria	Corynebacteriales	Tsukamurellaceae	Tsukamurella
ASV3	Ma22	0.000876011	Ma22	Infected	1.88755	FALSE	2h	L1	N	B3	11406	Bacteria	Proteobacteria	Gammaproteobacteria	Pseudomonadales	Moraxellaceae	Acinetobacter
ASV11	Ma33	0.000869257	Ma33	Infected	10.4603	FALSE	11h	L1	N	B3	862642	Bacteria	Actinobacteriota	Actinobacteria	Corynebacteriales	Tsukamurellaceae	Tsukamurella
ASV9	Ma33	0.000869257	Ma33	Infected	10.4603	FALSE	11h	L1	N	B3	862642	Bacteria	Proteobacteria	Gammaproteobacteria	Pseudomonadales	Pseudomonadaceae	Pseudomonas
ASV10	Ma60	0.00086785	Ma60	Sterile	12.9797	FALSE	11h	L2	Y	B3	1284820	Bacteria	Proteobacteria	Gammaproteobacteria	Pseudomonadales	Moraxellaceae	Acinetobacter
ASV13	Ma27	0.000850454	Ma27	Infected	2.01499	FALSE	2h	L2	N	B3	10962	Bacteria	Actinobacteriota	Actinobacteria	Corynebacteriales	Order_Corynebacteriales	Order_Corynebacteriales
ASV13	Ma26	0.000836698	Ma26	Infected	3.37762	FALSE	2h	L2	N	B3	31028	Bacteria	Actinobacteriota	Actinobacteria	Corynebacteriales	Order_Corynebacteriales	Order_Corynebacteriales
ASV2	Ma45	0.0008285	Ma45	Sterile	1.32143	FALSE	2h	L1	N	B3	4892	Bacteria	Proteobacteria	Gammaproteobacteria	Burkholderiales	Burkholderiaceae	Burkholderia-Caballeronia-Paraburkholderia
ASV3	Ma36	0.000822619	Ma36	Infected	6.5489	FALSE	11h	L2	N	B3	49244	Bacteria	Proteobacteria	Gammaproteobacteria	Pseudomonadales	Moraxellaceae	Acinetobacter
ASV9	Ma28	0.000801154	Ma28	Infected	5.15197	FALSE	2h	L2	N	B3	34134	Bacteria	Proteobacteria	Gammaproteobacteria	Pseudomonadales	Pseudomonadaceae	Pseudomonas
ASV8	Ma51	0.000790202	Ma51	Sterile	0.828827	FALSE	11h	L1	N	B3	1358	Bacteria	Firmicutes	Bacilli	Lactobacillales	Streptococcaceae	Floricoccus
ASV11	Ma31	0.000782845	Ma31	Infected	5.88229	FALSE	11h	L1	N	B3	171653	Bacteria	Actinobacteriota	Actinobacteria	Corynebacteriales	Tsukamurellaceae	Tsukamurella
ASV9	Ma34	0.000762014	Ma34	Infected	9.9481	FALSE	11h	L1	N	B3	144122	Bacteria	Proteobacteria	Gammaproteobacteria	Pseudomonadales	Pseudomonadaceae	Pseudomonas
ASV8	Ma31	0.000748809	Ma31	Infected	5.88229	FALSE	11h	L1	N	B3	171653	Bacteria	Firmicutes	Bacilli	Lactobacillales	Streptococcaceae	Floricoccus
ASV11	Ma26	0.000727564	Ma26	Infected	3.37762	FALSE	2h	L2	N	B3	31028	Bacteria	Actinobacteriota	Actinobacteria	Corynebacteriales	Tsukamurellaceae	Tsukamurella
ASV2	Ma46	0.000724988	Ma46	Sterile	0.782262	FALSE	2h	L2	N	B3	1572	Bacteria	Proteobacteria	Gammaproteobacteria	Burkholderiales	Burkholderiaceae	Burkholderia-Caballeronia-Paraburkholderia
ASV4	Ma37	0.000722674	Ma37	Infected	21.8392	FALSE	11h	L2	N	B3	2593614	Bacteria	Proteobacteria	Gammaproteobacteria	Pseudomonadales	Pseudomonadaceae	Pseudomonas
ASV24	Ma39	0.000689022	Ma39	Infected	6.57341	FALSE	11h	L2	N	B3	22574	Bacteria	Actinobacteriota	Actinobacteria	Corynebacteriales	Nocardiaceae	Gordonia
ASV17	Ma41	0.000655977	Ma41	Sterile	0.960132	FALSE	2h	L1	N	B3	3441	Bacteria	Proteobacteria	Gammaproteobacteria	Burkholderiales	Burkholderiaceae	Burkholderia-Caballeronia-Paraburkholderia
ASV10	Ma23	0.000655185	Ma23	Infected	2.28213	FALSE	2h	L1	N	B3	9889	Bacteria	Proteobacteria	Gammaproteobacteria	Pseudomonadales	Moraxellaceae	Acinetobacter
ASV3	Ma37	0.00063234	Ma37	Infected	21.8392	FALSE	11h	L2	N	B3	2593614	Bacteria	Proteobacteria	Gammaproteobacteria	Pseudomonadales	Moraxellaceae	Acinetobacter
ASV11	Ma39	0.000631603	Ma39	Infected	6.57341	FALSE	11h	L2	N	B3	22574	Bacteria	Actinobacteriota	Actinobacteria	Corynebacteriales	Tsukamurellaceae	Tsukamurella
ASV9	Ma60	0.000631164	Ma60	Sterile	12.9797	FALSE	11h	L2	Y	B3	1284820	Bacteria	Proteobacteria	Gammaproteobacteria	Pseudomonadales	Pseudomonadaceae	Pseudomonas
ASV2	Ma56	0.000622454	Ma56	Sterile	0.728345	FALSE	11h	L2	N	B3	3698	Bacteria	Proteobacteria	Gammaproteobacteria	Burkholderiales	Burkholderiaceae	Burkholderia-Caballeronia-Paraburkholderia
ASV13	Ma34	0.000619136	Ma34	Infected	9.9481	FALSE	11h	L1	N	B3	144122	Bacteria	Actinobacteriota	Actinobacteria	Corynebacteriales	Order_Corynebacteriales	Order_Corynebacteriales
ASV2	Ma47	0.000616903	Ma47	Sterile	0.67933	FALSE	2h	L2	N	B3	1913	Bacteria	Proteobacteria	Gammaproteobacteria	Burkholderiales	Burkholderiaceae	Burkholderia-Caballeronia-Paraburkholderia
ASV15	Ma21	0.000562193	Ma21	Infected	3.33105	FALSE	2h	L1	N	B3	12405	Bacteria	Firmicutes	Bacilli	Bacillales	Bacillaceae	Bacillus
ASV24	Ma26	0.000545673	Ma26	Infected	3.37762	FALSE	2h	L2	N	B3	31028	Bacteria	Actinobacteriota	Actinobacteria	Corynebacteriales	Nocardiaceae	Gordonia
ASV8	Ma53	0.000532425	Ma53	Sterile	2.9858	FALSE	11h	L1	N	B3	12750	Bacteria	Firmicutes	Bacilli	Lactobacillales	Streptococcaceae	Floricoccus
ASV24	Ma40	0.000524399	Ma40	Infected	2.86051	FALSE	11h	L2	N	B3	24240	Bacteria	Actinobacteriota	Actinobacteria	Corynebacteriales	Nocardiaceae	Gordonia
ASV11	Ma24	0.000513367	Ma24	Infected	1.74786	FALSE	2h	L1	N	B3	11678	Bacteria	Actinobacteriota	Actinobacteria	Corynebacteriales	Tsukamurellaceae	Tsukamurella
ASV10	Ma27	0.000492368	Ma27	Infected	2.01499	FALSE	2h	L2	N	B3	10962	Bacteria	Proteobacteria	Gammaproteobacteria	Pseudomonadales	Moraxellaceae	Acinetobacter
ASV14	Ma28	0.000480692	Ma28	Infected	5.15197	FALSE	2h	L2	N	B3	34134	Bacteria	Proteobacteria	Gammaproteobacteria	Pseudomonadales	Moraxellaceae	Acinetobacter
ASV10	Ma29	0.000479173	Ma29	Infected	1.04712	FALSE	2h	L2	N	B3	7960	Bacteria	Proteobacteria	Gammaproteobacteria	Pseudomonadales	Moraxellaceae	Acinetobacter
ASV3	Ma30	0.000464437	Ma30	Infected	0.921955	FALSE	2h	L2	N	B3	11652	Bacteria	Proteobacteria	Gammaproteobacteria	Pseudomonadales	Moraxellaceae	Acinetobacter
ASV24	Ma21	0.000456781	Ma21	Infected	3.33105	FALSE	2h	L1	N	B3	12405	Bacteria	Actinobacteriota	Actinobacteria	Corynebacteriales	Nocardiaceae	Gordonia
ASV2	Ma57	0.000449312	Ma57	Sterile	0.694035	FALSE	11h	L2	N	B3	1567	Bacteria	Proteobacteria	Gammaproteobacteria	Burkholderiales	Burkholderiaceae	Burkholderia-Caballeronia-Paraburkholderia
ASV11	Ma27	0.000447608	Ma27	Infected	2.01499	FALSE	2h	L2	N	B3	10962	Bacteria	Actinobacteriota	Actinobacteria	Corynebacteriales	Tsukamurellaceae	Tsukamurella
ASV13	Ma36	0.000426543	Ma36	Infected	6.5489	FALSE	11h	L2	N	B3	49244	Bacteria	Actinobacteriota	Actinobacteria	Corynebacteriales	Order_Corynebacteriales	Order_Corynebacteriales
ASV24	Ma54	0.000416107	Ma54	Sterile	0.970971	FALSE	11h	L1	N	B3	10535	Bacteria	Actinobacteriota	Actinobacteria	Corynebacteriales	Nocardiaceae	Gordonia
ASV13	Ma40	0.000407866	Ma40	Infected	2.86051	FALSE	11h	L2	N	B3	24240	Bacteria	Actinobacteriota	Actinobacteria	Corynebacteriales	Order_Corynebacteriales	Order_Corynebacteriales
ASV14	Ma22	0.000404313	Ma22	Infected	1.88755	FALSE	2h	L1	N	B3	11406	Bacteria	Proteobacteria	Gammaproteobacteria	Pseudomonadales	Moraxellaceae	Acinetobacter
ASV15	Ma45	0.000396239	Ma45	Sterile	1.32143	FALSE	2h	L1	N	B3	4892	Bacteria	Firmicutes	Bacilli	Bacillales	Bacillaceae	Bacillus
ASV15	Ma47	0.000385564	Ma47	Sterile	0.67933	FALSE	2h	L2	N	B3	1913	Bacteria	Firmicutes	Bacilli	Bacillales	Bacillaceae	Bacillus
ASV24	Ma29	0.000376493	Ma29	Infected	1.04712	FALSE	2h	L2	N	B3	7960	Bacteria	Actinobacteriota	Actinobacteria	Corynebacteriales	Nocardiaceae	Gordonia
ASV11	Ma28	0.000373872	Ma28	Infected	5.15197	FALSE	2h	L2	N	B3	34134	Bacteria	Actinobacteriota	Actinobacteria	Corynebacteriales	Tsukamurellaceae	Tsukamurella
ASV6	Ma38	0.000371032	Ma38	Infected	6.5391	FALSE	11h	L2	Y	B3	112482	Bacteria	Actinobacteriota	Actinobacteria	Corynebacteriales	Tsukamurellaceae	Tsukamurella
ASV6	Ma60	0.000368179	Ma60	Sterile	12.9797	FALSE	11h	L2	Y	B3	1284820	Bacteria	Actinobacteriota	Actinobacteria	Corynebacteriales	Tsukamurellaceae	Tsukamurella
ASV24	Ma35	0.000346599	Ma35	Infected	4.81866	FALSE	11h	L1	N	B3	48024	Bacteria	Actinobacteriota	Actinobacteria	Corynebacteriales	Nocardiaceae	Gordonia
ASV11	Ma32	0.000328683	Ma32	Infected	4.1202	FALSE	11h	L1	N	B3	136214	Bacteria	Actinobacteriota	Actinobacteria	Corynebacteriales	Tsukamurellaceae	Tsukamurella
ASV14	Ma32	0.000328683	Ma32	Infected	4.1202	FALSE	11h	L1	N	B3	136214	Bacteria	Proteobacteria	Gammaproteobacteria	Pseudomonadales	Moraxellaceae	Acinetobacter
ASV31	Ma23	0.000327593	Ma23	Infected	2.28213	FALSE	2h	L1	N	B3	9889	Bacteria	Actinobacteriota	Actinobacteria	Streptomycetales	Streptomycetaceae	Streptomyces
ASV15	Ma54	0.000320082	Ma54	Sterile	0.970971	FALSE	11h	L1	N	B3	10535	Bacteria	Firmicutes	Bacilli	Bacillales	Bacillaceae	Bacillus
ASV14	Ma31	0.000306331	Ma31	Infected	5.88229	FALSE	11h	L1	N	B3	171653	Bacteria	Proteobacteria	Gammaproteobacteria	Pseudomonadales	Moraxellaceae	Acinetobacter
ASV10	Ma32	0.000292163	Ma32	Infected	4.1202	FALSE	11h	L1	N	B3	136214	Bacteria	Proteobacteria	Gammaproteobacteria	Pseudomonadales	Moraxellaceae	Acinetobacter
ASV11	Ma29	0.000273813	Ma29	Infected	1.04712	FALSE	2h	L2	N	B3	7960	Bacteria	Actinobacteriota	Actinobacteria	Corynebacteriales	Tsukamurellaceae	Tsukamurella
ASV14	Ma29	0.000273813	Ma29	Infected	1.04712	FALSE	2h	L2	N	B3	7960	Bacteria	Proteobacteria	Gammaproteobacteria	Pseudomonadales	Moraxellaceae	Acinetobacter
ASV14	Ma26	0.000254647	Ma26	Infected	3.37762	FALSE	2h	L2	N	B3	31028	Bacteria	Proteobacteria	Gammaproteobacteria	Pseudomonadales	Moraxellaceae	Acinetobacter
ASV15	Ma29	0.000239587	Ma29	Infected	1.04712	FALSE	2h	L2	N	B3	7960	Bacteria	Firmicutes	Bacilli	Bacillales	Bacillaceae	Bacillus
ASV13	Ma38	0.000236112	Ma38	Infected	6.5391	FALSE	11h	L2	Y	B3	112482	Bacteria	Actinobacteriota	Actinobacteria	Corynebacteriales	Order_Corynebacteriales	Order_Corynebacteriales
ASV31	Ma40	0.000233066	Ma40	Infected	2.86051	FALSE	11h	L2	N	B3	24240	Bacteria	Actinobacteriota	Actinobacteria	Streptomycetales	Streptomycetaceae	Streptomyces
ASV17	Ma54	0.000224057	Ma54	Sterile	0.970971	FALSE	11h	L1	N	B3	10535	Bacteria	Proteobacteria	Gammaproteobacteria	Burkholderiales	Burkholderiaceae	Burkholderia-Caballeronia-Paraburkholderia
ASV15	Ma28	0.000213641	Ma28	Infected	5.15197	FALSE	2h	L2	N	B3	34134	Bacteria	Firmicutes	Bacilli	Bacillales	Bacillaceae	Bacillus
ASV5	Ma60	0.000210388	Ma60	Sterile	12.9797	FALSE	11h	L2	Y	B3	1284820	Bacteria	Actinobacteriota	Actinobacteria	Corynebacteriales	Corynebacteriaceae	Corynebacterium
ASV24	Ma22	0.000202156	Ma22	Infected	1.88755	FALSE	2h	L1	N	B3	11406	Bacteria	Actinobacteriota	Actinobacteria	Corynebacteriales	Nocardiaceae	Gordonia
ASV24	Ma24	0.000197449	Ma24	Infected	1.74786	FALSE	2h	L1	N	B3	11678	Bacteria	Actinobacteriota	Actinobacteria	Corynebacteriales	Nocardiaceae	Gordonia
ASV11	Ma34	0.000190503	Ma34	Infected	9.9481	FALSE	11h	L1	N	B3	144122	Bacteria	Actinobacteriota	Actinobacteria	Corynebacteriales	Tsukamurellaceae	Tsukamurella
ASV6	Ma37	0.000180668	Ma37	Infected	21.8392	FALSE	11h	L2	N	B3	2593614	Bacteria	Actinobacteriota	Actinobacteria	Corynebacteriales	Tsukamurellaceae	Tsukamurella
ASV14	Ma40	0.0001748	Ma40	Infected	2.86051	FALSE	11h	L2	N	B3	24240	Bacteria	Proteobacteria	Gammaproteobacteria	Pseudomonadales	Moraxellaceae	Acinetobacter
ASV15	Ma40	0.000145666	Ma40	Infected	2.86051	FALSE	11h	L2	N	B3	24240	Bacteria	Firmicutes	Bacilli	Bacillales	Bacillaceae	Bacillus
ASV14	Ma36	0.000121869	Ma36	Infected	6.5489	FALSE	11h	L2	N	B3	49244	Bacteria	Proteobacteria	Gammaproteobacteria	Pseudomonadales	Moraxellaceae	Acinetobacter
ASV24	Ma36	0.000121869	Ma36	Infected	6.5489	FALSE	11h	L2	N	B3	49244	Bacteria	Actinobacteriota	Actinobacteria	Corynebacteriales	Nocardiaceae	Gordonia
ASV24	Ma38	0.000101191	Ma38	Infected	6.5391	FALSE	11h	L2	Y	B3	112482	Bacteria	Actinobacteriota	Actinobacteria	Corynebacteriales	Nocardiaceae	Gordonia
ASV24	Ma60	7.88955e-05	Ma60	Sterile	12.9797	FALSE	11h	L2	Y	B3	1284820	Bacteria	Actinobacteriota	Actinobacteria	Corynebacteriales	Nocardiaceae	Gordonia
ASV1	Ma55	0	Ma55	Sterile	0.524932	FALSE	11h	L1	N	B3	479	Bacteria	Proteobacteria	Gammaproteobacteria	Enterobacterales	Enterobacteriaceae	Klebsiella
ASV10	Ma31	0	Ma31	Infected	5.88229	FALSE	11h	L1	N	B3	171653	Bacteria	Proteobacteria	Gammaproteobacteria	Pseudomonadales	Moraxellaceae	Acinetobacter
ASV10	Ma36	0	Ma36	Infected	6.5489	FALSE	11h	L2	N	B3	49244	Bacteria	Proteobacteria	Gammaproteobacteria	Pseudomonadales	Moraxellaceae	Acinetobacter
ASV10	Ma38	0	Ma38	Infected	6.5391	FALSE	11h	L2	Y	B3	112482	Bacteria	Proteobacteria	Gammaproteobacteria	Pseudomonadales	Moraxellaceae	Acinetobacter
ASV10	Ma37	0	Ma37	Infected	21.8392	FALSE	11h	L2	N	B3	2593614	Bacteria	Proteobacteria	Gammaproteobacteria	Pseudomonadales	Moraxellaceae	Acinetobacter
ASV10	Ma28	0	Ma28	Infected	5.15197	FALSE	2h	L2	N	B3	34134	Bacteria	Proteobacteria	Gammaproteobacteria	Pseudomonadales	Moraxellaceae	Acinetobacter
ASV10	Ma34	0	Ma34	Infected	9.9481	FALSE	11h	L1	N	B3	144122	Bacteria	Proteobacteria	Gammaproteobacteria	Pseudomonadales	Moraxellaceae	Acinetobacter
ASV10	Ma22	0	Ma22	Infected	1.88755	FALSE	2h	L1	N	B3	11406	Bacteria	Proteobacteria	Gammaproteobacteria	Pseudomonadales	Moraxellaceae	Acinetobacter
ASV10	Ma33	0	Ma33	Infected	10.4603	FALSE	11h	L1	N	B3	862642	Bacteria	Proteobacteria	Gammaproteobacteria	Pseudomonadales	Moraxellaceae	Acinetobacter
ASV10	Ma25	0	Ma25	Infected	17.0406	FALSE	2h	L1	N	B3	48093	Bacteria	Proteobacteria	Gammaproteobacteria	Pseudomonadales	Moraxellaceae	Acinetobacter
ASV11	Ma60	0	Ma60	Sterile	12.9797	FALSE	11h	L2	Y	B3	1284820	Bacteria	Actinobacteriota	Actinobacteria	Corynebacteriales	Tsukamurellaceae	Tsukamurella
ASV11	Ma37	0	Ma37	Infected	21.8392	FALSE	11h	L2	N	B3	2593614	Bacteria	Actinobacteriota	Actinobacteria	Corynebacteriales	Tsukamurellaceae	Tsukamurella
ASV11	Ma36	0	Ma36	Infected	6.5489	FALSE	11h	L2	N	B3	49244	Bacteria	Actinobacteriota	Actinobacteria	Corynebacteriales	Tsukamurellaceae	Tsukamurella
ASV11	Ma38	0	Ma38	Infected	6.5391	FALSE	11h	L2	Y	B3	112482	Bacteria	Actinobacteriota	Actinobacteria	Corynebacteriales	Tsukamurellaceae	Tsukamurella
ASV12	Ma60	0	Ma60	Sterile	12.9797	FALSE	11h	L2	Y	B3	1284820	Bacteria	Proteobacteria	Gammaproteobacteria	Burkholderiales	Burkholderiaceae	Burkholderia-Caballeronia-Paraburkholderia
ASV12	Ma52	0	Ma52	Sterile	0.620512	FALSE	11h	L1	N	B3	2004	Bacteria	Proteobacteria	Gammaproteobacteria	Burkholderiales	Burkholderiaceae	Burkholderia-Caballeronia-Paraburkholderia
ASV12	Ma53	0	Ma53	Sterile	2.9858	FALSE	11h	L1	N	B3	12750	Bacteria	Proteobacteria	Gammaproteobacteria	Burkholderiales	Burkholderiaceae	Burkholderia-Caballeronia-Paraburkholderia
ASV12	Ma58	0	Ma58	Sterile	0.564145	FALSE	11h	L2	N	B3	578	Bacteria	Proteobacteria	Gammaproteobacteria	Burkholderiales	Burkholderiaceae	Burkholderia-Caballeronia-Paraburkholderia
ASV12	Ma59	0	Ma59	Sterile	0.620512	FALSE	11h	L2	N	B3	1400	Bacteria	Proteobacteria	Gammaproteobacteria	Burkholderiales	Burkholderiaceae	Burkholderia-Caballeronia-Paraburkholderia
ASV12	Ma45	0	Ma45	Sterile	1.32143	FALSE	2h	L1	N	B3	4892	Bacteria	Proteobacteria	Gammaproteobacteria	Burkholderiales	Burkholderiaceae	Burkholderia-Caballeronia-Paraburkholderia
ASV12	Ma57	0	Ma57	Sterile	0.694035	FALSE	11h	L2	N	B3	1567	Bacteria	Proteobacteria	Gammaproteobacteria	Burkholderiales	Burkholderiaceae	Burkholderia-Caballeronia-Paraburkholderia
ASV12	Ma51	0	Ma51	Sterile	0.828827	FALSE	11h	L1	N	B3	1358	Bacteria	Proteobacteria	Gammaproteobacteria	Burkholderiales	Burkholderiaceae	Burkholderia-Caballeronia-Paraburkholderia
ASV12	Ma55	0	Ma55	Sterile	0.524932	FALSE	11h	L1	N	B3	479	Bacteria	Proteobacteria	Gammaproteobacteria	Burkholderiales	Burkholderiaceae	Burkholderia-Caballeronia-Paraburkholderia
ASV12	Ma46	0	Ma46	Sterile	0.782262	FALSE	2h	L2	N	B3	1572	Bacteria	Proteobacteria	Gammaproteobacteria	Burkholderiales	Burkholderiaceae	Burkholderia-Caballeronia-Paraburkholderia
ASV12	Ma47	0	Ma47	Sterile	0.67933	FALSE	2h	L2	N	B3	1913	Bacteria	Proteobacteria	Gammaproteobacteria	Burkholderiales	Burkholderiaceae	Burkholderia-Caballeronia-Paraburkholderia
ASV12	Ma48	0	Ma48	Sterile	0.534735	FALSE	2h	L2	N	B3	1229	Bacteria	Proteobacteria	Gammaproteobacteria	Burkholderiales	Burkholderiaceae	Burkholderia-Caballeronia-Paraburkholderia
ASV12	Ma56	0	Ma56	Sterile	0.728345	FALSE	11h	L2	N	B3	3698	Bacteria	Proteobacteria	Gammaproteobacteria	Burkholderiales	Burkholderiaceae	Burkholderia-Caballeronia-Paraburkholderia
ASV12	Ma54	0	Ma54	Sterile	0.970971	FALSE	11h	L1	N	B3	10535	Bacteria	Proteobacteria	Gammaproteobacteria	Burkholderiales	Burkholderiaceae	Burkholderia-Caballeronia-Paraburkholderia
ASV12	Ma43	0	Ma43	Sterile	0.588652	FALSE	2h	L1	N	B3	2785	Bacteria	Proteobacteria	Gammaproteobacteria	Burkholderiales	Burkholderiaceae	Burkholderia-Caballeronia-Paraburkholderia
ASV12	Ma50	0	Ma50	Sterile	0.571497	FALSE	2h	L2	N	B3	1398	Bacteria	Proteobacteria	Gammaproteobacteria	Burkholderiales	Burkholderiaceae	Burkholderia-Caballeronia-Paraburkholderia
ASV12	Ma41	0	Ma41	Sterile	0.960132	FALSE	2h	L1	N	B3	3441	Bacteria	Proteobacteria	Gammaproteobacteria	Burkholderiales	Burkholderiaceae	Burkholderia-Caballeronia-Paraburkholderia
ASV12	Ma44	0	Ma44	Sterile	0.546989	FALSE	2h	L1	N	B3	1075	Bacteria	Proteobacteria	Gammaproteobacteria	Burkholderiales	Burkholderiaceae	Burkholderia-Caballeronia-Paraburkholderia
ASV13	Ma39	0	Ma39	Infected	6.57341	FALSE	11h	L2	N	B3	22574	Bacteria	Actinobacteriota	Actinobacteria	Corynebacteriales	Order_Corynebacteriales	Order_Corynebacteriales
ASV13	Ma60	0	Ma60	Sterile	12.9797	FALSE	11h	L2	Y	B3	1284820	Bacteria	Actinobacteriota	Actinobacteria	Corynebacteriales	Order_Corynebacteriales	Order_Corynebacteriales
ASV13	Ma37	0	Ma37	Infected	21.8392	FALSE	11h	L2	N	B3	2593614	Bacteria	Actinobacteriota	Actinobacteria	Corynebacteriales	Order_Corynebacteriales	Order_Corynebacteriales
ASV14	Ma38	0	Ma38	Infected	6.5391	FALSE	11h	L2	Y	B3	112482	Bacteria	Proteobacteria	Gammaproteobacteria	Pseudomonadales	Moraxellaceae	Acinetobacter
ASV14	Ma37	0	Ma37	Infected	21.8392	FALSE	11h	L2	N	B3	2593614	Bacteria	Proteobacteria	Gammaproteobacteria	Pseudomonadales	Moraxellaceae	Acinetobacter
ASV14	Ma27	0	Ma27	Infected	2.01499	FALSE	2h	L2	N	B3	10962	Bacteria	Proteobacteria	Gammaproteobacteria	Pseudomonadales	Moraxellaceae	Acinetobacter
ASV14	Ma39	0	Ma39	Infected	6.57341	FALSE	11h	L2	N	B3	22574	Bacteria	Proteobacteria	Gammaproteobacteria	Pseudomonadales	Moraxellaceae	Acinetobacter
ASV14	Ma60	0	Ma60	Sterile	12.9797	FALSE	11h	L2	Y	B3	1284820	Bacteria	Proteobacteria	Gammaproteobacteria	Pseudomonadales	Moraxellaceae	Acinetobacter
ASV14	Ma59	0	Ma59	Sterile	0.620512	FALSE	11h	L2	N	B3	1400	Bacteria	Proteobacteria	Gammaproteobacteria	Pseudomonadales	Moraxellaceae	Acinetobacter
ASV14	Ma33	0	Ma33	Infected	10.4603	FALSE	11h	L1	N	B3	862642	Bacteria	Proteobacteria	Gammaproteobacteria	Pseudomonadales	Moraxellaceae	Acinetobacter
ASV15	Ma34	0	Ma34	Infected	9.9481	FALSE	11h	L1	N	B3	144122	Bacteria	Firmicutes	Bacilli	Bacillales	Bacillaceae	Bacillus
ASV15	Ma35	0	Ma35	Infected	4.81866	FALSE	11h	L1	N	B3	48024	Bacteria	Firmicutes	Bacilli	Bacillales	Bacillaceae	Bacillus
ASV15	Ma58	0	Ma58	Sterile	0.564145	FALSE	11h	L2	N	B3	578	Bacteria	Firmicutes	Bacilli	Bacillales	Bacillaceae	Bacillus
ASV15	Ma27	0	Ma27	Infected	2.01499	FALSE	2h	L2	N	B3	10962	Bacteria	Firmicutes	Bacilli	Bacillales	Bacillaceae	Bacillus
ASV15	Ma36	0	Ma36	Infected	6.5489	FALSE	11h	L2	N	B3	49244	Bacteria	Firmicutes	Bacilli	Bacillales	Bacillaceae	Bacillus
ASV15	Ma22	0	Ma22	Infected	1.88755	FALSE	2h	L1	N	B3	11406	Bacteria	Firmicutes	Bacilli	Bacillales	Bacillaceae	Bacillus
ASV15	Ma25	0	Ma25	Infected	17.0406	FALSE	2h	L1	N	B3	48093	Bacteria	Firmicutes	Bacilli	Bacillales	Bacillaceae	Bacillus
ASV15	Ma59	0	Ma59	Sterile	0.620512	FALSE	11h	L2	N	B3	1400	Bacteria	Firmicutes	Bacilli	Bacillales	Bacillaceae	Bacillus
ASV15	Ma43	0	Ma43	Sterile	0.588652	FALSE	2h	L1	N	B3	2785	Bacteria	Firmicutes	Bacilli	Bacillales	Bacillaceae	Bacillus
ASV15	Ma56	0	Ma56	Sterile	0.728345	FALSE	11h	L2	N	B3	3698	Bacteria	Firmicutes	Bacilli	Bacillales	Bacillaceae	Bacillus
ASV15	Ma53	0	Ma53	Sterile	2.9858	FALSE	11h	L1	N	B3	12750	Bacteria	Firmicutes	Bacilli	Bacillales	Bacillaceae	Bacillus
ASV15	Ma44	0	Ma44	Sterile	0.546989	FALSE	2h	L1	N	B3	1075	Bacteria	Firmicutes	Bacilli	Bacillales	Bacillaceae	Bacillus
ASV15	Ma30	0	Ma30	Infected	0.921955	FALSE	2h	L2	N	B3	11652	Bacteria	Firmicutes	Bacilli	Bacillales	Bacillaceae	Bacillus
ASV15	Ma51	0	Ma51	Sterile	0.828827	FALSE	11h	L1	N	B3	1358	Bacteria	Firmicutes	Bacilli	Bacillales	Bacillaceae	Bacillus
ASV15	Ma37	0	Ma37	Infected	21.8392	FALSE	11h	L2	N	B3	2593614	Bacteria	Firmicutes	Bacilli	Bacillales	Bacillaceae	Bacillus
ASV15	Ma52	0	Ma52	Sterile	0.620512	FALSE	11h	L1	N	B3	2004	Bacteria	Firmicutes	Bacilli	Bacillales	Bacillaceae	Bacillus
ASV15	Ma55	0	Ma55	Sterile	0.524932	FALSE	11h	L1	N	B3	479	Bacteria	Firmicutes	Bacilli	Bacillales	Bacillaceae	Bacillus
ASV15	Ma23	0	Ma23	Infected	2.28213	FALSE	2h	L1	N	B3	9889	Bacteria	Firmicutes	Bacilli	Bacillales	Bacillaceae	Bacillus
ASV15	Ma26	0	Ma26	Infected	3.37762	FALSE	2h	L2	N	B3	31028	Bacteria	Firmicutes	Bacilli	Bacillales	Bacillaceae	Bacillus
ASV15	Ma41	0	Ma41	Sterile	0.960132	FALSE	2h	L1	N	B3	3441	Bacteria	Firmicutes	Bacilli	Bacillales	Bacillaceae	Bacillus
ASV15	Ma24	0	Ma24	Infected	1.74786	FALSE	2h	L1	N	B3	11678	Bacteria	Firmicutes	Bacilli	Bacillales	Bacillaceae	Bacillus
ASV15	Ma39	0	Ma39	Infected	6.57341	FALSE	11h	L2	N	B3	22574	Bacteria	Firmicutes	Bacilli	Bacillales	Bacillaceae	Bacillus
ASV15	Ma33	0	Ma33	Infected	10.4603	FALSE	11h	L1	N	B3	862642	Bacteria	Firmicutes	Bacilli	Bacillales	Bacillaceae	Bacillus
ASV15	Ma31	0	Ma31	Infected	5.88229	FALSE	11h	L1	N	B3	171653	Bacteria	Firmicutes	Bacilli	Bacillales	Bacillaceae	Bacillus
ASV15	Ma32	0	Ma32	Infected	4.1202	FALSE	11h	L1	N	B3	136214	Bacteria	Firmicutes	Bacilli	Bacillales	Bacillaceae	Bacillus
ASV15	Ma38	0	Ma38	Infected	6.5391	FALSE	11h	L2	Y	B3	112482	Bacteria	Firmicutes	Bacilli	Bacillales	Bacillaceae	Bacillus
ASV17	Ma60	0	Ma60	Sterile	12.9797	FALSE	11h	L2	Y	B3	1284820	Bacteria	Proteobacteria	Gammaproteobacteria	Burkholderiales	Burkholderiaceae	Burkholderia-Caballeronia-Paraburkholderia
ASV17	Ma43	0	Ma43	Sterile	0.588652	FALSE	2h	L1	N	B3	2785	Bacteria	Proteobacteria	Gammaproteobacteria	Burkholderiales	Burkholderiaceae	Burkholderia-Caballeronia-Paraburkholderia
ASV17	Ma46	0	Ma46	Sterile	0.782262	FALSE	2h	L2	N	B3	1572	Bacteria	Proteobacteria	Gammaproteobacteria	Burkholderiales	Burkholderiaceae	Burkholderia-Caballeronia-Paraburkholderia
ASV17	Ma59	0	Ma59	Sterile	0.620512	FALSE	11h	L2	N	B3	1400	Bacteria	Proteobacteria	Gammaproteobacteria	Burkholderiales	Burkholderiaceae	Burkholderia-Caballeronia-Paraburkholderia
ASV17	Ma53	0	Ma53	Sterile	2.9858	FALSE	11h	L1	N	B3	12750	Bacteria	Proteobacteria	Gammaproteobacteria	Burkholderiales	Burkholderiaceae	Burkholderia-Caballeronia-Paraburkholderia
ASV17	Ma57	0	Ma57	Sterile	0.694035	FALSE	11h	L2	N	B3	1567	Bacteria	Proteobacteria	Gammaproteobacteria	Burkholderiales	Burkholderiaceae	Burkholderia-Caballeronia-Paraburkholderia
ASV17	Ma45	0	Ma45	Sterile	1.32143	FALSE	2h	L1	N	B3	4892	Bacteria	Proteobacteria	Gammaproteobacteria	Burkholderiales	Burkholderiaceae	Burkholderia-Caballeronia-Paraburkholderia
ASV17	Ma58	0	Ma58	Sterile	0.564145	FALSE	11h	L2	N	B3	578	Bacteria	Proteobacteria	Gammaproteobacteria	Burkholderiales	Burkholderiaceae	Burkholderia-Caballeronia-Paraburkholderia
ASV17	Ma52	0	Ma52	Sterile	0.620512	FALSE	11h	L1	N	B3	2004	Bacteria	Proteobacteria	Gammaproteobacteria	Burkholderiales	Burkholderiaceae	Burkholderia-Caballeronia-Paraburkholderia
ASV17	Ma55	0	Ma55	Sterile	0.524932	FALSE	11h	L1	N	B3	479	Bacteria	Proteobacteria	Gammaproteobacteria	Burkholderiales	Burkholderiaceae	Burkholderia-Caballeronia-Paraburkholderia
ASV17	Ma37	0	Ma37	Infected	21.8392	FALSE	11h	L2	N	B3	2593614	Bacteria	Proteobacteria	Gammaproteobacteria	Burkholderiales	Burkholderiaceae	Burkholderia-Caballeronia-Paraburkholderia
ASV17	Ma49	0	Ma49	Sterile	0.625414	FALSE	2h	L2	N	B3	571	Bacteria	Proteobacteria	Gammaproteobacteria	Burkholderiales	Burkholderiaceae	Burkholderia-Caballeronia-Paraburkholderia
ASV17	Ma56	0	Ma56	Sterile	0.728345	FALSE	11h	L2	N	B3	3698	Bacteria	Proteobacteria	Gammaproteobacteria	Burkholderiales	Burkholderiaceae	Burkholderia-Caballeronia-Paraburkholderia
ASV17	Ma47	0	Ma47	Sterile	0.67933	FALSE	2h	L2	N	B3	1913	Bacteria	Proteobacteria	Gammaproteobacteria	Burkholderiales	Burkholderiaceae	Burkholderia-Caballeronia-Paraburkholderia
ASV17	Ma42	0	Ma42	Sterile	0.556792	FALSE	2h	L1	N	B3	939	Bacteria	Proteobacteria	Gammaproteobacteria	Burkholderiales	Burkholderiaceae	Burkholderia-Caballeronia-Paraburkholderia
ASV2	Ma58	0	Ma58	Sterile	0.564145	FALSE	11h	L2	N	B3	578	Bacteria	Proteobacteria	Gammaproteobacteria	Burkholderiales	Burkholderiaceae	Burkholderia-Caballeronia-Paraburkholderia
ASV2	Ma59	0	Ma59	Sterile	0.620512	FALSE	11h	L2	N	B3	1400	Bacteria	Proteobacteria	Gammaproteobacteria	Burkholderiales	Burkholderiaceae	Burkholderia-Caballeronia-Paraburkholderia
ASV2	Ma52	0	Ma52	Sterile	0.620512	FALSE	11h	L1	N	B3	2004	Bacteria	Proteobacteria	Gammaproteobacteria	Burkholderiales	Burkholderiaceae	Burkholderia-Caballeronia-Paraburkholderia
ASV2	Ma54	0	Ma54	Sterile	0.970971	FALSE	11h	L1	N	B3	10535	Bacteria	Proteobacteria	Gammaproteobacteria	Burkholderiales	Burkholderiaceae	Burkholderia-Caballeronia-Paraburkholderia
ASV2	Ma60	0	Ma60	Sterile	12.9797	FALSE	11h	L2	Y	B3	1284820	Bacteria	Proteobacteria	Gammaproteobacteria	Burkholderiales	Burkholderiaceae	Burkholderia-Caballeronia-Paraburkholderia
ASV2	Ma48	0	Ma48	Sterile	0.534735	FALSE	2h	L2	N	B3	1229	Bacteria	Proteobacteria	Gammaproteobacteria	Burkholderiales	Burkholderiaceae	Burkholderia-Caballeronia-Paraburkholderia
ASV2	Ma50	0	Ma50	Sterile	0.571497	FALSE	2h	L2	N	B3	1398	Bacteria	Proteobacteria	Gammaproteobacteria	Burkholderiales	Burkholderiaceae	Burkholderia-Caballeronia-Paraburkholderia
ASV2	Ma41	0	Ma41	Sterile	0.960132	FALSE	2h	L1	N	B3	3441	Bacteria	Proteobacteria	Gammaproteobacteria	Burkholderiales	Burkholderiaceae	Burkholderia-Caballeronia-Paraburkholderia
ASV2	Ma49	0	Ma49	Sterile	0.625414	FALSE	2h	L2	N	B3	571	Bacteria	Proteobacteria	Gammaproteobacteria	Burkholderiales	Burkholderiaceae	Burkholderia-Caballeronia-Paraburkholderia
ASV2	Ma53	0	Ma53	Sterile	2.9858	FALSE	11h	L1	N	B3	12750	Bacteria	Proteobacteria	Gammaproteobacteria	Burkholderiales	Burkholderiaceae	Burkholderia-Caballeronia-Paraburkholderia
ASV2	Ma42	0	Ma42	Sterile	0.556792	FALSE	2h	L1	N	B3	939	Bacteria	Proteobacteria	Gammaproteobacteria	Burkholderiales	Burkholderiaceae	Burkholderia-Caballeronia-Paraburkholderia
ASV2	Ma55	0	Ma55	Sterile	0.524932	FALSE	11h	L1	N	B3	479	Bacteria	Proteobacteria	Gammaproteobacteria	Burkholderiales	Burkholderiaceae	Burkholderia-Caballeronia-Paraburkholderia
ASV2	Ma44	0	Ma44	Sterile	0.546989	FALSE	2h	L1	N	B3	1075	Bacteria	Proteobacteria	Gammaproteobacteria	Burkholderiales	Burkholderiaceae	Burkholderia-Caballeronia-Paraburkholderia
ASV24	Ma37	0	Ma37	Infected	21.8392	FALSE	11h	L2	N	B3	2593614	Bacteria	Actinobacteriota	Actinobacteria	Corynebacteriales	Nocardiaceae	Gordonia
ASV24	Ma25	0	Ma25	Infected	17.0406	FALSE	2h	L1	N	B3	48093	Bacteria	Actinobacteriota	Actinobacteria	Corynebacteriales	Nocardiaceae	Gordonia
ASV24	Ma32	0	Ma32	Infected	4.1202	FALSE	11h	L1	N	B3	136214	Bacteria	Actinobacteriota	Actinobacteria	Corynebacteriales	Nocardiaceae	Gordonia
ASV24	Ma31	0	Ma31	Infected	5.88229	FALSE	11h	L1	N	B3	171653	Bacteria	Actinobacteriota	Actinobacteria	Corynebacteriales	Nocardiaceae	Gordonia
ASV24	Ma33	0	Ma33	Infected	10.4603	FALSE	11h	L1	N	B3	862642	Bacteria	Actinobacteriota	Actinobacteria	Corynebacteriales	Nocardiaceae	Gordonia
ASV24	Ma34	0	Ma34	Infected	9.9481	FALSE	11h	L1	N	B3	144122	Bacteria	Actinobacteriota	Actinobacteria	Corynebacteriales	Nocardiaceae	Gordonia
ASV3	Ma27	0	Ma27	Infected	2.01499	FALSE	2h	L2	N	B3	10962	Bacteria	Proteobacteria	Gammaproteobacteria	Pseudomonadales	Moraxellaceae	Acinetobacter
ASV3	Ma33	0	Ma33	Infected	10.4603	FALSE	11h	L1	N	B3	862642	Bacteria	Proteobacteria	Gammaproteobacteria	Pseudomonadales	Moraxellaceae	Acinetobacter
ASV3	Ma32	0	Ma32	Infected	4.1202	FALSE	11h	L1	N	B3	136214	Bacteria	Proteobacteria	Gammaproteobacteria	Pseudomonadales	Moraxellaceae	Acinetobacter
ASV31	Ma47	0	Ma47	Sterile	0.67933	FALSE	2h	L2	N	B3	1913	Bacteria	Actinobacteriota	Actinobacteria	Streptomycetales	Streptomycetaceae	Streptomyces
ASV31	Ma55	0	Ma55	Sterile	0.524932	FALSE	11h	L1	N	B3	479	Bacteria	Actinobacteriota	Actinobacteria	Streptomycetales	Streptomycetaceae	Streptomyces
ASV31	Ma58	0	Ma58	Sterile	0.564145	FALSE	11h	L2	N	B3	578	Bacteria	Actinobacteriota	Actinobacteria	Streptomycetales	Streptomycetaceae	Streptomyces
ASV31	Ma48	0	Ma48	Sterile	0.534735	FALSE	2h	L2	N	B3	1229	Bacteria	Actinobacteriota	Actinobacteria	Streptomycetales	Streptomycetaceae	Streptomyces
ASV31	Ma56	0	Ma56	Sterile	0.728345	FALSE	11h	L2	N	B3	3698	Bacteria	Actinobacteriota	Actinobacteria	Streptomycetales	Streptomycetaceae	Streptomyces
ASV31	Ma31	0	Ma31	Infected	5.88229	FALSE	11h	L1	N	B3	171653	Bacteria	Actinobacteriota	Actinobacteria	Streptomycetales	Streptomycetaceae	Streptomyces
ASV31	Ma38	0	Ma38	Infected	6.5391	FALSE	11h	L2	Y	B3	112482	Bacteria	Actinobacteriota	Actinobacteria	Streptomycetales	Streptomycetaceae	Streptomyces
ASV31	Ma35	0	Ma35	Infected	4.81866	FALSE	11h	L1	N	B3	48024	Bacteria	Actinobacteriota	Actinobacteria	Streptomycetales	Streptomycetaceae	Streptomyces
ASV31	Ma36	0	Ma36	Infected	6.5489	FALSE	11h	L2	N	B3	49244	Bacteria	Actinobacteriota	Actinobacteria	Streptomycetales	Streptomycetaceae	Streptomyces
ASV31	Ma34	0	Ma34	Infected	9.9481	FALSE	11h	L1	N	B3	144122	Bacteria	Actinobacteriota	Actinobacteria	Streptomycetales	Streptomycetaceae	Streptomyces
ASV31	Ma25	0	Ma25	Infected	17.0406	FALSE	2h	L1	N	B3	48093	Bacteria	Actinobacteriota	Actinobacteria	Streptomycetales	Streptomycetaceae	Streptomyces
ASV31	Ma32	0	Ma32	Infected	4.1202	FALSE	11h	L1	N	B3	136214	Bacteria	Actinobacteriota	Actinobacteria	Streptomycetales	Streptomycetaceae	Streptomyces
ASV31	Ma59	0	Ma59	Sterile	0.620512	FALSE	11h	L2	N	B3	1400	Bacteria	Actinobacteriota	Actinobacteria	Streptomycetales	Streptomycetaceae	Streptomyces
ASV31	Ma29	0	Ma29	Infected	1.04712	FALSE	2h	L2	N	B3	7960	Bacteria	Actinobacteriota	Actinobacteria	Streptomycetales	Streptomycetaceae	Streptomyces
ASV31	Ma30	0	Ma30	Infected	0.921955	FALSE	2h	L2	N	B3	11652	Bacteria	Actinobacteriota	Actinobacteria	Streptomycetales	Streptomycetaceae	Streptomyces
ASV31	Ma39	0	Ma39	Infected	6.57341	FALSE	11h	L2	N	B3	22574	Bacteria	Actinobacteriota	Actinobacteria	Streptomycetales	Streptomycetaceae	Streptomyces
ASV31	Ma57	0	Ma57	Sterile	0.694035	FALSE	11h	L2	N	B3	1567	Bacteria	Actinobacteriota	Actinobacteria	Streptomycetales	Streptomycetaceae	Streptomyces
ASV31	Ma27	0	Ma27	Infected	2.01499	FALSE	2h	L2	N	B3	10962	Bacteria	Actinobacteriota	Actinobacteria	Streptomycetales	Streptomycetaceae	Streptomyces
ASV31	Ma28	0	Ma28	Infected	5.15197	FALSE	2h	L2	N	B3	34134	Bacteria	Actinobacteriota	Actinobacteria	Streptomycetales	Streptomycetaceae	Streptomyces
ASV31	Ma37	0	Ma37	Infected	21.8392	FALSE	11h	L2	N	B3	2593614	Bacteria	Actinobacteriota	Actinobacteria	Streptomycetales	Streptomycetaceae	Streptomyces
ASV31	Ma22	0	Ma22	Infected	1.88755	FALSE	2h	L1	N	B3	11406	Bacteria	Actinobacteriota	Actinobacteria	Streptomycetales	Streptomycetaceae	Streptomyces
ASV31	Ma26	0	Ma26	Infected	3.37762	FALSE	2h	L2	N	B3	31028	Bacteria	Actinobacteriota	Actinobacteria	Streptomycetales	Streptomycetaceae	Streptomyces
ASV31	Ma21	0	Ma21	Infected	3.33105	FALSE	2h	L1	N	B3	12405	Bacteria	Actinobacteriota	Actinobacteria	Streptomycetales	Streptomycetaceae	Streptomyces
ASV31	Ma24	0	Ma24	Infected	1.74786	FALSE	2h	L1	N	B3	11678	Bacteria	Actinobacteriota	Actinobacteria	Streptomycetales	Streptomycetaceae	Streptomyces
ASV31	Ma33	0	Ma33	Infected	10.4603	FALSE	11h	L1	N	B3	862642	Bacteria	Actinobacteriota	Actinobacteria	Streptomycetales	Streptomycetaceae	Streptomyces
ASV31	Ma60	0	Ma60	Sterile	12.9797	FALSE	11h	L2	Y	B3	1284820	Bacteria	Actinobacteriota	Actinobacteria	Streptomycetales	Streptomycetaceae	Streptomyces
ASV4	Ma32	0	Ma32	Infected	4.1202	FALSE	11h	L1	N	B3	136214	Bacteria	Proteobacteria	Gammaproteobacteria	Pseudomonadales	Pseudomonadaceae	Pseudomonas
ASV7	Ma60	0	Ma60	Sterile	12.9797	FALSE	11h	L2	Y	B3	1284820	Bacteria	Proteobacteria	Gammaproteobacteria	Pseudomonadales	Pseudomonadaceae	Pseudomonas
ASV8	Ma47	0	Ma47	Sterile	0.67933	FALSE	2h	L2	N	B3	1913	Bacteria	Firmicutes	Bacilli	Lactobacillales	Streptococcaceae	Floricoccus
ASV8	Ma60	0	Ma60	Sterile	12.9797	FALSE	11h	L2	Y	B3	1284820	Bacteria	Firmicutes	Bacilli	Lactobacillales	Streptococcaceae	Floricoccus
ASV8	Ma49	0	Ma49	Sterile	0.625414	FALSE	2h	L2	N	B3	571	Bacteria	Firmicutes	Bacilli	Lactobacillales	Streptococcaceae	Floricoccus
ASV8	Ma58	0	Ma58	Sterile	0.564145	FALSE	11h	L2	N	B3	578	Bacteria	Firmicutes	Bacilli	Lactobacillales	Streptococcaceae	Floricoccus
ASV8	Ma59	0	Ma59	Sterile	0.620512	FALSE	11h	L2	N	B3	1400	Bacteria	Firmicutes	Bacilli	Lactobacillales	Streptococcaceae	Floricoccus
ASV8	Ma50	0	Ma50	Sterile	0.571497	FALSE	2h	L2	N	B3	1398	Bacteria	Firmicutes	Bacilli	Lactobacillales	Streptococcaceae	Floricoccus
ASV8	Ma46	0	Ma46	Sterile	0.782262	FALSE	2h	L2	N	B3	1572	Bacteria	Firmicutes	Bacilli	Lactobacillales	Streptococcaceae	Floricoccus
ASV8	Ma57	0	Ma57	Sterile	0.694035	FALSE	11h	L2	N	B3	1567	Bacteria	Firmicutes	Bacilli	Lactobacillales	Streptococcaceae	Floricoccus
ASV8	Ma37	0	Ma37	Infected	21.8392	FALSE	11h	L2	N	B3	2593614	Bacteria	Firmicutes	Bacilli	Lactobacillales	Streptococcaceae	Floricoccus
ASV8	Ma38	0	Ma38	Infected	6.5391	FALSE	11h	L2	Y	B3	112482	Bacteria	Firmicutes	Bacilli	Lactobacillales	Streptococcaceae	Floricoccus
ASV8	Ma56	0	Ma56	Sterile	0.728345	FALSE	11h	L2	N	B3	3698	Bacteria	Firmicutes	Bacilli	Lactobacillales	Streptococcaceae	Floricoccus
ASV8	Ma33	0	Ma33	Infected	10.4603	FALSE	11h	L1	N	B3	862642	Bacteria	Firmicutes	Bacilli	Lactobacillales	Streptococcaceae	Floricoccus
ASV8	Ma39	0	Ma39	Infected	6.57341	FALSE	11h	L2	N	B3	22574	Bacteria	Firmicutes	Bacilli	Lactobacillales	Streptococcaceae	Floricoccus
ASV8	Ma48	0	Ma48	Sterile	0.534735	FALSE	2h	L2	N	B3	1229	Bacteria	Firmicutes	Bacilli	Lactobacillales	Streptococcaceae	Floricoccus
ASV8	Ma22	0	Ma22	Infected	1.88755	FALSE	2h	L1	N	B3	11406	Bacteria	Firmicutes	Bacilli	Lactobacillales	Streptococcaceae	Floricoccus
ASV8	Ma24	0	Ma24	Infected	1.74786	FALSE	2h	L1	N	B3	11678	Bacteria	Firmicutes	Bacilli	Lactobacillales	Streptococcaceae	Floricoccus
ASV8	Ma40	0	Ma40	Infected	2.86051	FALSE	11h	L2	N	B3	24240	Bacteria	Firmicutes	Bacilli	Lactobacillales	Streptococcaceae	Floricoccus
ASV8	Ma34	0	Ma34	Infected	9.9481	FALSE	11h	L1	N	B3	144122	Bacteria	Firmicutes	Bacilli	Lactobacillales	Streptococcaceae	Floricoccus
ASV8	Ma32	0	Ma32	Infected	4.1202	FALSE	11h	L1	N	B3	136214	Bacteria	Firmicutes	Bacilli	Lactobacillales	Streptococcaceae	Floricoccus
ASV8	Ma26	0	Ma26	Infected	3.37762	FALSE	2h	L2	N	B3	31028	Bacteria	Firmicutes	Bacilli	Lactobacillales	Streptococcaceae	Floricoccus
ASV8	Ma27	0	Ma27	Infected	2.01499	FALSE	2h	L2	N	B3	10962	Bacteria	Firmicutes	Bacilli	Lactobacillales	Streptococcaceae	Floricoccus
ASV8	Ma30	0	Ma30	Infected	0.921955	FALSE	2h	L2	N	B3	11652	Bacteria	Firmicutes	Bacilli	Lactobacillales	Streptococcaceae	Floricoccus
ASV8	Ma29	0	Ma29	Infected	1.04712	FALSE	2h	L2	N	B3	7960	Bacteria	Firmicutes	Bacilli	Lactobacillales	Streptococcaceae	Floricoccus
ASV8	Ma28	0	Ma28	Infected	5.15197	FALSE	2h	L2	N	B3	34134	Bacteria	Firmicutes	Bacilli	Lactobacillales	Streptococcaceae	Floricoccus
ASV8	Ma36	0	Ma36	Infected	6.5489	FALSE	11h	L2	N	B3	49244	Bacteria	Firmicutes	Bacilli	Lactobacillales	Streptococcaceae	Floricoccus
ASV9	Ma40	0	Ma40	Infected	2.86051	FALSE	11h	L2	N	B3	24240	Bacteria	Proteobacteria	Gammaproteobacteria	Pseudomonadales	Pseudomonadaceae	Pseudomonas
ASV9	Ma37	0	Ma37	Infected	21.8392	FALSE	11h	L2	N	B3	2593614	Bacteria	Proteobacteria	Gammaproteobacteria	Pseudomonadales	Pseudomonadaceae	Pseudomonas
ASV9	Ma25	0	Ma25	Infected	17.0406	FALSE	2h	L1	N	B3	48093	Bacteria	Proteobacteria	Gammaproteobacteria	Pseudomonadales	Pseudomonadaceae	Pseudomonas
ASV9	Ma52	0	Ma52	Sterile	0.620512	FALSE	11h	L1	N	B3	2004	Bacteria	Proteobacteria	Gammaproteobacteria	Pseudomonadales	Pseudomonadaceae	Pseudomonas
ASV9	Ma32	0	Ma32	Infected	4.1202	FALSE	11h	L1	N	B3	136214	Bacteria	Proteobacteria	Gammaproteobacteria	Pseudomonadales	Pseudomonadaceae	Pseudomonas
ASV9	Ma53	0	Ma53	Sterile	2.9858	FALSE	11h	L1	N	B3	12750	Bacteria	Proteobacteria	Gammaproteobacteria	Pseudomonadales	Pseudomonadaceae	Pseudomonas
