# Supplementary material for: Targeted treatment of injured nestmates with antimicrobial compounds in an ant society
Source: Nat Commun. 2023 Dec 29;14:8446. doi: 10.1038/s41467-023-43885-w (PMC10756881; doi:10.1038/s41467-023-43885-w)
Supplement: Supplementary file 9 — Source Data [file 41467_2023_43885_MOESM9_ESM.xlsx]

## Sheet: Figure 1a
Figure 1a
grouping	x-axis	y-axis
Treatment	Collection time	dCt_Pf		Legend
Infected	2h	4.24814		Infected	Ants in Isolation with infected wound
Infected	2h	2.50963		Healthy	Ants in Isolation with sterile wound
Infected	2h	5.23473
Infected	2h	4.84554
Infected	2h	19.8485
Infected	2h	4.88475
Infected	2h	4.34881
Infected	2h	13.7269
Infected	2h	2.50444
Infected	2h	3.25885
Infected	11h	75.891
Infected	11h	58.3621
Infected	11h	483.591
Infected	11h	63.4873
Infected	11h	19.2535
Infected	11h	36.7715
Infected	11h	627.647
Infected	11h	64.8011
Infected	11h	14.6298
Infected	11h	11.048
Healthy	2h	1.37312
Healthy	2h	0.249396
Healthy	2h	1
Healthy	2h	0.591703
Healthy	2h	2.31677
Healthy	2h	0.460363
Healthy	2h	0.805865
Healthy	2h	0.458351
Healthy	2h	0.260572
Healthy	2h	0.602021
Healthy	11h	0.430355
Healthy	11h	0.731345
Healthy	11h	6.3013
Healthy	11h	4.78096
Healthy	11h	0.206602
Healthy	11h	2.13628
Healthy	11h	0.794229
Healthy	11h	0.186233
Healthy	11h	0.650307
Healthy	11h	977.677

## Sheet: Figure 1b
Figure 1b
OTU	Sample	Abundance	Sample_ID	Treatment	Picogreen	Negative	Time	Colony	Dead	Bact_strain	CopyNum	Kingdom	Phylum	Class	Order	Family	Genus
ASV1	Ma33	0.836	Ma33	Infected	10.4603	FALSE	11h	L1	N	B3	862642	Bacteria	Proteobacteria	Gammaproteobacteria	Enterobacterales	Enterobacteriaceae	Klebsiella
ASV1	Ma38	0.813135	Ma38	Infected	6.5391	FALSE	11h	L2	Y	B3	112482	Bacteria	Proteobacteria	Gammaproteobacteria	Enterobacterales	Enterobacteriaceae	Klebsiella
ASV1	Ma37	0.799458	Ma37	Infected	21.8392	FALSE	11h	L2	N	B3	2593614	Bacteria	Proteobacteria	Gammaproteobacteria	Enterobacterales	Enterobacteriaceae	Klebsiella
ASV3	Ma60	0.775358	Ma60	Sterile	12.9797	FALSE	11h	L2	Y	B3	1284820	Bacteria	Proteobacteria	Gammaproteobacteria	Pseudomonadales	Moraxellaceae	Acinetobacter
ASV1	Ma31	0.73356	Ma31	Infected	5.88229	FALSE	11h	L1	N	B3	171653	Bacteria	Proteobacteria	Gammaproteobacteria	Enterobacterales	Enterobacteriaceae	Klebsiella
ASV1	Ma34	0.733057	Ma34	Infected	9.9481	FALSE	11h	L1	N	B3	144122	Bacteria	Proteobacteria	Gammaproteobacteria	Enterobacterales	Enterobacteriaceae	Klebsiella
ASV1	Ma32	0.730443	Ma32	Infected	4.1202	FALSE	11h	L1	N	B3	136214	Bacteria	Proteobacteria	Gammaproteobacteria	Enterobacterales	Enterobacteriaceae	Klebsiella
ASV1	Ma36	0.705411	Ma36	Infected	6.5489	FALSE	11h	L2	N	B3	49244	Bacteria	Proteobacteria	Gammaproteobacteria	Enterobacterales	Enterobacteriaceae	Klebsiella
ASV1	Ma35	0.689574	Ma35	Infected	4.81866	FALSE	11h	L1	N	B3	48024	Bacteria	Proteobacteria	Gammaproteobacteria	Enterobacterales	Enterobacteriaceae	Klebsiella
ASV1	Ma25	0.670898	Ma25	Infected	17.0406	FALSE	2h	L1	N	B3	48093	Bacteria	Proteobacteria	Gammaproteobacteria	Enterobacterales	Enterobacteriaceae	Klebsiella
ASV4	Ma57	0.66442	Ma57	Sterile	0.694035	FALSE	11h	L2	N	B3	1567	Bacteria	Proteobacteria	Gammaproteobacteria	Pseudomonadales	Pseudomonadaceae	Pseudomonas
ASV1	Ma28	0.661005	Ma28	Infected	5.15197	FALSE	2h	L2	N	B3	34134	Bacteria	Proteobacteria	Gammaproteobacteria	Enterobacterales	Enterobacteriaceae	Klebsiella
ASV4	Ma47	0.633405	Ma47	Sterile	0.67933	FALSE	2h	L2	N	B3	1913	Bacteria	Proteobacteria	Gammaproteobacteria	Pseudomonadales	Pseudomonadaceae	Pseudomonas
ASV1	Ma27	0.630097	Ma27	Infected	2.01499	FALSE	2h	L2	N	B3	10962	Bacteria	Proteobacteria	Gammaproteobacteria	Enterobacterales	Enterobacteriaceae	Klebsiella
ASV1	Ma26	0.627451	Ma26	Infected	3.37762	FALSE	2h	L2	N	B3	31028	Bacteria	Proteobacteria	Gammaproteobacteria	Enterobacterales	Enterobacteriaceae	Klebsiella
ASV1	Ma24	0.620503	Ma24	Infected	1.74786	FALSE	2h	L1	N	B3	11678	Bacteria	Proteobacteria	Gammaproteobacteria	Enterobacterales	Enterobacteriaceae	Klebsiella
ASV4	Ma56	0.61538	Ma56	Sterile	0.728345	FALSE	11h	L2	N	B3	3698	Bacteria	Proteobacteria	Gammaproteobacteria	Pseudomonadales	Pseudomonadaceae	Pseudomonas
ASV3	Ma53	0.609626	Ma53	Sterile	2.9858	FALSE	11h	L1	N	B3	12750	Bacteria	Proteobacteria	Gammaproteobacteria	Pseudomonadales	Moraxellaceae	Acinetobacter
ASV3	Ma50	0.571099	Ma50	Sterile	0.571497	FALSE	2h	L2	N	B3	1398	Bacteria	Proteobacteria	Gammaproteobacteria	Pseudomonadales	Moraxellaceae	Acinetobacter
ASV1	Ma39	0.558509	Ma39	Infected	6.57341	FALSE	11h	L2	N	B3	22574	Bacteria	Proteobacteria	Gammaproteobacteria	Enterobacterales	Enterobacteriaceae	Klebsiella
ASV1	Ma29	0.557244	Ma29	Infected	1.04712	FALSE	2h	L2	N	B3	7960	Bacteria	Proteobacteria	Gammaproteobacteria	Enterobacterales	Enterobacteriaceae	Klebsiella
ASV1	Ma22	0.551348	Ma22	Infected	1.88755	FALSE	2h	L1	N	B3	11406	Bacteria	Proteobacteria	Gammaproteobacteria	Enterobacterales	Enterobacteriaceae	Klebsiella
ASV1	Ma23	0.546284	Ma23	Infected	2.28213	FALSE	2h	L1	N	B3	9889	Bacteria	Proteobacteria	Gammaproteobacteria	Enterobacterales	Enterobacteriaceae	Klebsiella
ASV5	Ma59	0.496339	Ma59	Sterile	0.620512	FALSE	11h	L2	N	B3	1400	Bacteria	Actinobacteriota	Actinobacteria	Corynebacteriales	Corynebacteriaceae	Corynebacterium
ASV1	Ma40	0.493343	Ma40	Infected	2.86051	FALSE	11h	L2	N	B3	24240	Bacteria	Proteobacteria	Gammaproteobacteria	Enterobacterales	Enterobacteriaceae	Klebsiella
ASV3	Ma54	0.466071	Ma54	Sterile	0.970971	FALSE	11h	L1	N	B3	10535	Bacteria	Proteobacteria	Gammaproteobacteria	Pseudomonadales	Moraxellaceae	Acinetobacter
ASV6	Ma45	0.424372	Ma45	Sterile	1.32143	FALSE	2h	L1	N	B3	4892	Bacteria	Actinobacteriota	Actinobacteria	Corynebacteriales	Tsukamurellaceae	Tsukamurella
ASV2	Ma40	0.424268	Ma40	Infected	2.86051	FALSE	11h	L2	N	B3	24240	Bacteria	Proteobacteria	Gammaproteobacteria	Burkholderiales	Burkholderiaceae	Burkholderia-Caballeronia-Paraburkholderia
ASV4	Ma55	0.418862	Ma55	Sterile	0.524932	FALSE	11h	L1	N	B3	479	Bacteria	Proteobacteria	Gammaproteobacteria	Pseudomonadales	Pseudomonadaceae	Pseudomonas
ASV1	Ma30	0.398587	Ma30	Infected	0.921955	FALSE	2h	L2	N	B3	11652	Bacteria	Proteobacteria	Gammaproteobacteria	Enterobacterales	Enterobacteriaceae	Klebsiella
ASV8	Ma41	0.390452	Ma41	Sterile	0.960132	FALSE	2h	L1	N	B3	3441	Bacteria	Firmicutes	Bacilli	Lactobacillales	Streptococcaceae	Floricoccus
ASV4	Ma59	0.384962	Ma59	Sterile	0.620512	FALSE	11h	L2	N	B3	1400	Bacteria	Proteobacteria	Gammaproteobacteria	Pseudomonadales	Pseudomonadaceae	Pseudomonas
ASV2	Ma39	0.370062	Ma39	Infected	6.57341	FALSE	11h	L2	N	B3	22574	Bacteria	Proteobacteria	Gammaproteobacteria	Burkholderiales	Burkholderiaceae	Burkholderia-Caballeronia-Paraburkholderia
ASV5	Ma44	0.358645	Ma44	Sterile	0.546989	FALSE	2h	L1	N	B3	1075	Bacteria	Actinobacteriota	Actinobacteria	Corynebacteriales	Corynebacteriaceae	Corynebacterium
ASV3	Ma51	0.330798	Ma51	Sterile	0.828827	FALSE	11h	L1	N	B3	1358	Bacteria	Proteobacteria	Gammaproteobacteria	Pseudomonadales	Moraxellaceae	Acinetobacter
ASV4	Ma48	0.328574	Ma48	Sterile	0.534735	FALSE	2h	L2	N	B3	1229	Bacteria	Proteobacteria	Gammaproteobacteria	Pseudomonadales	Pseudomonadaceae	Pseudomonas
ASV1	Ma21	0.316971	Ma21	Infected	3.33105	FALSE	2h	L1	N	B3	12405	Bacteria	Proteobacteria	Gammaproteobacteria	Enterobacterales	Enterobacteriaceae	Klebsiella
ASV4	Ma30	0.300989	Ma30	Infected	0.921955	FALSE	2h	L2	N	B3	11652	Bacteria	Proteobacteria	Gammaproteobacteria	Pseudomonadales	Pseudomonadaceae	Pseudomonas
ASV6	Ma43	0.289766	Ma43	Sterile	0.588652	FALSE	2h	L1	N	B3	2785	Bacteria	Actinobacteriota	Actinobacteria	Corynebacteriales	Tsukamurellaceae	Tsukamurella
ASV6	Ma44	0.275566	Ma44	Sterile	0.546989	FALSE	2h	L1	N	B3	1075	Bacteria	Actinobacteriota	Actinobacteria	Corynebacteriales	Tsukamurellaceae	Tsukamurella
ASV2	Ma28	0.269455	Ma28	Infected	5.15197	FALSE	2h	L2	N	B3	34134	Bacteria	Proteobacteria	Gammaproteobacteria	Burkholderiales	Burkholderiaceae	Burkholderia-Caballeronia-Paraburkholderia
ASV4	Ma58	0.267731	Ma58	Sterile	0.564145	FALSE	11h	L2	N	B3	578	Bacteria	Proteobacteria	Gammaproteobacteria	Pseudomonadales	Pseudomonadaceae	Pseudomonas
ASV6	Ma52	0.260254	Ma52	Sterile	0.620512	FALSE	11h	L1	N	B3	2004	Bacteria	Actinobacteriota	Actinobacteria	Corynebacteriales	Tsukamurellaceae	Tsukamurella
ASV6	Ma21	0.245397	Ma21	Infected	3.33105	FALSE	2h	L1	N	B3	12405	Bacteria	Actinobacteriota	Actinobacteria	Corynebacteriales	Tsukamurellaceae	Tsukamurella
ASV4	Ma46	0.241904	Ma46	Sterile	0.782262	FALSE	2h	L2	N	B3	1572	Bacteria	Proteobacteria	Gammaproteobacteria	Pseudomonadales	Pseudomonadaceae	Pseudomonas
ASV4	Ma43	0.224575	Ma43	Sterile	0.588652	FALSE	2h	L1	N	B3	2785	Bacteria	Proteobacteria	Gammaproteobacteria	Pseudomonadales	Pseudomonadaceae	Pseudomonas
ASV2	Ma32	0.224491	Ma32	Infected	4.1202	FALSE	11h	L1	N	B3	136214	Bacteria	Proteobacteria	Gammaproteobacteria	Burkholderiales	Burkholderiaceae	Burkholderia-Caballeronia-Paraburkholderia
ASV4	Ma49	0.217645	Ma49	Sterile	0.625414	FALSE	2h	L2	N	B3	571	Bacteria	Proteobacteria	Gammaproteobacteria	Pseudomonadales	Pseudomonadaceae	Pseudomonas
ASV2	Ma26	0.21645	Ma26	Infected	3.37762	FALSE	2h	L2	N	B3	31028	Bacteria	Proteobacteria	Gammaproteobacteria	Burkholderiales	Burkholderiaceae	Burkholderia-Caballeronia-Paraburkholderia
ASV2	Ma36	0.215069	Ma36	Infected	6.5489	FALSE	11h	L2	N	B3	49244	Bacteria	Proteobacteria	Gammaproteobacteria	Burkholderiales	Burkholderiaceae	Burkholderia-Caballeronia-Paraburkholderia
ASV3	Ma45	0.214221	Ma45	Sterile	1.32143	FALSE	2h	L1	N	B3	4892	Bacteria	Proteobacteria	Gammaproteobacteria	Pseudomonadales	Moraxellaceae	Acinetobacter
ASV6	Ma51	0.212959	Ma51	Sterile	0.828827	FALSE	11h	L1	N	B3	1358	Bacteria	Actinobacteriota	Actinobacteria	Corynebacteriales	Tsukamurellaceae	Tsukamurella
ASV4	Ma29	0.209262	Ma29	Infected	1.04712	FALSE	2h	L2	N	B3	7960	Bacteria	Proteobacteria	Gammaproteobacteria	Pseudomonadales	Pseudomonadaceae	Pseudomonas
ASV2	Ma35	0.208432	Ma35	Infected	4.81866	FALSE	11h	L1	N	B3	48024	Bacteria	Proteobacteria	Gammaproteobacteria	Burkholderiales	Burkholderiaceae	Burkholderia-Caballeronia-Paraburkholderia
ASV5	Ma49	0.20666	Ma49	Sterile	0.625414	FALSE	2h	L2	N	B3	571	Bacteria	Actinobacteriota	Actinobacteria	Corynebacteriales	Corynebacteriaceae	Corynebacterium
ASV6	Ma49	0.20563	Ma49	Sterile	0.625414	FALSE	2h	L2	N	B3	571	Bacteria	Actinobacteriota	Actinobacteria	Corynebacteriales	Tsukamurellaceae	Tsukamurella
ASV5	Ma46	0.205534	Ma46	Sterile	0.782262	FALSE	2h	L2	N	B3	1572	Bacteria	Actinobacteriota	Actinobacteria	Corynebacteriales	Corynebacteriaceae	Corynebacterium
ASV2	Ma31	0.199353	Ma31	Infected	5.88229	FALSE	11h	L1	N	B3	171653	Bacteria	Proteobacteria	Gammaproteobacteria	Burkholderiales	Burkholderiaceae	Burkholderia-Caballeronia-Paraburkholderia
ASV3	Ma46	0.198043	Ma46	Sterile	0.782262	FALSE	2h	L2	N	B3	1572	Bacteria	Proteobacteria	Gammaproteobacteria	Pseudomonadales	Moraxellaceae	Acinetobacter
ASV2	Ma24	0.191762	Ma24	Infected	1.74786	FALSE	2h	L1	N	B3	11678	Bacteria	Proteobacteria	Gammaproteobacteria	Burkholderiales	Burkholderiaceae	Burkholderia-Caballeronia-Paraburkholderia
ASV5	Ma22	0.190229	Ma22	Infected	1.88755	FALSE	2h	L1	N	B3	11406	Bacteria	Actinobacteriota	Actinobacteria	Corynebacteriales	Corynebacteriaceae	Corynebacterium
ASV3	Ma52	0.189897	Ma52	Sterile	0.620512	FALSE	11h	L1	N	B3	2004	Bacteria	Proteobacteria	Gammaproteobacteria	Pseudomonadales	Moraxellaceae	Acinetobacter
ASV2	Ma29	0.182325	Ma29	Infected	1.04712	FALSE	2h	L2	N	B3	7960	Bacteria	Proteobacteria	Gammaproteobacteria	Burkholderiales	Burkholderiaceae	Burkholderia-Caballeronia-Paraburkholderia
ASV5	Ma42	0.180391	Ma42	Sterile	0.556792	FALSE	2h	L1	N	B3	939	Bacteria	Actinobacteriota	Actinobacteria	Corynebacteriales	Corynebacteriaceae	Corynebacterium
ASV4	Ma50	0.177781	Ma50	Sterile	0.571497	FALSE	2h	L2	N	B3	1398	Bacteria	Proteobacteria	Gammaproteobacteria	Pseudomonadales	Pseudomonadaceae	Pseudomonas
ASV2	Ma34	0.17593	Ma34	Infected	9.9481	FALSE	11h	L1	N	B3	144122	Bacteria	Proteobacteria	Gammaproteobacteria	Burkholderiales	Burkholderiaceae	Burkholderia-Caballeronia-Paraburkholderia
ASV5	Ma52	0.17575	Ma52	Sterile	0.620512	FALSE	11h	L1	N	B3	2004	Bacteria	Actinobacteriota	Actinobacteria	Corynebacteriales	Corynebacteriaceae	Corynebacterium
ASV2	Ma27	0.173314	Ma27	Infected	2.01499	FALSE	2h	L2	N	B3	10962	Bacteria	Proteobacteria	Gammaproteobacteria	Burkholderiales	Burkholderiaceae	Burkholderia-Caballeronia-Paraburkholderia
ASV4	Ma41	0.172741	Ma41	Sterile	0.960132	FALSE	2h	L1	N	B3	3441	Bacteria	Proteobacteria	Gammaproteobacteria	Pseudomonadales	Pseudomonadaceae	Pseudomonas
ASV5	Ma58	0.172171	Ma58	Sterile	0.564145	FALSE	11h	L2	N	B3	578	Bacteria	Actinobacteriota	Actinobacteria	Corynebacteriales	Corynebacteriaceae	Corynebacterium
ASV2	Ma23	0.171425	Ma23	Infected	2.28213	FALSE	2h	L1	N	B3	9889	Bacteria	Proteobacteria	Gammaproteobacteria	Burkholderiales	Burkholderiaceae	Burkholderia-Caballeronia-Paraburkholderia
ASV6	Ma42	0.171042	Ma42	Sterile	0.556792	FALSE	2h	L1	N	B3	939	Bacteria	Actinobacteriota	Actinobacteria	Corynebacteriales	Tsukamurellaceae	Tsukamurella
ASV3	Ma43	0.168571	Ma43	Sterile	0.588652	FALSE	2h	L1	N	B3	2785	Bacteria	Proteobacteria	Gammaproteobacteria	Pseudomonadales	Moraxellaceae	Acinetobacter
ASV2	Ma25	0.16729	Ma25	Infected	17.0406	FALSE	2h	L1	N	B3	48093	Bacteria	Proteobacteria	Gammaproteobacteria	Burkholderiales	Burkholderiaceae	Burkholderia-Caballeronia-Paraburkholderia
ASV2	Ma22	0.165027	Ma22	Infected	1.88755	FALSE	2h	L1	N	B3	11406	Bacteria	Proteobacteria	Gammaproteobacteria	Burkholderiales	Burkholderiaceae	Burkholderia-Caballeronia-Paraburkholderia
ASV15	Ma60	0.16405	Ma60	Sterile	12.9797	FALSE	11h	L2	Y	B3	1284820	Bacteria	Firmicutes	Bacilli	Bacillales	Bacillaceae	Bacillus
ASV5	Ma56	0.163083	Ma56	Sterile	0.728345	FALSE	11h	L2	N	B3	3698	Bacteria	Actinobacteriota	Actinobacteria	Corynebacteriales	Corynebacteriaceae	Corynebacterium
ASV3	Ma56	0.147408	Ma56	Sterile	0.728345	FALSE	11h	L2	N	B3	3698	Bacteria	Proteobacteria	Gammaproteobacteria	Pseudomonadales	Moraxellaceae	Acinetobacter
ASV13	Ma55	0.143114	Ma55	Sterile	0.524932	FALSE	11h	L1	N	B3	479	Bacteria	Actinobacteriota	Actinobacteria	Corynebacteriales	Order_Corynebacteriales	Order_Corynebacteriales
ASV6	Ma48	0.142401	Ma48	Sterile	0.534735	FALSE	2h	L2	N	B3	1229	Bacteria	Actinobacteriota	Actinobacteria	Corynebacteriales	Tsukamurellaceae	Tsukamurella
ASV6	Ma53	0.140241	Ma53	Sterile	2.9858	FALSE	11h	L1	N	B3	12750	Bacteria	Actinobacteriota	Actinobacteria	Corynebacteriales	Tsukamurellaceae	Tsukamurella
ASV4	Ma42	0.1376	Ma42	Sterile	0.556792	FALSE	2h	L1	N	B3	939	Bacteria	Proteobacteria	Gammaproteobacteria	Pseudomonadales	Pseudomonadaceae	Pseudomonas
ASV5	Ma30	0.137573	Ma30	Infected	0.921955	FALSE	2h	L2	N	B3	11652	Bacteria	Actinobacteriota	Actinobacteria	Corynebacteriales	Corynebacteriaceae	Corynebacterium
ASV5	Ma41	0.137099	Ma41	Sterile	0.960132	FALSE	2h	L1	N	B3	3441	Bacteria	Actinobacteriota	Actinobacteria	Corynebacteriales	Corynebacteriaceae	Corynebacterium
ASV8	Ma23	0.135623	Ma23	Infected	2.28213	FALSE	2h	L1	N	B3	9889	Bacteria	Firmicutes	Bacilli	Lactobacillales	Streptococcaceae	Floricoccus
ASV2	Ma30	0.135417	Ma30	Infected	0.921955	FALSE	2h	L2	N	B3	11652	Bacteria	Proteobacteria	Gammaproteobacteria	Burkholderiales	Burkholderiaceae	Burkholderia-Caballeronia-Paraburkholderia
ASV5	Ma51	0.134729	Ma51	Sterile	0.828827	FALSE	11h	L1	N	B3	1358	Bacteria	Actinobacteriota	Actinobacteria	Corynebacteriales	Corynebacteriaceae	Corynebacterium
ASV6	Ma55	0.133533	Ma55	Sterile	0.524932	FALSE	11h	L1	N	B3	479	Bacteria	Actinobacteriota	Actinobacteria	Corynebacteriales	Tsukamurellaceae	Tsukamurella
ASV5	Ma55	0.131138	Ma55	Sterile	0.524932	FALSE	11h	L1	N	B3	479	Bacteria	Actinobacteriota	Actinobacteria	Corynebacteriales	Corynebacteriaceae	Corynebacterium
ASV4	Ma27	0.126091	Ma27	Infected	2.01499	FALSE	2h	L2	N	B3	10962	Bacteria	Proteobacteria	Gammaproteobacteria	Pseudomonadales	Pseudomonadaceae	Pseudomonas
ASV3	Ma42	0.12094	Ma42	Sterile	0.556792	FALSE	2h	L1	N	B3	939	Bacteria	Proteobacteria	Gammaproteobacteria	Pseudomonadales	Moraxellaceae	Acinetobacter
ASV5	Ma53	0.120789	Ma53	Sterile	2.9858	FALSE	11h	L1	N	B3	12750	Bacteria	Actinobacteriota	Actinobacteria	Corynebacteriales	Corynebacteriaceae	Corynebacterium
ASV5	Ma47	0.119988	Ma47	Sterile	0.67933	FALSE	2h	L2	N	B3	1913	Bacteria	Actinobacteriota	Actinobacteria	Corynebacteriales	Corynebacteriaceae	Corynebacterium
ASV8	Ma54	0.117854	Ma54	Sterile	0.970971	FALSE	11h	L1	N	B3	10535	Bacteria	Firmicutes	Bacilli	Lactobacillales	Streptococcaceae	Floricoccus
ASV8	Ma43	0.11744	Ma43	Sterile	0.588652	FALSE	2h	L1	N	B3	2785	Bacteria	Firmicutes	Bacilli	Lactobacillales	Streptococcaceae	Floricoccus
ASV2	Ma38	0.113097	Ma38	Infected	6.5391	FALSE	11h	L2	Y	B3	112482	Bacteria	Proteobacteria	Gammaproteobacteria	Burkholderiales	Burkholderiaceae	Burkholderia-Caballeronia-Paraburkholderia
ASV3	Ma49	0.111912	Ma49	Sterile	0.625414	FALSE	2h	L2	N	B3	571	Bacteria	Proteobacteria	Gammaproteobacteria	Pseudomonadales	Moraxellaceae	Acinetobacter
ASV3	Ma48	0.11084	Ma48	Sterile	0.534735	FALSE	2h	L2	N	B3	1229	Bacteria	Proteobacteria	Gammaproteobacteria	Pseudomonadales	Moraxellaceae	Acinetobacter
ASV13	Ma42	0.107515	Ma42	Sterile	0.556792	FALSE	2h	L1	N	B3	939	Bacteria	Actinobacteriota	Actinobacteria	Corynebacteriales	Order_Corynebacteriales	Order_Corynebacteriales
ASV5	Ma54	0.106683	Ma54	Sterile	0.970971	FALSE	11h	L1	N	B3	10535	Bacteria	Actinobacteriota	Actinobacteria	Corynebacteriales	Corynebacteriaceae	Corynebacterium
ASV6	Ma54	0.105755	Ma54	Sterile	0.970971	FALSE	11h	L1	N	B3	10535	Bacteria	Actinobacteriota	Actinobacteria	Corynebacteriales	Tsukamurellaceae	Tsukamurella
ASV4	Ma45	0.105292	Ma45	Sterile	1.32143	FALSE	2h	L1	N	B3	4892	Bacteria	Proteobacteria	Gammaproteobacteria	Pseudomonadales	Pseudomonadaceae	Pseudomonas
ASV13	Ma44	0.104715	Ma44	Sterile	0.546989	FALSE	2h	L1	N	B3	1075	Bacteria	Actinobacteriota	Actinobacteria	Corynebacteriales	Order_Corynebacteriales	Order_Corynebacteriales
ASV6	Ma41	0.102478	Ma41	Sterile	0.960132	FALSE	2h	L1	N	B3	3441	Bacteria	Actinobacteriota	Actinobacteria	Corynebacteriales	Tsukamurellaceae	Tsukamurella
ASV5	Ma57	0.0969952	Ma57	Sterile	0.694035	FALSE	11h	L2	N	B3	1567	Bacteria	Actinobacteriota	Actinobacteria	Corynebacteriales	Corynebacteriaceae	Corynebacterium
ASV3	Ma58	0.0882512	Ma58	Sterile	0.564145	FALSE	11h	L2	N	B3	578	Bacteria	Proteobacteria	Gammaproteobacteria	Pseudomonadales	Moraxellaceae	Acinetobacter
ASV3	Ma21	0.0860857	Ma21	Infected	3.33105	FALSE	2h	L1	N	B3	12405	Bacteria	Proteobacteria	Gammaproteobacteria	Pseudomonadales	Moraxellaceae	Acinetobacter
ASV5	Ma26	0.0858889	Ma26	Infected	3.37762	FALSE	2h	L2	N	B3	31028	Bacteria	Actinobacteriota	Actinobacteria	Corynebacteriales	Corynebacteriaceae	Corynebacterium
ASV4	Ma51	0.0853418	Ma51	Sterile	0.828827	FALSE	11h	L1	N	B3	1358	Bacteria	Proteobacteria	Gammaproteobacteria	Pseudomonadales	Pseudomonadaceae	Pseudomonas
ASV6	Ma46	0.0844611	Ma46	Sterile	0.782262	FALSE	2h	L2	N	B3	1572	Bacteria	Actinobacteriota	Actinobacteria	Corynebacteriales	Tsukamurellaceae	Tsukamurella
ASV4	Ma34	0.0822975	Ma34	Infected	9.9481	FALSE	11h	L1	N	B3	144122	Bacteria	Proteobacteria	Gammaproteobacteria	Pseudomonadales	Pseudomonadaceae	Pseudomonas
ASV4	Ma52	0.0792822	Ma52	Sterile	0.620512	FALSE	11h	L1	N	B3	2004	Bacteria	Proteobacteria	Gammaproteobacteria	Pseudomonadales	Pseudomonadaceae	Pseudomonas
ASV2	Ma21	0.0791989	Ma21	Infected	3.33105	FALSE	2h	L1	N	B3	12405	Bacteria	Proteobacteria	Gammaproteobacteria	Burkholderiales	Burkholderiaceae	Burkholderia-Caballeronia-Paraburkholderia
ASV3	Ma47	0.0786552	Ma47	Sterile	0.67933	FALSE	2h	L2	N	B3	1913	Bacteria	Proteobacteria	Gammaproteobacteria	Pseudomonadales	Moraxellaceae	Acinetobacter
ASV8	Ma44	0.077771	Ma44	Sterile	0.546989	FALSE	2h	L1	N	B3	1075	Bacteria	Firmicutes	Bacilli	Lactobacillales	Streptococcaceae	Floricoccus
ASV4	Ma25	0.076689	Ma25	Infected	17.0406	FALSE	2h	L1	N	B3	48093	Bacteria	Proteobacteria	Gammaproteobacteria	Pseudomonadales	Pseudomonadaceae	Pseudomonas
ASV4	Ma54	0.0758914	Ma54	Sterile	0.970971	FALSE	11h	L1	N	B3	10535	Bacteria	Proteobacteria	Gammaproteobacteria	Pseudomonadales	Pseudomonadaceae	Pseudomonas
ASV8	Ma45	0.0735924	Ma45	Sterile	1.32143	FALSE	2h	L1	N	B3	4892	Bacteria	Firmicutes	Bacilli	Lactobacillales	Streptococcaceae	Floricoccus
ASV4	Ma24	0.0706867	Ma24	Infected	1.74786	FALSE	2h	L1	N	B3	11678	Bacteria	Proteobacteria	Gammaproteobacteria	Pseudomonadales	Pseudomonadaceae	Pseudomonas
ASV4	Ma44	0.069606	Ma44	Sterile	0.546989	FALSE	2h	L1	N	B3	1075	Bacteria	Proteobacteria	Gammaproteobacteria	Pseudomonadales	Pseudomonadaceae	Pseudomonas
ASV3	Ma57	0.0685762	Ma57	Sterile	0.694035	FALSE	11h	L2	N	B3	1567	Bacteria	Proteobacteria	Gammaproteobacteria	Pseudomonadales	Moraxellaceae	Acinetobacter
ASV5	Ma21	0.0654603	Ma21	Infected	3.33105	FALSE	2h	L1	N	B3	12405	Bacteria	Actinobacteriota	Actinobacteria	Corynebacteriales	Corynebacteriaceae	Corynebacterium
ASV2	Ma33	0.0653875	Ma33	Infected	10.4603	FALSE	11h	L1	N	B3	862642	Bacteria	Proteobacteria	Gammaproteobacteria	Burkholderiales	Burkholderiaceae	Burkholderia-Caballeronia-Paraburkholderia
ASV1	Ma48	0.0646252	Ma48	Sterile	0.534735	FALSE	2h	L2	N	B3	1229	Bacteria	Proteobacteria	Gammaproteobacteria	Enterobacterales	Enterobacteriaceae	Klebsiella
ASV4	Ma36	0.0640119	Ma36	Infected	6.5489	FALSE	11h	L2	N	B3	49244	Bacteria	Proteobacteria	Gammaproteobacteria	Pseudomonadales	Pseudomonadaceae	Pseudomonas
ASV1	Ma52	0.0639005	Ma52	Sterile	0.620512	FALSE	11h	L1	N	B3	2004	Bacteria	Proteobacteria	Gammaproteobacteria	Enterobacterales	Enterobacteriaceae	Klebsiella
ASV8	Ma21	0.0606465	Ma21	Infected	3.33105	FALSE	2h	L1	N	B3	12405	Bacteria	Firmicutes	Bacilli	Lactobacillales	Streptococcaceae	Floricoccus
ASV6	Ma50	0.0599002	Ma50	Sterile	0.571497	FALSE	2h	L2	N	B3	1398	Bacteria	Actinobacteriota	Actinobacteria	Corynebacteriales	Tsukamurellaceae	Tsukamurella
ASV4	Ma37	0.0590786	Ma37	Infected	21.8392	FALSE	11h	L2	N	B3	2593614	Bacteria	Proteobacteria	Gammaproteobacteria	Pseudomonadales	Pseudomonadaceae	Pseudomonas
ASV13	Ma51	0.0576847	Ma51	Sterile	0.828827	FALSE	11h	L1	N	B3	1358	Bacteria	Actinobacteriota	Actinobacteria	Corynebacteriales	Order_Corynebacteriales	Order_Corynebacteriales
ASV5	Ma48	0.0563592	Ma48	Sterile	0.534735	FALSE	2h	L2	N	B3	1229	Bacteria	Actinobacteriota	Actinobacteria	Corynebacteriales	Corynebacteriaceae	Corynebacterium
ASV5	Ma45	0.0561939	Ma45	Sterile	1.32143	FALSE	2h	L1	N	B3	4892	Bacteria	Actinobacteriota	Actinobacteria	Corynebacteriales	Corynebacteriaceae	Corynebacterium
ASV5	Ma27	0.0556376	Ma27	Infected	2.01499	FALSE	2h	L2	N	B3	10962	Bacteria	Actinobacteriota	Actinobacteria	Corynebacteriales	Corynebacteriaceae	Corynebacterium
ASV6	Ma47	0.0549044	Ma47	Sterile	0.67933	FALSE	2h	L2	N	B3	1913	Bacteria	Actinobacteriota	Actinobacteria	Corynebacteriales	Tsukamurellaceae	Tsukamurella
ASV6	Ma58	0.0538711	Ma58	Sterile	0.564145	FALSE	11h	L2	N	B3	578	Bacteria	Actinobacteriota	Actinobacteria	Corynebacteriales	Tsukamurellaceae	Tsukamurella
ASV3	Ma41	0.0512391	Ma41	Sterile	0.960132	FALSE	2h	L1	N	B3	3441	Bacteria	Proteobacteria	Gammaproteobacteria	Pseudomonadales	Moraxellaceae	Acinetobacter
ASV13	Ma54	0.050765	Ma54	Sterile	0.970971	FALSE	11h	L1	N	B3	10535	Bacteria	Actinobacteriota	Actinobacteria	Corynebacteriales	Order_Corynebacteriales	Order_Corynebacteriales
ASV4	Ma60	0.0502564	Ma60	Sterile	12.9797	FALSE	11h	L2	Y	B3	1284820	Bacteria	Proteobacteria	Gammaproteobacteria	Pseudomonadales	Pseudomonadaceae	Pseudomonas
ASV13	Ma52	0.0497531	Ma52	Sterile	0.620512	FALSE	11h	L1	N	B3	2004	Bacteria	Actinobacteriota	Actinobacteria	Corynebacteriales	Order_Corynebacteriales	Order_Corynebacteriales
ASV5	Ma24	0.0494412	Ma24	Infected	1.74786	FALSE	2h	L1	N	B3	11678	Bacteria	Actinobacteriota	Actinobacteria	Corynebacteriales	Corynebacteriaceae	Corynebacterium
ASV5	Ma43	0.0485739	Ma43	Sterile	0.588652	FALSE	2h	L1	N	B3	2785	Bacteria	Actinobacteriota	Actinobacteria	Corynebacteriales	Corynebacteriaceae	Corynebacterium
ASV4	Ma23	0.0483901	Ma23	Infected	2.28213	FALSE	2h	L1	N	B3	9889	Bacteria	Proteobacteria	Gammaproteobacteria	Pseudomonadales	Pseudomonadaceae	Pseudomonas
ASV3	Ma55	0.0482036	Ma55	Sterile	0.524932	FALSE	11h	L1	N	B3	479	Bacteria	Proteobacteria	Gammaproteobacteria	Pseudomonadales	Moraxellaceae	Acinetobacter
ASV1	Ma46	0.0478492	Ma46	Sterile	0.782262	FALSE	2h	L2	N	B3	1572	Bacteria	Proteobacteria	Gammaproteobacteria	Enterobacterales	Enterobacteriaceae	Klebsiella
ASV2	Ma37	0.0450768	Ma37	Infected	21.8392	FALSE	11h	L2	N	B3	2593614	Bacteria	Proteobacteria	Gammaproteobacteria	Burkholderiales	Burkholderiaceae	Burkholderia-Caballeronia-Paraburkholderia
ASV13	Ma43	0.0447392	Ma43	Sterile	0.588652	FALSE	2h	L1	N	B3	2785	Bacteria	Actinobacteriota	Actinobacteria	Corynebacteriales	Order_Corynebacteriales	Order_Corynebacteriales
ASV4	Ma22	0.0442722	Ma22	Infected	1.88755	FALSE	2h	L1	N	B3	11406	Bacteria	Proteobacteria	Gammaproteobacteria	Pseudomonadales	Pseudomonadaceae	Pseudomonas
ASV4	Ma40	0.0424181	Ma40	Infected	2.86051	FALSE	11h	L2	N	B3	24240	Bacteria	Proteobacteria	Gammaproteobacteria	Pseudomonadales	Pseudomonadaceae	Pseudomonas
ASV4	Ma26	0.0422715	Ma26	Infected	3.37762	FALSE	2h	L2	N	B3	31028	Bacteria	Proteobacteria	Gammaproteobacteria	Pseudomonadales	Pseudomonadaceae	Pseudomonas
ASV4	Ma39	0.0422026	Ma39	Infected	6.57341	FALSE	11h	L2	N	B3	22574	Bacteria	Proteobacteria	Gammaproteobacteria	Pseudomonadales	Pseudomonadaceae	Pseudomonas
ASV4	Ma38	0.0419267	Ma38	Infected	6.5391	FALSE	11h	L2	Y	B3	112482	Bacteria	Proteobacteria	Gammaproteobacteria	Pseudomonadales	Pseudomonadaceae	Pseudomonas
ASV3	Ma35	0.0419069	Ma35	Infected	4.81866	FALSE	11h	L1	N	B3	48024	Bacteria	Proteobacteria	Gammaproteobacteria	Pseudomonadales	Moraxellaceae	Acinetobacter
ASV15	Ma48	0.0411422	Ma48	Sterile	0.534735	FALSE	2h	L2	N	B3	1229	Bacteria	Firmicutes	Bacilli	Bacillales	Bacillaceae	Bacillus
ASV24	Ma49	0.0408514	Ma49	Sterile	0.625414	FALSE	2h	L2	N	B3	571	Bacteria	Actinobacteriota	Actinobacteria	Corynebacteriales	Nocardiaceae	Gordonia
ASV1	Ma47	0.0404072	Ma47	Sterile	0.67933	FALSE	2h	L2	N	B3	1913	Bacteria	Proteobacteria	Gammaproteobacteria	Enterobacterales	Enterobacteriaceae	Klebsiella
ASV13	Ma57	0.0369559	Ma57	Sterile	0.694035	FALSE	11h	L2	N	B3	1567	Bacteria	Actinobacteriota	Actinobacteria	Corynebacteriales	Order_Corynebacteriales	Order_Corynebacteriales
ASV4	Ma32	0.0367029	Ma32	Infected	4.1202	FALSE	11h	L1	N	B3	136214	Bacteria	Proteobacteria	Gammaproteobacteria	Pseudomonadales	Pseudomonadaceae	Pseudomonas
ASV13	Ma49	0.0351871	Ma49	Sterile	0.625414	FALSE	2h	L2	N	B3	571	Bacteria	Actinobacteriota	Actinobacteria	Corynebacteriales	Order_Corynebacteriales	Order_Corynebacteriales
ASV6	Ma57	0.0343162	Ma57	Sterile	0.694035	FALSE	11h	L2	N	B3	1567	Bacteria	Actinobacteriota	Actinobacteria	Corynebacteriales	Tsukamurellaceae	Tsukamurella
ASV6	Ma59	0.0321036	Ma59	Sterile	0.620512	FALSE	11h	L2	N	B3	1400	Bacteria	Actinobacteriota	Actinobacteria	Corynebacteriales	Tsukamurellaceae	Tsukamurella
ASV15	Ma46	0.0317786	Ma46	Sterile	0.782262	FALSE	2h	L2	N	B3	1572	Bacteria	Firmicutes	Bacilli	Bacillales	Bacillaceae	Bacillus
ASV4	Ma21	0.0314125	Ma21	Infected	3.33105	FALSE	2h	L1	N	B3	12405	Bacteria	Proteobacteria	Gammaproteobacteria	Pseudomonadales	Pseudomonadaceae	Pseudomonas
ASV13	Ma41	0.0309038	Ma41	Sterile	0.960132	FALSE	2h	L1	N	B3	3441	Bacteria	Actinobacteriota	Actinobacteria	Corynebacteriales	Order_Corynebacteriales	Order_Corynebacteriales
ASV1	Ma42	0.030205	Ma42	Sterile	0.556792	FALSE	2h	L1	N	B3	939	Bacteria	Proteobacteria	Gammaproteobacteria	Enterobacterales	Enterobacteriaceae	Klebsiella
ASV5	Ma29	0.0301195	Ma29	Infected	1.04712	FALSE	2h	L2	N	B3	7960	Bacteria	Actinobacteriota	Actinobacteria	Corynebacteriales	Corynebacteriaceae	Corynebacterium
ASV8	Ma55	0.0296407	Ma55	Sterile	0.524932	FALSE	11h	L1	N	B3	479	Bacteria	Firmicutes	Bacilli	Lactobacillales	Streptococcaceae	Floricoccus
ASV4	Ma35	0.0268456	Ma35	Infected	4.81866	FALSE	11h	L1	N	B3	48024	Bacteria	Proteobacteria	Gammaproteobacteria	Pseudomonadales	Pseudomonadaceae	Pseudomonas
ASV3	Ma40	0.0260743	Ma40	Infected	2.86051	FALSE	11h	L2	N	B3	24240	Bacteria	Proteobacteria	Gammaproteobacteria	Pseudomonadales	Moraxellaceae	Acinetobacter
ASV13	Ma58	0.0259881	Ma58	Sterile	0.564145	FALSE	11h	L2	N	B3	578	Bacteria	Actinobacteriota	Actinobacteria	Corynebacteriales	Order_Corynebacteriales	Order_Corynebacteriales
ASV1	Ma50	0.0257264	Ma50	Sterile	0.571497	FALSE	2h	L2	N	B3	1398	Bacteria	Proteobacteria	Gammaproteobacteria	Enterobacterales	Enterobacteriaceae	Klebsiella
ASV4	Ma28	0.0250494	Ma28	Infected	5.15197	FALSE	2h	L2	N	B3	34134	Bacteria	Proteobacteria	Gammaproteobacteria	Pseudomonadales	Pseudomonadaceae	Pseudomonas
ASV3	Ma44	0.024903	Ma44	Sterile	0.546989	FALSE	2h	L1	N	B3	1075	Bacteria	Proteobacteria	Gammaproteobacteria	Pseudomonadales	Moraxellaceae	Acinetobacter
ASV5	Ma50	0.0244464	Ma50	Sterile	0.571497	FALSE	2h	L2	N	B3	1398	Bacteria	Actinobacteriota	Actinobacteria	Corynebacteriales	Corynebacteriaceae	Corynebacterium
ASV4	Ma53	0.0239946	Ma53	Sterile	2.9858	FALSE	11h	L1	N	B3	12750	Bacteria	Proteobacteria	Gammaproteobacteria	Pseudomonadales	Pseudomonadaceae	Pseudomonas
ASV4	Ma31	0.0236555	Ma31	Infected	5.88229	FALSE	11h	L1	N	B3	171653	Bacteria	Proteobacteria	Gammaproteobacteria	Pseudomonadales	Pseudomonadaceae	Pseudomonas
ASV13	Ma48	0.023483	Ma48	Sterile	0.534735	FALSE	2h	L2	N	B3	1229	Bacteria	Actinobacteriota	Actinobacteria	Corynebacteriales	Order_Corynebacteriales	Order_Corynebacteriales
ASV8	Ma42	0.023253	Ma42	Sterile	0.556792	FALSE	2h	L1	N	B3	939	Bacteria	Firmicutes	Bacilli	Lactobacillales	Streptococcaceae	Floricoccus
ASV1	Ma49	0.0228287	Ma49	Sterile	0.625414	FALSE	2h	L2	N	B3	571	Bacteria	Proteobacteria	Gammaproteobacteria	Enterobacterales	Enterobacteriaceae	Klebsiella
ASV6	Ma23	0.0227911	Ma23	Infected	2.28213	FALSE	2h	L1	N	B3	9889	Bacteria	Actinobacteriota	Actinobacteria	Corynebacteriales	Tsukamurellaceae	Tsukamurella
ASV24	Ma46	0.0227163	Ma46	Sterile	0.782262	FALSE	2h	L2	N	B3	1572	Bacteria	Actinobacteriota	Actinobacteria	Corynebacteriales	Nocardiaceae	Gordonia
ASV5	Ma38	0.0218909	Ma38	Infected	6.5391	FALSE	11h	L2	Y	B3	112482	Bacteria	Actinobacteriota	Actinobacteria	Corynebacteriales	Corynebacteriaceae	Corynebacterium
ASV5	Ma23	0.0202171	Ma23	Infected	2.28213	FALSE	2h	L1	N	B3	9889	Bacteria	Actinobacteriota	Actinobacteria	Corynebacteriales	Corynebacteriaceae	Corynebacterium
ASV4	Ma33	0.0200895	Ma33	Infected	10.4603	FALSE	11h	L1	N	B3	862642	Bacteria	Proteobacteria	Gammaproteobacteria	Pseudomonadales	Pseudomonadaceae	Pseudomonas
ASV3	Ma59	0.0199944	Ma59	Sterile	0.620512	FALSE	11h	L2	N	B3	1400	Bacteria	Proteobacteria	Gammaproteobacteria	Pseudomonadales	Moraxellaceae	Acinetobacter
ASV1	Ma59	0.0198536	Ma59	Sterile	0.620512	FALSE	11h	L2	N	B3	1400	Bacteria	Proteobacteria	Gammaproteobacteria	Enterobacterales	Enterobacteriaceae	Klebsiella
ASV1	Ma57	0.0197136	Ma57	Sterile	0.694035	FALSE	11h	L2	N	B3	1567	Bacteria	Proteobacteria	Gammaproteobacteria	Enterobacterales	Enterobacteriaceae	Klebsiella
ASV6	Ma25	0.0194766	Ma25	Infected	17.0406	FALSE	2h	L1	N	B3	48093	Bacteria	Actinobacteriota	Actinobacteria	Corynebacteriales	Tsukamurellaceae	Tsukamurella
ASV13	Ma23	0.0192344	Ma23	Infected	2.28213	FALSE	2h	L1	N	B3	9889	Bacteria	Actinobacteriota	Actinobacteria	Corynebacteriales	Order_Corynebacteriales	Order_Corynebacteriales
ASV13	Ma24	0.0182838	Ma24	Infected	1.74786	FALSE	2h	L1	N	B3	11678	Bacteria	Actinobacteriota	Actinobacteria	Corynebacteriales	Order_Corynebacteriales	Order_Corynebacteriales
ASV31	Ma44	0.0177587	Ma44	Sterile	0.546989	FALSE	2h	L1	N	B3	1075	Bacteria	Actinobacteriota	Actinobacteria	Streptomycetales	Streptomycetaceae	Streptomyces
ASV5	Ma28	0.0173583	Ma28	Infected	5.15197	FALSE	2h	L2	N	B3	34134	Bacteria	Actinobacteriota	Actinobacteria	Corynebacteriales	Corynebacteriaceae	Corynebacterium
ASV1	Ma43	0.0171766	Ma43	Sterile	0.588652	FALSE	2h	L1	N	B3	2785	Bacteria	Proteobacteria	Gammaproteobacteria	Enterobacterales	Enterobacteriaceae	Klebsiella
ASV3	Ma24	0.0166647	Ma24	Infected	1.74786	FALSE	2h	L1	N	B3	11678	Bacteria	Proteobacteria	Gammaproteobacteria	Pseudomonadales	Moraxellaceae	Acinetobacter
ASV6	Ma22	0.0165094	Ma22	Infected	1.88755	FALSE	2h	L1	N	B3	11406	Bacteria	Actinobacteriota	Actinobacteria	Corynebacteriales	Tsukamurellaceae	Tsukamurella
ASV13	Ma50	0.016255	Ma50	Sterile	0.571497	FALSE	2h	L2	N	B3	1398	Bacteria	Actinobacteriota	Actinobacteria	Corynebacteriales	Order_Corynebacteriales	Order_Corynebacteriales
ASV31	Ma51	0.0160016	Ma51	Sterile	0.828827	FALSE	11h	L1	N	B3	1358	Bacteria	Actinobacteriota	Actinobacteria	Streptomycetales	Streptomycetaceae	Streptomyces
ASV1	Ma54	0.015524	Ma54	Sterile	0.970971	FALSE	11h	L1	N	B3	10535	Bacteria	Proteobacteria	Gammaproteobacteria	Enterobacterales	Enterobacteriaceae	Klebsiella
ASV5	Ma25	0.01539	Ma25	Infected	17.0406	FALSE	2h	L1	N	B3	48093	Bacteria	Actinobacteriota	Actinobacteria	Corynebacteriales	Corynebacteriaceae	Corynebacterium
ASV13	Ma47	0.015037	Ma47	Sterile	0.67933	FALSE	2h	L2	N	B3	1913	Bacteria	Actinobacteriota	Actinobacteria	Corynebacteriales	Order_Corynebacteriales	Order_Corynebacteriales
ASV15	Ma50	0.0147191	Ma50	Sterile	0.571497	FALSE	2h	L2	N	B3	1398	Bacteria	Firmicutes	Bacilli	Bacillales	Bacillaceae	Bacillus
ASV31	Ma42	0.014623	Ma42	Sterile	0.556792	FALSE	2h	L1	N	B3	939	Bacteria	Actinobacteriota	Actinobacteria	Streptomycetales	Streptomycetaceae	Streptomyces
ASV24	Ma48	0.0144655	Ma48	Sterile	0.534735	FALSE	2h	L2	N	B3	1229	Bacteria	Actinobacteriota	Actinobacteria	Corynebacteriales	Nocardiaceae	Gordonia
ASV15	Ma57	0.0141533	Ma57	Sterile	0.694035	FALSE	11h	L2	N	B3	1567	Bacteria	Firmicutes	Bacilli	Bacillales	Bacillaceae	Bacillus
ASV31	Ma52	0.0139575	Ma52	Sterile	0.620512	FALSE	11h	L1	N	B3	2004	Bacteria	Actinobacteriota	Actinobacteria	Streptomycetales	Streptomycetaceae	Streptomyces
ASV13	Ma22	0.013814	Ma22	Infected	1.88755	FALSE	2h	L1	N	B3	11406	Bacteria	Actinobacteriota	Actinobacteria	Corynebacteriales	Order_Corynebacteriales	Order_Corynebacteriales
ASV1	Ma58	0.0138062	Ma58	Sterile	0.564145	FALSE	11h	L2	N	B3	578	Bacteria	Proteobacteria	Gammaproteobacteria	Enterobacterales	Enterobacteriaceae	Klebsiella
ASV24	Ma58	0.0138062	Ma58	Sterile	0.564145	FALSE	11h	L2	N	B3	578	Bacteria	Actinobacteriota	Actinobacteria	Corynebacteriales	Nocardiaceae	Gordonia
ASV24	Ma53	0.0133816	Ma53	Sterile	2.9858	FALSE	11h	L1	N	B3	12750	Bacteria	Actinobacteriota	Actinobacteria	Corynebacteriales	Nocardiaceae	Gordonia
ASV6	Ma56	0.0130715	Ma56	Sterile	0.728345	FALSE	11h	L2	N	B3	3698	Bacteria	Actinobacteriota	Actinobacteria	Corynebacteriales	Tsukamurellaceae	Tsukamurella
ASV1	Ma51	0.0128408	Ma51	Sterile	0.828827	FALSE	11h	L1	N	B3	1358	Bacteria	Proteobacteria	Gammaproteobacteria	Enterobacterales	Enterobacteriaceae	Klebsiella
ASV13	Ma59	0.0128133	Ma59	Sterile	0.620512	FALSE	11h	L2	N	B3	1400	Bacteria	Actinobacteriota	Actinobacteria	Corynebacteriales	Order_Corynebacteriales	Order_Corynebacteriales
ASV5	Ma35	0.0123515	Ma35	Infected	4.81866	FALSE	11h	L1	N	B3	48024	Bacteria	Actinobacteriota	Actinobacteria	Corynebacteriales	Corynebacteriaceae	Corynebacterium
ASV1	Ma56	0.0118832	Ma56	Sterile	0.728345	FALSE	11h	L2	N	B3	3698	Bacteria	Proteobacteria	Gammaproteobacteria	Enterobacterales	Enterobacteriaceae	Klebsiella
ASV5	Ma36	0.0113948	Ma36	Infected	6.5489	FALSE	11h	L2	N	B3	49244	Bacteria	Actinobacteriota	Actinobacteria	Corynebacteriales	Corynebacteriaceae	Corynebacterium
ASV8	Ma25	0.0113034	Ma25	Infected	17.0406	FALSE	2h	L1	N	B3	48093	Bacteria	Firmicutes	Bacilli	Lactobacillales	Streptococcaceae	Floricoccus
ASV24	Ma55	0.0107784	Ma55	Sterile	0.524932	FALSE	11h	L1	N	B3	479	Bacteria	Actinobacteriota	Actinobacteria	Corynebacteriales	Nocardiaceae	Gordonia
ASV3	Ma23	0.010249	Ma23	Infected	2.28213	FALSE	2h	L1	N	B3	9889	Bacteria	Proteobacteria	Gammaproteobacteria	Pseudomonadales	Moraxellaceae	Acinetobacter
ASV31	Ma41	0.0102041	Ma41	Sterile	0.960132	FALSE	2h	L1	N	B3	3441	Bacteria	Actinobacteriota	Actinobacteria	Streptomycetales	Streptomycetaceae	Streptomyces
ASV13	Ma53	0.00993859	Ma53	Sterile	2.9858	FALSE	11h	L1	N	B3	12750	Bacteria	Actinobacteriota	Actinobacteria	Corynebacteriales	Order_Corynebacteriales	Order_Corynebacteriales
ASV31	Ma49	0.00944044	Ma49	Sterile	0.625414	FALSE	2h	L2	N	B3	571	Bacteria	Actinobacteriota	Actinobacteria	Streptomycetales	Streptomycetaceae	Streptomyces
ASV6	Ma30	0.0093551	Ma30	Infected	0.921955	FALSE	2h	L2	N	B3	11652	Bacteria	Actinobacteriota	Actinobacteria	Corynebacteriales	Tsukamurellaceae	Tsukamurella
ASV1	Ma53	0.00890924	Ma53	Sterile	2.9858	FALSE	11h	L1	N	B3	12750	Bacteria	Proteobacteria	Gammaproteobacteria	Enterobacterales	Enterobacteriaceae	Klebsiella
ASV13	Ma46	0.0080957	Ma46	Sterile	0.782262	FALSE	2h	L2	N	B3	1572	Bacteria	Actinobacteriota	Actinobacteria	Corynebacteriales	Order_Corynebacteriales	Order_Corynebacteriales
ASV6	Ma24	0.00797694	Ma24	Infected	1.74786	FALSE	2h	L1	N	B3	11678	Bacteria	Actinobacteriota	Actinobacteria	Corynebacteriales	Tsukamurellaceae	Tsukamurella
ASV24	Ma59	0.0078851	Ma59	Sterile	0.620512	FALSE	11h	L2	N	B3	1400	Bacteria	Actinobacteriota	Actinobacteria	Corynebacteriales	Nocardiaceae	Gordonia
ASV24	Ma50	0.00767951	Ma50	Sterile	0.571497	FALSE	2h	L2	N	B3	1398	Bacteria	Actinobacteriota	Actinobacteria	Corynebacteriales	Nocardiaceae	Gordonia
ASV1	Ma44	0.00734844	Ma44	Sterile	0.546989	FALSE	2h	L1	N	B3	1075	Bacteria	Proteobacteria	Gammaproteobacteria	Enterobacterales	Enterobacteriaceae	Klebsiella
ASV31	Ma43	0.00711033	Ma43	Sterile	0.588652	FALSE	2h	L1	N	B3	2785	Bacteria	Actinobacteriota	Actinobacteria	Streptomycetales	Streptomycetaceae	Streptomyces
ASV13	Ma45	0.00684413	Ma45	Sterile	1.32143	FALSE	2h	L1	N	B3	4892	Bacteria	Actinobacteriota	Actinobacteria	Corynebacteriales	Order_Corynebacteriales	Order_Corynebacteriales
ASV5	Ma39	0.00677538	Ma39	Infected	6.57341	FALSE	11h	L2	N	B3	22574	Bacteria	Actinobacteriota	Actinobacteria	Corynebacteriales	Corynebacteriaceae	Corynebacterium
ASV24	Ma52	0.00664641	Ma52	Sterile	0.620512	FALSE	11h	L1	N	B3	2004	Bacteria	Actinobacteriota	Actinobacteria	Corynebacteriales	Nocardiaceae	Gordonia
ASV3	Ma25	0.00608643	Ma25	Infected	17.0406	FALSE	2h	L1	N	B3	48093	Bacteria	Proteobacteria	Gammaproteobacteria	Pseudomonadales	Moraxellaceae	Acinetobacter
ASV6	Ma39	0.00597152	Ma39	Infected	6.57341	FALSE	11h	L2	N	B3	22574	Bacteria	Actinobacteriota	Actinobacteria	Corynebacteriales	Tsukamurellaceae	Tsukamurella
ASV13	Ma25	0.00591253	Ma25	Infected	17.0406	FALSE	2h	L1	N	B3	48093	Bacteria	Actinobacteriota	Actinobacteria	Corynebacteriales	Order_Corynebacteriales	Order_Corynebacteriales
ASV3	Ma26	0.00582051	Ma26	Infected	3.37762	FALSE	2h	L2	N	B3	31028	Bacteria	Proteobacteria	Gammaproteobacteria	Pseudomonadales	Moraxellaceae	Acinetobacter
ASV8	Ma35	0.00548256	Ma35	Infected	4.81866	FALSE	11h	L1	N	B3	48024	Bacteria	Firmicutes	Bacilli	Lactobacillales	Streptococcaceae	Floricoccus
ASV6	Ma35	0.00545105	Ma35	Infected	4.81866	FALSE	11h	L1	N	B3	48024	Bacteria	Actinobacteriota	Actinobacteria	Corynebacteriales	Tsukamurellaceae	Tsukamurella
ASV24	Ma56	0.00526256	Ma56	Sterile	0.728345	FALSE	11h	L2	N	B3	3698	Bacteria	Actinobacteriota	Actinobacteria	Corynebacteriales	Nocardiaceae	Gordonia
ASV31	Ma50	0.00524766	Ma50	Sterile	0.571497	FALSE	2h	L2	N	B3	1398	Bacteria	Actinobacteriota	Actinobacteria	Streptomycetales	Streptomycetaceae	Streptomyces
ASV24	Ma47	0.00516656	Ma47	Sterile	0.67933	FALSE	2h	L2	N	B3	1913	Bacteria	Actinobacteriota	Actinobacteria	Corynebacteriales	Nocardiaceae	Gordonia
ASV13	Ma56	0.00486646	Ma56	Sterile	0.728345	FALSE	11h	L2	N	B3	3698	Bacteria	Actinobacteriota	Actinobacteria	Corynebacteriales	Order_Corynebacteriales	Order_Corynebacteriales
ASV13	Ma30	0.00481024	Ma30	Infected	0.921955	FALSE	2h	L2	N	B3	11652	Bacteria	Actinobacteriota	Actinobacteria	Corynebacteriales	Order_Corynebacteriales	Order_Corynebacteriales
ASV8	Ma52	0.00465249	Ma52	Sterile	0.620512	FALSE	11h	L1	N	B3	2004	Bacteria	Firmicutes	Bacilli	Lactobacillales	Streptococcaceae	Floricoccus
ASV6	Ma27	0.0045656	Ma27	Infected	2.01499	FALSE	2h	L2	N	B3	10962	Bacteria	Actinobacteriota	Actinobacteria	Corynebacteriales	Tsukamurellaceae	Tsukamurella
ASV6	Ma40	0.00451566	Ma40	Infected	2.86051	FALSE	11h	L2	N	B3	24240	Bacteria	Actinobacteriota	Actinobacteria	Corynebacteriales	Tsukamurellaceae	Tsukamurella
ASV1	Ma41	0.00437318	Ma41	Sterile	0.960132	FALSE	2h	L1	N	B3	3441	Bacteria	Proteobacteria	Gammaproteobacteria	Enterobacterales	Enterobacteriaceae	Klebsiella
ASV31	Ma45	0.00435863	Ma45	Sterile	1.32143	FALSE	2h	L1	N	B3	4892	Bacteria	Actinobacteriota	Actinobacteria	Streptomycetales	Streptomycetaceae	Streptomyces
ASV24	Ma51	0.00414856	Ma51	Sterile	0.828827	FALSE	11h	L1	N	B3	1358	Bacteria	Actinobacteriota	Actinobacteria	Corynebacteriales	Nocardiaceae	Gordonia
ASV24	Ma42	0.00407527	Ma42	Sterile	0.556792	FALSE	2h	L1	N	B3	939	Bacteria	Actinobacteriota	Actinobacteria	Corynebacteriales	Nocardiaceae	Gordonia
ASV6	Ma29	0.00400452	Ma29	Infected	1.04712	FALSE	2h	L2	N	B3	7960	Bacteria	Actinobacteriota	Actinobacteria	Corynebacteriales	Tsukamurellaceae	Tsukamurella
ASV3	Ma34	0.00381007	Ma34	Infected	9.9481	FALSE	11h	L1	N	B3	144122	Bacteria	Proteobacteria	Gammaproteobacteria	Pseudomonadales	Moraxellaceae	Acinetobacter
ASV6	Ma26	0.00374695	Ma26	Infected	3.37762	FALSE	2h	L2	N	B3	31028	Bacteria	Actinobacteriota	Actinobacteria	Corynebacteriales	Tsukamurellaceae	Tsukamurella
ASV6	Ma28	0.00373872	Ma28	Infected	5.15197	FALSE	2h	L2	N	B3	34134	Bacteria	Actinobacteriota	Actinobacteria	Corynebacteriales	Tsukamurellaceae	Tsukamurella
ASV31	Ma54	0.00358492	Ma54	Sterile	0.970971	FALSE	11h	L1	N	B3	10535	Bacteria	Actinobacteriota	Actinobacteria	Streptomycetales	Streptomycetaceae	Streptomyces
ASV2	Ma51	0.00355591	Ma51	Sterile	0.828827	FALSE	11h	L1	N	B3	1358	Bacteria	Proteobacteria	Gammaproteobacteria	Burkholderiales	Burkholderiaceae	Burkholderia-Caballeronia-Paraburkholderia
ASV6	Ma33	0.00347703	Ma33	Infected	10.4603	FALSE	11h	L1	N	B3	862642	Bacteria	Actinobacteriota	Actinobacteria	Corynebacteriales	Tsukamurellaceae	Tsukamurella
ASV15	Ma49	0.00343289	Ma49	Sterile	0.625414	FALSE	2h	L2	N	B3	571	Bacteria	Firmicutes	Bacilli	Bacillales	Bacillaceae	Bacillus
ASV1	Ma60	0.00336621	Ma60	Sterile	12.9797	FALSE	11h	L2	Y	B3	1284820	Bacteria	Proteobacteria	Gammaproteobacteria	Enterobacterales	Enterobacteriaceae	Klebsiella
ASV31	Ma46	0.00326245	Ma46	Sterile	0.782262	FALSE	2h	L2	N	B3	1572	Bacteria	Actinobacteriota	Actinobacteria	Streptomycetales	Streptomycetaceae	Streptomyces
ASV13	Ma32	0.00317727	Ma32	Infected	4.1202	FALSE	11h	L1	N	B3	136214	Bacteria	Actinobacteriota	Actinobacteria	Corynebacteriales	Order_Corynebacteriales	Order_Corynebacteriales
ASV5	Ma37	0.0031617	Ma37	Infected	21.8392	FALSE	11h	L2	N	B3	2593614	Bacteria	Actinobacteriota	Actinobacteria	Corynebacteriales	Corynebacteriaceae	Corynebacterium
ASV3	Ma30	0.00315154	Ma30	Infected	0.921955	FALSE	2h	L2	N	B3	11652	Bacteria	Proteobacteria	Gammaproteobacteria	Pseudomonadales	Moraxellaceae	Acinetobacter
ASV24	Ma57	0.00308902	Ma57	Sterile	0.694035	FALSE	11h	L2	N	B3	1567	Bacteria	Actinobacteriota	Actinobacteria	Corynebacteriales	Nocardiaceae	Gordonia
ASV13	Ma35	0.00305637	Ma35	Infected	4.81866	FALSE	11h	L1	N	B3	48024	Bacteria	Actinobacteriota	Actinobacteria	Corynebacteriales	Order_Corynebacteriales	Order_Corynebacteriales
ASV13	Ma29	0.00294349	Ma29	Infected	1.04712	FALSE	2h	L2	N	B3	7960	Bacteria	Actinobacteriota	Actinobacteria	Corynebacteriales	Order_Corynebacteriales	Order_Corynebacteriales
ASV2	Ma49	0.00291795	Ma49	Sterile	0.625414	FALSE	2h	L2	N	B3	571	Bacteria	Proteobacteria	Gammaproteobacteria	Burkholderiales	Burkholderiaceae	Burkholderia-Caballeronia-Paraburkholderia
ASV2	Ma42	0.00287666	Ma42	Sterile	0.556792	FALSE	2h	L1	N	B3	939	Bacteria	Proteobacteria	Gammaproteobacteria	Burkholderiales	Burkholderiaceae	Burkholderia-Caballeronia-Paraburkholderia
ASV6	Ma31	0.00279101	Ma31	Infected	5.88229	FALSE	11h	L1	N	B3	171653	Bacteria	Actinobacteriota	Actinobacteria	Corynebacteriales	Tsukamurellaceae	Tsukamurella
ASV3	Ma31	0.00275698	Ma31	Infected	5.88229	FALSE	11h	L1	N	B3	171653	Bacteria	Proteobacteria	Gammaproteobacteria	Pseudomonadales	Moraxellaceae	Acinetobacter
ASV5	Ma33	0.00273655	Ma33	Infected	10.4603	FALSE	11h	L1	N	B3	862642	Bacteria	Actinobacteriota	Actinobacteria	Corynebacteriales	Corynebacteriaceae	Corynebacterium
ASV3	Ma39	0.00269867	Ma39	Infected	6.57341	FALSE	11h	L2	N	B3	22574	Bacteria	Proteobacteria	Gammaproteobacteria	Pseudomonadales	Moraxellaceae	Acinetobacter
ASV13	Ma21	0.00263528	Ma21	Infected	3.33105	FALSE	2h	L1	N	B3	12405	Bacteria	Actinobacteriota	Actinobacteria	Corynebacteriales	Order_Corynebacteriales	Order_Corynebacteriales
ASV13	Ma33	0.00235021	Ma33	Infected	10.4603	FALSE	11h	L1	N	B3	862642	Bacteria	Actinobacteriota	Actinobacteria	Corynebacteriales	Order_Corynebacteriales	Order_Corynebacteriales
ASV3	Ma29	0.00225896	Ma29	Infected	1.04712	FALSE	2h	L2	N	B3	7960	Bacteria	Proteobacteria	Gammaproteobacteria	Pseudomonadales	Moraxellaceae	Acinetobacter
ASV24	Ma28	0.00218982	Ma28	Infected	5.15197	FALSE	2h	L2	N	B3	34134	Bacteria	Actinobacteriota	Actinobacteria	Corynebacteriales	Nocardiaceae	Gordonia
ASV3	Ma28	0.00218982	Ma28	Infected	5.15197	FALSE	2h	L2	N	B3	34134	Bacteria	Proteobacteria	Gammaproteobacteria	Pseudomonadales	Moraxellaceae	Acinetobacter
ASV5	Ma32	0.00211818	Ma32	Infected	4.1202	FALSE	11h	L1	N	B3	136214	Bacteria	Actinobacteriota	Actinobacteria	Corynebacteriales	Corynebacteriaceae	Corynebacterium
ASV31	Ma53	0.00198772	Ma53	Sterile	2.9858	FALSE	11h	L1	N	B3	12750	Bacteria	Actinobacteriota	Actinobacteria	Streptomycetales	Streptomycetaceae	Streptomyces
ASV2	Ma48	0.00187864	Ma48	Sterile	0.534735	FALSE	2h	L2	N	B3	1229	Bacteria	Proteobacteria	Gammaproteobacteria	Burkholderiales	Burkholderiaceae	Burkholderia-Caballeronia-Paraburkholderia
ASV13	Ma31	0.00183799	Ma31	Infected	5.88229	FALSE	11h	L1	N	B3	171653	Bacteria	Actinobacteriota	Actinobacteria	Corynebacteriales	Order_Corynebacteriales	Order_Corynebacteriales
ASV6	Ma34	0.00180978	Ma34	Infected	9.9481	FALSE	11h	L1	N	B3	144122	Bacteria	Actinobacteriota	Actinobacteria	Corynebacteriales	Tsukamurellaceae	Tsukamurella
ASV13	Ma28	0.00170913	Ma28	Infected	5.15197	FALSE	2h	L2	N	B3	34134	Bacteria	Actinobacteriota	Actinobacteria	Corynebacteriales	Order_Corynebacteriales	Order_Corynebacteriales
ASV6	Ma32	0.00167994	Ma32	Infected	4.1202	FALSE	11h	L1	N	B3	136214	Bacteria	Actinobacteriota	Actinobacteria	Corynebacteriales	Tsukamurellaceae	Tsukamurella
ASV24	Ma44	0.00163299	Ma44	Sterile	0.546989	FALSE	2h	L1	N	B3	1075	Bacteria	Actinobacteriota	Actinobacteria	Corynebacteriales	Nocardiaceae	Gordonia
ASV5	Ma34	0.00161928	Ma34	Infected	9.9481	FALSE	11h	L1	N	B3	144122	Bacteria	Actinobacteriota	Actinobacteria	Corynebacteriales	Corynebacteriaceae	Corynebacterium
ASV6	Ma36	0.00161477	Ma36	Infected	6.5489	FALSE	11h	L2	N	B3	49244	Bacteria	Actinobacteriota	Actinobacteria	Corynebacteriales	Tsukamurellaceae	Tsukamurella
ASV2	Ma43	0.00159783	Ma43	Sterile	0.588652	FALSE	2h	L1	N	B3	2785	Bacteria	Proteobacteria	Gammaproteobacteria	Burkholderiales	Burkholderiaceae	Burkholderia-Caballeronia-Paraburkholderia
ASV1	Ma45	0.00154894	Ma45	Sterile	1.32143	FALSE	2h	L1	N	B3	4892	Bacteria	Proteobacteria	Gammaproteobacteria	Enterobacterales	Enterobacteriaceae	Klebsiella
ASV24	Ma23	0.00154437	Ma23	Infected	2.28213	FALSE	2h	L1	N	B3	9889	Bacteria	Actinobacteriota	Actinobacteria	Corynebacteriales	Nocardiaceae	Gordonia
ASV5	Ma40	0.00154406	Ma40	Infected	2.86051	FALSE	11h	L2	N	B3	24240	Bacteria	Actinobacteriota	Actinobacteria	Corynebacteriales	Corynebacteriaceae	Corynebacterium
ASV24	Ma30	0.00142649	Ma30	Infected	0.921955	FALSE	2h	L2	N	B3	11652	Bacteria	Actinobacteriota	Actinobacteria	Corynebacteriales	Nocardiaceae	Gordonia
ASV24	Ma41	0.00138484	Ma41	Sterile	0.960132	FALSE	2h	L1	N	B3	3441	Bacteria	Actinobacteriota	Actinobacteria	Corynebacteriales	Nocardiaceae	Gordonia
ASV3	Ma22	0.00128032	Ma22	Infected	1.88755	FALSE	2h	L1	N	B3	11406	Bacteria	Proteobacteria	Gammaproteobacteria	Pseudomonadales	Moraxellaceae	Acinetobacter
ASV2	Ma44	0.00122474	Ma44	Sterile	0.546989	FALSE	2h	L1	N	B3	1075	Bacteria	Proteobacteria	Gammaproteobacteria	Burkholderiales	Burkholderiaceae	Burkholderia-Caballeronia-Paraburkholderia
ASV24	Ma43	0.00119837	Ma43	Sterile	0.588652	FALSE	2h	L1	N	B3	2785	Bacteria	Actinobacteriota	Actinobacteria	Corynebacteriales	Nocardiaceae	Gordonia
ASV15	Ma42	0.00107875	Ma42	Sterile	0.556792	FALSE	2h	L1	N	B3	939	Bacteria	Firmicutes	Bacilli	Bacillales	Bacillaceae	Bacillus
ASV24	Ma27	0.00107426	Ma27	Infected	2.01499	FALSE	2h	L2	N	B3	10962	Bacteria	Actinobacteriota	Actinobacteria	Corynebacteriales	Nocardiaceae	Gordonia
ASV5	Ma31	0.00105514	Ma31	Infected	5.88229	FALSE	11h	L1	N	B3	171653	Bacteria	Actinobacteriota	Actinobacteria	Corynebacteriales	Corynebacteriaceae	Corynebacterium
ASV2	Ma50	0.00102393	Ma50	Sterile	0.571497	FALSE	2h	L2	N	B3	1398	Bacteria	Proteobacteria	Gammaproteobacteria	Burkholderiales	Burkholderiaceae	Burkholderia-Caballeronia-Paraburkholderia
ASV3	Ma38	0.00101191	Ma38	Infected	6.5391	FALSE	11h	L2	Y	B3	112482	Bacteria	Proteobacteria	Gammaproteobacteria	Pseudomonadales	Moraxellaceae	Acinetobacter
ASV24	Ma45	0.000972587	Ma45	Sterile	1.32143	FALSE	2h	L1	N	B3	4892	Bacteria	Actinobacteriota	Actinobacteria	Corynebacteriales	Nocardiaceae	Gordonia
ASV3	Ma36	0.000944488	Ma36	Infected	6.5489	FALSE	11h	L2	N	B3	49244	Bacteria	Proteobacteria	Gammaproteobacteria	Pseudomonadales	Moraxellaceae	Acinetobacter
ASV13	Ma27	0.000850454	Ma27	Infected	2.01499	FALSE	2h	L2	N	B3	10962	Bacteria	Actinobacteriota	Actinobacteria	Corynebacteriales	Order_Corynebacteriales	Order_Corynebacteriales
ASV13	Ma26	0.000836698	Ma26	Infected	3.37762	FALSE	2h	L2	N	B3	31028	Bacteria	Actinobacteriota	Actinobacteria	Corynebacteriales	Order_Corynebacteriales	Order_Corynebacteriales
ASV2	Ma45	0.0008285	Ma45	Sterile	1.32143	FALSE	2h	L1	N	B3	4892	Bacteria	Proteobacteria	Gammaproteobacteria	Burkholderiales	Burkholderiaceae	Burkholderia-Caballeronia-Paraburkholderia
ASV8	Ma51	0.000790202	Ma51	Sterile	0.828827	FALSE	11h	L1	N	B3	1358	Bacteria	Firmicutes	Bacilli	Lactobacillales	Streptococcaceae	Floricoccus
ASV8	Ma31	0.000748809	Ma31	Infected	5.88229	FALSE	11h	L1	N	B3	171653	Bacteria	Firmicutes	Bacilli	Lactobacillales	Streptococcaceae	Floricoccus
ASV2	Ma46	0.000724988	Ma46	Sterile	0.782262	FALSE	2h	L2	N	B3	1572	Bacteria	Proteobacteria	Gammaproteobacteria	Burkholderiales	Burkholderiaceae	Burkholderia-Caballeronia-Paraburkholderia
ASV24	Ma39	0.000689022	Ma39	Infected	6.57341	FALSE	11h	L2	N	B3	22574	Bacteria	Actinobacteriota	Actinobacteria	Corynebacteriales	Nocardiaceae	Gordonia
ASV2	Ma41	0.000655977	Ma41	Sterile	0.960132	FALSE	2h	L1	N	B3	3441	Bacteria	Proteobacteria	Gammaproteobacteria	Burkholderiales	Burkholderiaceae	Burkholderia-Caballeronia-Paraburkholderia
ASV3	Ma37	0.00063234	Ma37	Infected	21.8392	FALSE	11h	L2	N	B3	2593614	Bacteria	Proteobacteria	Gammaproteobacteria	Pseudomonadales	Moraxellaceae	Acinetobacter
ASV2	Ma56	0.000622454	Ma56	Sterile	0.728345	FALSE	11h	L2	N	B3	3698	Bacteria	Proteobacteria	Gammaproteobacteria	Burkholderiales	Burkholderiaceae	Burkholderia-Caballeronia-Paraburkholderia
ASV3	Ma32	0.000620846	Ma32	Infected	4.1202	FALSE	11h	L1	N	B3	136214	Bacteria	Proteobacteria	Gammaproteobacteria	Pseudomonadales	Moraxellaceae	Acinetobacter
ASV13	Ma34	0.000619136	Ma34	Infected	9.9481	FALSE	11h	L1	N	B3	144122	Bacteria	Actinobacteriota	Actinobacteria	Corynebacteriales	Order_Corynebacteriales	Order_Corynebacteriales
ASV2	Ma47	0.000616903	Ma47	Sterile	0.67933	FALSE	2h	L2	N	B3	1913	Bacteria	Proteobacteria	Gammaproteobacteria	Burkholderiales	Burkholderiaceae	Burkholderia-Caballeronia-Paraburkholderia
ASV15	Ma21	0.000562193	Ma21	Infected	3.33105	FALSE	2h	L1	N	B3	12405	Bacteria	Firmicutes	Bacilli	Bacillales	Bacillaceae	Bacillus
ASV24	Ma26	0.000545673	Ma26	Infected	3.37762	FALSE	2h	L2	N	B3	31028	Bacteria	Actinobacteriota	Actinobacteria	Corynebacteriales	Nocardiaceae	Gordonia
ASV8	Ma53	0.000532425	Ma53	Sterile	2.9858	FALSE	11h	L1	N	B3	12750	Bacteria	Firmicutes	Bacilli	Lactobacillales	Streptococcaceae	Floricoccus
ASV24	Ma40	0.000524399	Ma40	Infected	2.86051	FALSE	11h	L2	N	B3	24240	Bacteria	Actinobacteriota	Actinobacteria	Corynebacteriales	Nocardiaceae	Gordonia
ASV3	Ma27	0.000492368	Ma27	Infected	2.01499	FALSE	2h	L2	N	B3	10962	Bacteria	Proteobacteria	Gammaproteobacteria	Pseudomonadales	Moraxellaceae	Acinetobacter
ASV24	Ma21	0.000456781	Ma21	Infected	3.33105	FALSE	2h	L1	N	B3	12405	Bacteria	Actinobacteriota	Actinobacteria	Corynebacteriales	Nocardiaceae	Gordonia
ASV2	Ma57	0.000449312	Ma57	Sterile	0.694035	FALSE	11h	L2	N	B3	1567	Bacteria	Proteobacteria	Gammaproteobacteria	Burkholderiales	Burkholderiaceae	Burkholderia-Caballeronia-Paraburkholderia
ASV13	Ma36	0.000426543	Ma36	Infected	6.5489	FALSE	11h	L2	N	B3	49244	Bacteria	Actinobacteriota	Actinobacteria	Corynebacteriales	Order_Corynebacteriales	Order_Corynebacteriales
ASV24	Ma54	0.000416107	Ma54	Sterile	0.970971	FALSE	11h	L1	N	B3	10535	Bacteria	Actinobacteriota	Actinobacteria	Corynebacteriales	Nocardiaceae	Gordonia
ASV13	Ma40	0.000407866	Ma40	Infected	2.86051	FALSE	11h	L2	N	B3	24240	Bacteria	Actinobacteriota	Actinobacteria	Corynebacteriales	Order_Corynebacteriales	Order_Corynebacteriales
ASV15	Ma45	0.000396239	Ma45	Sterile	1.32143	FALSE	2h	L1	N	B3	4892	Bacteria	Firmicutes	Bacilli	Bacillales	Bacillaceae	Bacillus
ASV15	Ma47	0.000385564	Ma47	Sterile	0.67933	FALSE	2h	L2	N	B3	1913	Bacteria	Firmicutes	Bacilli	Bacillales	Bacillaceae	Bacillus
ASV24	Ma29	0.000376493	Ma29	Infected	1.04712	FALSE	2h	L2	N	B3	7960	Bacteria	Actinobacteriota	Actinobacteria	Corynebacteriales	Nocardiaceae	Gordonia
ASV6	Ma38	0.000371032	Ma38	Infected	6.5391	FALSE	11h	L2	Y	B3	112482	Bacteria	Actinobacteriota	Actinobacteria	Corynebacteriales	Tsukamurellaceae	Tsukamurella
ASV6	Ma60	0.000368179	Ma60	Sterile	12.9797	FALSE	11h	L2	Y	B3	1284820	Bacteria	Actinobacteriota	Actinobacteria	Corynebacteriales	Tsukamurellaceae	Tsukamurella
ASV24	Ma35	0.000346599	Ma35	Infected	4.81866	FALSE	11h	L1	N	B3	48024	Bacteria	Actinobacteriota	Actinobacteria	Corynebacteriales	Nocardiaceae	Gordonia
ASV31	Ma23	0.000327593	Ma23	Infected	2.28213	FALSE	2h	L1	N	B3	9889	Bacteria	Actinobacteriota	Actinobacteria	Streptomycetales	Streptomycetaceae	Streptomyces
ASV15	Ma54	0.000320082	Ma54	Sterile	0.970971	FALSE	11h	L1	N	B3	10535	Bacteria	Firmicutes	Bacilli	Bacillales	Bacillaceae	Bacillus
ASV15	Ma29	0.000239587	Ma29	Infected	1.04712	FALSE	2h	L2	N	B3	7960	Bacteria	Firmicutes	Bacilli	Bacillales	Bacillaceae	Bacillus
ASV13	Ma38	0.000236112	Ma38	Infected	6.5391	FALSE	11h	L2	Y	B3	112482	Bacteria	Actinobacteriota	Actinobacteria	Corynebacteriales	Order_Corynebacteriales	Order_Corynebacteriales
ASV31	Ma40	0.000233066	Ma40	Infected	2.86051	FALSE	11h	L2	N	B3	24240	Bacteria	Actinobacteriota	Actinobacteria	Streptomycetales	Streptomycetaceae	Streptomyces
ASV2	Ma54	0.000224057	Ma54	Sterile	0.970971	FALSE	11h	L1	N	B3	10535	Bacteria	Proteobacteria	Gammaproteobacteria	Burkholderiales	Burkholderiaceae	Burkholderia-Caballeronia-Paraburkholderia
ASV15	Ma28	0.000213641	Ma28	Infected	5.15197	FALSE	2h	L2	N	B3	34134	Bacteria	Firmicutes	Bacilli	Bacillales	Bacillaceae	Bacillus
ASV5	Ma60	0.000210388	Ma60	Sterile	12.9797	FALSE	11h	L2	Y	B3	1284820	Bacteria	Actinobacteriota	Actinobacteria	Corynebacteriales	Corynebacteriaceae	Corynebacterium
ASV24	Ma22	0.000202156	Ma22	Infected	1.88755	FALSE	2h	L1	N	B3	11406	Bacteria	Actinobacteriota	Actinobacteria	Corynebacteriales	Nocardiaceae	Gordonia
ASV24	Ma24	0.000197449	Ma24	Infected	1.74786	FALSE	2h	L1	N	B3	11678	Bacteria	Actinobacteriota	Actinobacteria	Corynebacteriales	Nocardiaceae	Gordonia
ASV6	Ma37	0.000180668	Ma37	Infected	21.8392	FALSE	11h	L2	N	B3	2593614	Bacteria	Actinobacteriota	Actinobacteria	Corynebacteriales	Tsukamurellaceae	Tsukamurella
ASV15	Ma40	0.000145666	Ma40	Infected	2.86051	FALSE	11h	L2	N	B3	24240	Bacteria	Firmicutes	Bacilli	Bacillales	Bacillaceae	Bacillus
ASV24	Ma36	0.000121869	Ma36	Infected	6.5489	FALSE	11h	L2	N	B3	49244	Bacteria	Actinobacteriota	Actinobacteria	Corynebacteriales	Nocardiaceae	Gordonia
ASV24	Ma38	0.000101191	Ma38	Infected	6.5391	FALSE	11h	L2	Y	B3	112482	Bacteria	Actinobacteriota	Actinobacteria	Corynebacteriales	Nocardiaceae	Gordonia
ASV24	Ma60	7.88955e-05	Ma60	Sterile	12.9797	FALSE	11h	L2	Y	B3	1284820	Bacteria	Actinobacteriota	Actinobacteria	Corynebacteriales	Nocardiaceae	Gordonia
ASV1	Ma55	0	Ma55	Sterile	0.524932	FALSE	11h	L1	N	B3	479	Bacteria	Proteobacteria	Gammaproteobacteria	Enterobacterales	Enterobacteriaceae	Klebsiella
ASV13	Ma39	0	Ma39	Infected	6.57341	FALSE	11h	L2	N	B3	22574	Bacteria	Actinobacteriota	Actinobacteria	Corynebacteriales	Order_Corynebacteriales	Order_Corynebacteriales
ASV13	Ma37	0	Ma37	Infected	21.8392	FALSE	11h	L2	N	B3	2593614	Bacteria	Actinobacteriota	Actinobacteria	Corynebacteriales	Order_Corynebacteriales	Order_Corynebacteriales
ASV13	Ma60	0	Ma60	Sterile	12.9797	FALSE	11h	L2	Y	B3	1284820	Bacteria	Actinobacteriota	Actinobacteria	Corynebacteriales	Order_Corynebacteriales	Order_Corynebacteriales
ASV15	Ma53	0	Ma53	Sterile	2.9858	FALSE	11h	L1	N	B3	12750	Bacteria	Firmicutes	Bacilli	Bacillales	Bacillaceae	Bacillus
ASV15	Ma24	0	Ma24	Infected	1.74786	FALSE	2h	L1	N	B3	11678	Bacteria	Firmicutes	Bacilli	Bacillales	Bacillaceae	Bacillus
ASV15	Ma35	0	Ma35	Infected	4.81866	FALSE	11h	L1	N	B3	48024	Bacteria	Firmicutes	Bacilli	Bacillales	Bacillaceae	Bacillus
ASV15	Ma39	0	Ma39	Infected	6.57341	FALSE	11h	L2	N	B3	22574	Bacteria	Firmicutes	Bacilli	Bacillales	Bacillaceae	Bacillus
ASV15	Ma32	0	Ma32	Infected	4.1202	FALSE	11h	L1	N	B3	136214	Bacteria	Firmicutes	Bacilli	Bacillales	Bacillaceae	Bacillus
ASV15	Ma43	0	Ma43	Sterile	0.588652	FALSE	2h	L1	N	B3	2785	Bacteria	Firmicutes	Bacilli	Bacillales	Bacillaceae	Bacillus
ASV15	Ma25	0	Ma25	Infected	17.0406	FALSE	2h	L1	N	B3	48093	Bacteria	Firmicutes	Bacilli	Bacillales	Bacillaceae	Bacillus
ASV15	Ma36	0	Ma36	Infected	6.5489	FALSE	11h	L2	N	B3	49244	Bacteria	Firmicutes	Bacilli	Bacillales	Bacillaceae	Bacillus
ASV15	Ma58	0	Ma58	Sterile	0.564145	FALSE	11h	L2	N	B3	578	Bacteria	Firmicutes	Bacilli	Bacillales	Bacillaceae	Bacillus
ASV15	Ma51	0	Ma51	Sterile	0.828827	FALSE	11h	L1	N	B3	1358	Bacteria	Firmicutes	Bacilli	Bacillales	Bacillaceae	Bacillus
ASV15	Ma22	0	Ma22	Infected	1.88755	FALSE	2h	L1	N	B3	11406	Bacteria	Firmicutes	Bacilli	Bacillales	Bacillaceae	Bacillus
ASV15	Ma33	0	Ma33	Infected	10.4603	FALSE	11h	L1	N	B3	862642	Bacteria	Firmicutes	Bacilli	Bacillales	Bacillaceae	Bacillus
ASV15	Ma44	0	Ma44	Sterile	0.546989	FALSE	2h	L1	N	B3	1075	Bacteria	Firmicutes	Bacilli	Bacillales	Bacillaceae	Bacillus
ASV15	Ma55	0	Ma55	Sterile	0.524932	FALSE	11h	L1	N	B3	479	Bacteria	Firmicutes	Bacilli	Bacillales	Bacillaceae	Bacillus
ASV15	Ma26	0	Ma26	Infected	3.37762	FALSE	2h	L2	N	B3	31028	Bacteria	Firmicutes	Bacilli	Bacillales	Bacillaceae	Bacillus
ASV15	Ma37	0	Ma37	Infected	21.8392	FALSE	11h	L2	N	B3	2593614	Bacteria	Firmicutes	Bacilli	Bacillales	Bacillaceae	Bacillus
ASV15	Ma59	0	Ma59	Sterile	0.620512	FALSE	11h	L2	N	B3	1400	Bacteria	Firmicutes	Bacilli	Bacillales	Bacillaceae	Bacillus
ASV15	Ma30	0	Ma30	Infected	0.921955	FALSE	2h	L2	N	B3	11652	Bacteria	Firmicutes	Bacilli	Bacillales	Bacillaceae	Bacillus
ASV15	Ma41	0	Ma41	Sterile	0.960132	FALSE	2h	L1	N	B3	3441	Bacteria	Firmicutes	Bacilli	Bacillales	Bacillaceae	Bacillus
ASV15	Ma52	0	Ma52	Sterile	0.620512	FALSE	11h	L1	N	B3	2004	Bacteria	Firmicutes	Bacilli	Bacillales	Bacillaceae	Bacillus
ASV15	Ma23	0	Ma23	Infected	2.28213	FALSE	2h	L1	N	B3	9889	Bacteria	Firmicutes	Bacilli	Bacillales	Bacillaceae	Bacillus
ASV15	Ma34	0	Ma34	Infected	9.9481	FALSE	11h	L1	N	B3	144122	Bacteria	Firmicutes	Bacilli	Bacillales	Bacillaceae	Bacillus
ASV15	Ma56	0	Ma56	Sterile	0.728345	FALSE	11h	L2	N	B3	3698	Bacteria	Firmicutes	Bacilli	Bacillales	Bacillaceae	Bacillus
ASV15	Ma27	0	Ma27	Infected	2.01499	FALSE	2h	L2	N	B3	10962	Bacteria	Firmicutes	Bacilli	Bacillales	Bacillaceae	Bacillus
ASV15	Ma38	0	Ma38	Infected	6.5391	FALSE	11h	L2	Y	B3	112482	Bacteria	Firmicutes	Bacilli	Bacillales	Bacillaceae	Bacillus
ASV15	Ma31	0	Ma31	Infected	5.88229	FALSE	11h	L1	N	B3	171653	Bacteria	Firmicutes	Bacilli	Bacillales	Bacillaceae	Bacillus
ASV2	Ma58	0	Ma58	Sterile	0.564145	FALSE	11h	L2	N	B3	578	Bacteria	Proteobacteria	Gammaproteobacteria	Burkholderiales	Burkholderiaceae	Burkholderia-Caballeronia-Paraburkholderia
ASV2	Ma55	0	Ma55	Sterile	0.524932	FALSE	11h	L1	N	B3	479	Bacteria	Proteobacteria	Gammaproteobacteria	Burkholderiales	Burkholderiaceae	Burkholderia-Caballeronia-Paraburkholderia
ASV2	Ma59	0	Ma59	Sterile	0.620512	FALSE	11h	L2	N	B3	1400	Bacteria	Proteobacteria	Gammaproteobacteria	Burkholderiales	Burkholderiaceae	Burkholderia-Caballeronia-Paraburkholderia
ASV2	Ma52	0	Ma52	Sterile	0.620512	FALSE	11h	L1	N	B3	2004	Bacteria	Proteobacteria	Gammaproteobacteria	Burkholderiales	Burkholderiaceae	Burkholderia-Caballeronia-Paraburkholderia
ASV2	Ma60	0	Ma60	Sterile	12.9797	FALSE	11h	L2	Y	B3	1284820	Bacteria	Proteobacteria	Gammaproteobacteria	Burkholderiales	Burkholderiaceae	Burkholderia-Caballeronia-Paraburkholderia
ASV2	Ma53	0	Ma53	Sterile	2.9858	FALSE	11h	L1	N	B3	12750	Bacteria	Proteobacteria	Gammaproteobacteria	Burkholderiales	Burkholderiaceae	Burkholderia-Caballeronia-Paraburkholderia
ASV24	Ma32	0	Ma32	Infected	4.1202	FALSE	11h	L1	N	B3	136214	Bacteria	Actinobacteriota	Actinobacteria	Corynebacteriales	Nocardiaceae	Gordonia
ASV24	Ma25	0	Ma25	Infected	17.0406	FALSE	2h	L1	N	B3	48093	Bacteria	Actinobacteriota	Actinobacteria	Corynebacteriales	Nocardiaceae	Gordonia
ASV24	Ma33	0	Ma33	Infected	10.4603	FALSE	11h	L1	N	B3	862642	Bacteria	Actinobacteriota	Actinobacteria	Corynebacteriales	Nocardiaceae	Gordonia
ASV24	Ma37	0	Ma37	Infected	21.8392	FALSE	11h	L2	N	B3	2593614	Bacteria	Actinobacteriota	Actinobacteria	Corynebacteriales	Nocardiaceae	Gordonia
ASV24	Ma34	0	Ma34	Infected	9.9481	FALSE	11h	L1	N	B3	144122	Bacteria	Actinobacteriota	Actinobacteria	Corynebacteriales	Nocardiaceae	Gordonia
ASV24	Ma31	0	Ma31	Infected	5.88229	FALSE	11h	L1	N	B3	171653	Bacteria	Actinobacteriota	Actinobacteria	Corynebacteriales	Nocardiaceae	Gordonia
ASV3	Ma33	0	Ma33	Infected	10.4603	FALSE	11h	L1	N	B3	862642	Bacteria	Proteobacteria	Gammaproteobacteria	Pseudomonadales	Moraxellaceae	Acinetobacter
ASV31	Ma31	0	Ma31	Infected	5.88229	FALSE	11h	L1	N	B3	171653	Bacteria	Actinobacteriota	Actinobacteria	Streptomycetales	Streptomycetaceae	Streptomyces
ASV31	Ma24	0	Ma24	Infected	1.74786	FALSE	2h	L1	N	B3	11678	Bacteria	Actinobacteriota	Actinobacteria	Streptomycetales	Streptomycetaceae	Streptomyces
ASV31	Ma35	0	Ma35	Infected	4.81866	FALSE	11h	L1	N	B3	48024	Bacteria	Actinobacteriota	Actinobacteria	Streptomycetales	Streptomycetaceae	Streptomyces
ASV31	Ma57	0	Ma57	Sterile	0.694035	FALSE	11h	L2	N	B3	1567	Bacteria	Actinobacteriota	Actinobacteria	Streptomycetales	Streptomycetaceae	Streptomyces
ASV31	Ma28	0	Ma28	Infected	5.15197	FALSE	2h	L2	N	B3	34134	Bacteria	Actinobacteriota	Actinobacteria	Streptomycetales	Streptomycetaceae	Streptomyces
ASV31	Ma39	0	Ma39	Infected	6.57341	FALSE	11h	L2	N	B3	22574	Bacteria	Actinobacteriota	Actinobacteria	Streptomycetales	Streptomycetaceae	Streptomyces
ASV31	Ma21	0	Ma21	Infected	3.33105	FALSE	2h	L1	N	B3	12405	Bacteria	Actinobacteriota	Actinobacteria	Streptomycetales	Streptomycetaceae	Streptomyces
ASV31	Ma32	0	Ma32	Infected	4.1202	FALSE	11h	L1	N	B3	136214	Bacteria	Actinobacteriota	Actinobacteria	Streptomycetales	Streptomycetaceae	Streptomyces
ASV31	Ma25	0	Ma25	Infected	17.0406	FALSE	2h	L1	N	B3	48093	Bacteria	Actinobacteriota	Actinobacteria	Streptomycetales	Streptomycetaceae	Streptomyces
ASV31	Ma36	0	Ma36	Infected	6.5489	FALSE	11h	L2	N	B3	49244	Bacteria	Actinobacteriota	Actinobacteria	Streptomycetales	Streptomycetaceae	Streptomyces
ASV31	Ma47	0	Ma47	Sterile	0.67933	FALSE	2h	L2	N	B3	1913	Bacteria	Actinobacteriota	Actinobacteria	Streptomycetales	Streptomycetaceae	Streptomyces
ASV31	Ma58	0	Ma58	Sterile	0.564145	FALSE	11h	L2	N	B3	578	Bacteria	Actinobacteriota	Actinobacteria	Streptomycetales	Streptomycetaceae	Streptomyces
ASV31	Ma29	0	Ma29	Infected	1.04712	FALSE	2h	L2	N	B3	7960	Bacteria	Actinobacteriota	Actinobacteria	Streptomycetales	Streptomycetaceae	Streptomyces
ASV31	Ma22	0	Ma22	Infected	1.88755	FALSE	2h	L1	N	B3	11406	Bacteria	Actinobacteriota	Actinobacteria	Streptomycetales	Streptomycetaceae	Streptomyces
ASV31	Ma33	0	Ma33	Infected	10.4603	FALSE	11h	L1	N	B3	862642	Bacteria	Actinobacteriota	Actinobacteria	Streptomycetales	Streptomycetaceae	Streptomyces
ASV31	Ma55	0	Ma55	Sterile	0.524932	FALSE	11h	L1	N	B3	479	Bacteria	Actinobacteriota	Actinobacteria	Streptomycetales	Streptomycetaceae	Streptomyces
ASV31	Ma26	0	Ma26	Infected	3.37762	FALSE	2h	L2	N	B3	31028	Bacteria	Actinobacteriota	Actinobacteria	Streptomycetales	Streptomycetaceae	Streptomyces
ASV31	Ma37	0	Ma37	Infected	21.8392	FALSE	11h	L2	N	B3	2593614	Bacteria	Actinobacteriota	Actinobacteria	Streptomycetales	Streptomycetaceae	Streptomyces
ASV31	Ma48	0	Ma48	Sterile	0.534735	FALSE	2h	L2	N	B3	1229	Bacteria	Actinobacteriota	Actinobacteria	Streptomycetales	Streptomycetaceae	Streptomyces
ASV31	Ma59	0	Ma59	Sterile	0.620512	FALSE	11h	L2	N	B3	1400	Bacteria	Actinobacteriota	Actinobacteria	Streptomycetales	Streptomycetaceae	Streptomyces
ASV31	Ma30	0	Ma30	Infected	0.921955	FALSE	2h	L2	N	B3	11652	Bacteria	Actinobacteriota	Actinobacteria	Streptomycetales	Streptomycetaceae	Streptomyces
ASV31	Ma34	0	Ma34	Infected	9.9481	FALSE	11h	L1	N	B3	144122	Bacteria	Actinobacteriota	Actinobacteria	Streptomycetales	Streptomycetaceae	Streptomyces
ASV31	Ma56	0	Ma56	Sterile	0.728345	FALSE	11h	L2	N	B3	3698	Bacteria	Actinobacteriota	Actinobacteria	Streptomycetales	Streptomycetaceae	Streptomyces
ASV31	Ma27	0	Ma27	Infected	2.01499	FALSE	2h	L2	N	B3	10962	Bacteria	Actinobacteriota	Actinobacteria	Streptomycetales	Streptomycetaceae	Streptomyces
ASV31	Ma38	0	Ma38	Infected	6.5391	FALSE	11h	L2	Y	B3	112482	Bacteria	Actinobacteriota	Actinobacteria	Streptomycetales	Streptomycetaceae	Streptomyces
ASV31	Ma60	0	Ma60	Sterile	12.9797	FALSE	11h	L2	Y	B3	1284820	Bacteria	Actinobacteriota	Actinobacteria	Streptomycetales	Streptomycetaceae	Streptomyces
ASV8	Ma46	0	Ma46	Sterile	0.782262	FALSE	2h	L2	N	B3	1572	Bacteria	Firmicutes	Bacilli	Lactobacillales	Streptococcaceae	Floricoccus
ASV8	Ma57	0	Ma57	Sterile	0.694035	FALSE	11h	L2	N	B3	1567	Bacteria	Firmicutes	Bacilli	Lactobacillales	Streptococcaceae	Floricoccus
ASV8	Ma28	0	Ma28	Infected	5.15197	FALSE	2h	L2	N	B3	34134	Bacteria	Firmicutes	Bacilli	Lactobacillales	Streptococcaceae	Floricoccus
ASV8	Ma39	0	Ma39	Infected	6.57341	FALSE	11h	L2	N	B3	22574	Bacteria	Firmicutes	Bacilli	Lactobacillales	Streptococcaceae	Floricoccus
ASV8	Ma50	0	Ma50	Sterile	0.571497	FALSE	2h	L2	N	B3	1398	Bacteria	Firmicutes	Bacilli	Lactobacillales	Streptococcaceae	Floricoccus
ASV8	Ma32	0	Ma32	Infected	4.1202	FALSE	11h	L1	N	B3	136214	Bacteria	Firmicutes	Bacilli	Lactobacillales	Streptococcaceae	Floricoccus
ASV8	Ma36	0	Ma36	Infected	6.5489	FALSE	11h	L2	N	B3	49244	Bacteria	Firmicutes	Bacilli	Lactobacillales	Streptococcaceae	Floricoccus
ASV8	Ma47	0	Ma47	Sterile	0.67933	FALSE	2h	L2	N	B3	1913	Bacteria	Firmicutes	Bacilli	Lactobacillales	Streptococcaceae	Floricoccus
ASV8	Ma58	0	Ma58	Sterile	0.564145	FALSE	11h	L2	N	B3	578	Bacteria	Firmicutes	Bacilli	Lactobacillales	Streptococcaceae	Floricoccus
ASV8	Ma29	0	Ma29	Infected	1.04712	FALSE	2h	L2	N	B3	7960	Bacteria	Firmicutes	Bacilli	Lactobacillales	Streptococcaceae	Floricoccus
ASV8	Ma40	0	Ma40	Infected	2.86051	FALSE	11h	L2	N	B3	24240	Bacteria	Firmicutes	Bacilli	Lactobacillales	Streptococcaceae	Floricoccus
ASV8	Ma22	0	Ma22	Infected	1.88755	FALSE	2h	L1	N	B3	11406	Bacteria	Firmicutes	Bacilli	Lactobacillales	Streptococcaceae	Floricoccus
ASV8	Ma33	0	Ma33	Infected	10.4603	FALSE	11h	L1	N	B3	862642	Bacteria	Firmicutes	Bacilli	Lactobacillales	Streptococcaceae	Floricoccus
ASV8	Ma26	0	Ma26	Infected	3.37762	FALSE	2h	L2	N	B3	31028	Bacteria	Firmicutes	Bacilli	Lactobacillales	Streptococcaceae	Floricoccus
ASV8	Ma37	0	Ma37	Infected	21.8392	FALSE	11h	L2	N	B3	2593614	Bacteria	Firmicutes	Bacilli	Lactobacillales	Streptococcaceae	Floricoccus
ASV8	Ma48	0	Ma48	Sterile	0.534735	FALSE	2h	L2	N	B3	1229	Bacteria	Firmicutes	Bacilli	Lactobacillales	Streptococcaceae	Floricoccus
ASV8	Ma59	0	Ma59	Sterile	0.620512	FALSE	11h	L2	N	B3	1400	Bacteria	Firmicutes	Bacilli	Lactobacillales	Streptococcaceae	Floricoccus
ASV8	Ma30	0	Ma30	Infected	0.921955	FALSE	2h	L2	N	B3	11652	Bacteria	Firmicutes	Bacilli	Lactobacillales	Streptococcaceae	Floricoccus
ASV8	Ma34	0	Ma34	Infected	9.9481	FALSE	11h	L1	N	B3	144122	Bacteria	Firmicutes	Bacilli	Lactobacillales	Streptococcaceae	Floricoccus
ASV8	Ma56	0	Ma56	Sterile	0.728345	FALSE	11h	L2	N	B3	3698	Bacteria	Firmicutes	Bacilli	Lactobacillales	Streptococcaceae	Floricoccus
ASV8	Ma27	0	Ma27	Infected	2.01499	FALSE	2h	L2	N	B3	10962	Bacteria	Firmicutes	Bacilli	Lactobacillales	Streptococcaceae	Floricoccus
ASV8	Ma38	0	Ma38	Infected	6.5391	FALSE	11h	L2	Y	B3	112482	Bacteria	Firmicutes	Bacilli	Lactobacillales	Streptococcaceae	Floricoccus
ASV8	Ma49	0	Ma49	Sterile	0.625414	FALSE	2h	L2	N	B3	571	Bacteria	Firmicutes	Bacilli	Lactobacillales	Streptococcaceae	Floricoccus
ASV8	Ma60	0	Ma60	Sterile	12.9797	FALSE	11h	L2	Y	B3	1284820	Bacteria	Firmicutes	Bacilli	Lactobacillales	Streptococcaceae	Floricoccus
ASV8	Ma24	0	Ma24	Infected	1.74786	FALSE	2h	L1	N	B3	11678	Bacteria	Firmicutes	Bacilli	Lactobacillales	Streptococcaceae	Floricoccus

## Sheet: Figure 1c
Figure 1c
ID	Time	Events		Legend
IsolationPBS	36	1		IsolationPBS	Ants in isolation with sterile wound
IsolationPBS	36	1		IsolationAgarmix	Ants in isolation with infected wound
IsolationPBS	36	1		SocialPBS	Ants inside the nest with sterile wound
IsolationPBS	36	1		SocialAgarmix	Ants inside the nest with infected wound
IsolationPBS	36	1
IsolationPBS	36	1
IsolationPBS	36	1
IsolationPBS	36	1
IsolationPBS	36	1
IsolationPBS	36	1
IsolationPBS	16	2
IsolationPBS	36	1
IsolationPBS	36	1
IsolationPBS	36	1
IsolationPBS	22	2
IsolationPBS	36	1
IsolationPBS	36	1
IsolationPBS	36	1
IsolationPBS	36	1
IsolationAgarmix	20	2
IsolationAgarmix	19	2
IsolationAgarmix	20	2
IsolationAgarmix	36	2
IsolationAgarmix	26	2
IsolationAgarmix	17	2
IsolationAgarmix	36	2
IsolationAgarmix	36	2
IsolationAgarmix	36	2
IsolationAgarmix	36	2
IsolationAgarmix	21	2
IsolationAgarmix	35	2
IsolationAgarmix	15	2
IsolationAgarmix	35	2
IsolationAgarmix	19	2
IsolationAgarmix	36	1
IsolationAgarmix	32	2
IsolationAgarmix	36	1
IsolationAgarmix	32	2
IsolationAgarmix	32	2
SocialAgarmix	21	2
SocialAgarmix	36	1
SocialAgarmix	36	1
SocialAgarmix	36	1
SocialAgarmix	36	1
SocialAgarmix	36	1
SocialAgarmix	36	1
SocialAgarmix	36	1
SocialAgarmix	36	1
SocialAgarmix	28	2
SocialAgarmix	22	2
SocialAgarmix	36	1
SocialAgarmix	36	1
SocialAgarmix	36	1
SocialAgarmix	36	1
SocialAgarmix	36	1
SocialAgarmix	36	1
SocialAgarmix	3	2
IsolationPBS	30	2
IsolationPBS	30	2
IsolationPBS	36	1
IsolationPBS	36	1
IsolationPBS	36	1
IsolationPBS	36	1
IsolationPBS	36	1
IsolationPBS	36	1
IsolationPBS	36	1
IsolationPBS	36	1
IsolationPBS	36	1
IsolationPBS	36	1
IsolationPBS	36	1
IsolationPBS	36	1
IsolationPBS	36	1
IsolationPBS	27	2
IsolationPBS	27	2
IsolationPBS	17	2
IsolationPBS	18	2
IsolationPBS	34	2
IsolationPBS	36	1
IsolationPBS	36	1
IsolationPBS	10	2
IsolationPBS	25	2
IsolationPBS	24	2
IsolationPBS	25	2
IsolationPBS	23	2
IsolationPBS	24	2
IsolationPBS	36	1
IsolationPBS	20	2
IsolationPBS	10	2
IsolationPBS	36	1
IsolationPBS	36	1
IsolationPBS	35	2
IsolationPBS	36	1
IsolationPBS	21	2
IsolationPBS	36	1
IsolationPBS	35	2
IsolationPBS	36	2
IsolationPBS	35	2
IsolationPBS	36	1
IsolationPBS	23	2
IsolationPBS	36	1
IsolationPBS	23	2
IsolationPBS	36	1
IsolationPBS	35	2
IsolationPBS	36	1
IsolationPBS	36	1
IsolationPBS	25	2
IsolationPBS	36	1
IsolationPBS	36	1
IsolationPBS	36	1
IsolationPBS	36	1
IsolationPBS	36	1
IsolationPBS	36	1
IsolationPBS	36	1
IsolationPBS	36	1
IsolationPBS	23	2
IsolationPBS	36	1
IsolationPBS	36	1
IsolationPBS	36	1
IsolationPBS	36	1
IsolationPBS	36	1
IsolationPBS	35	2
IsolationPBS	36	1
IsolationPBS	36	1
IsolationPBS	36	1
IsolationPBS	36	1
IsolationPBS	36	1
IsolationPBS	36	1
IsolationPBS	36	1
IsolationPBS	36	1
IsolationPBS	36	1
IsolationPBS	24	2
IsolationPBS	36	1
IsolationPBS	11	2
IsolationPBS	36	1
IsolationPBS	36	1
IsolationPBS	36	1
IsolationPBS	36	1
IsolationPBS	36	1
IsolationPBS	36	1
IsolationPBS	36	1
IsolationPBS	26	2
IsolationPBS	13	2
SocialPBS	36	1
SocialPBS	36	1
SocialPBS	36	1
SocialPBS	36	1
SocialPBS	32	2
SocialPBS	36	1
SocialPBS	36	1
SocialPBS	36	1
SocialPBS	36	1
SocialPBS	20	2
SocialPBS	36	1
SocialPBS	36	1

## Sheet: Figure 2a
Figure 2a
ID	Time	Events		Legend
IsolationPBS	36	1		IsolationPBS	Ants in isolation with sterile wound
IsolationPBS	36	1		IsolationPSE	Ants in isolation with infected wound
IsolationPBS	36	1		SocialPBS	Ants inside the nest with sterile wound
IsolationPBS	36	1		SocialPSE	Ants inside the nest with infected wound
IsolationPBS	36	1
IsolationPBS	36	1
IsolationPBS	36	1
IsolationPBS	36	1
IsolationPBS	36	1
IsolationPBS	36	1
IsolationPBS	16	2
IsolationPBS	36	1
IsolationPBS	36	1
IsolationPBS	36	1
IsolationPBS	22	2
IsolationPBS	36	1
IsolationPBS	36	1
IsolationPBS	36	1
IsolationPBS	36	1
IsolationPBS	30	2
IsolationPBS	30	2
IsolationPBS	36	1
IsolationPBS	36	1
IsolationPBS	36	1
IsolationPBS	36	1
IsolationPBS	36	1
IsolationPBS	36	1
IsolationPBS	36	1
IsolationPBS	36	1
IsolationPBS	36	1
IsolationPBS	36	1
IsolationPBS	36	1
IsolationPBS	36	1
IsolationPBS	36	1
IsolationPBS	27	2
IsolationPBS	27	2
IsolationPBS	17	2
IsolationPBS	18	2
IsolationPBS	34	2
IsolationPBS	36	1
IsolationPBS	36	1
IsolationPBS	10	2
IsolationPBS	25	2
IsolationPBS	24	2
IsolationPBS	25	2
IsolationPBS	23	2
IsolationPBS	24	2
IsolationPBS	36	1
IsolationPBS	20	2
IsolationPBS	10	2
IsolationPBS	36	1
IsolationPBS	36	1
IsolationPBS	35	2
IsolationPBS	36	1
IsolationPBS	21	2
IsolationPBS	36	1
IsolationPBS	35	2
IsolationPBS	36	2
IsolationPBS	35	2
IsolationPBS	36	1
IsolationPBS	23	2
IsolationPBS	36	1
IsolationPBS	23	2
IsolationPBS	36	1
IsolationPBS	35	2
IsolationPBS	36	1
IsolationPBS	36	1
IsolationPBS	25	2
IsolationPBS	36	1
IsolationPBS	36	1
IsolationPBS	36	1
IsolationPBS	36	1
IsolationPBS	36	1
IsolationPBS	36	1
IsolationPBS	36	1
IsolationPBS	36	1
IsolationPBS	23	2
IsolationPBS	36	1
IsolationPBS	36	1
IsolationPBS	36	1
IsolationPBS	36	1
IsolationPBS	36	1
IsolationPBS	35	2
IsolationPBS	36	1
IsolationPBS	36	1
IsolationPBS	36	1
IsolationPBS	36	1
IsolationPBS	36	1
IsolationPBS	36	1
IsolationPBS	36	1
IsolationPBS	36	1
IsolationPBS	36	1
IsolationPBS	24	2
IsolationPBS	36	1
IsolationPSE	27	2
IsolationPSE	34	2
IsolationPSE	34	2
IsolationPSE	36	1
IsolationPSE	26	2
IsolationPBS	11	2
IsolationPBS	36	1
IsolationPBS	36	1
IsolationPBS	36	1
IsolationPBS	36	1
IsolationPSE	34	2
IsolationPSE	34	2
IsolationPSE	20	2
IsolationPSE	26	2
IsolationPSE	34	2
IsolationPBS	36	1
IsolationPBS	36	1
IsolationPBS	36	1
IsolationPBS	26	2
IsolationPBS	13	2
IsolationPSE	20	2
IsolationPSE	23	2
IsolationPSE	19	2
IsolationPSE	34	2
IsolationPSE	25	2
SocialPBS	36	1
SocialPBS	36	1
SocialPBS	36	1
SocialPBS	36	1
SocialPBS	32	2
SocialPBS	36	1
SocialPBS	36	1
SocialPBS	36	1
SocialPBS	36	1
SocialPBS	20	2
SocialPBS	36	1
SocialPBS	36	1
SocialPSE	36	1
SocialPSE	36	1
SocialPSE	36	1
SocialPSE	36	1
SocialPSE	36	1
SocialPSE	36	1
SocialPSE	36	1
SocialPSE	34	2
SocialPSE	36	1
SocialPSE	36	1
SocialPSE	36	1
SocialPSE	36	1

## Sheet: Figure 2b
Figure 2b
grouping	x-axis	y-axis
ID	Collection time	dCt_Pf		Legend
IsolationPSE 615	2	9.50452		IsolationPSE 615:	Ants in Isolation with infected wound
IsolationPSE 615	2	5.21039		NestPSE 615	Ants inside the nest with infected wound
IsolationPSE 615	2	2.5812		IsolationPBS	Ants in Isolation with sterile wound
IsolationPSE 615	2	1.40939		NestPBS	Ants inside the nest with sterile woudn
IsolationPSE 615	2	1.47483
IsolationPSE 615	2	5.45975
NestPSE 615	2	5.6126
NestPSE 615	2	4.37753
NestPSE 615	2	3.59974
NestPSE 615	2	5.36374
NestPSE 615	2	2.28017
NestPSE 615	2	0.464652
IsolationPSE 615	11	499.329
IsolationPSE 615	11	39.484
IsolationPSE 615	11	144.242
IsolationPSE 615	11	756.311
IsolationPSE 615	11	1985.6
IsolationPSE 615	11	365.807
NestPSE 615	11	9.00764
NestPSE 615	11	1.20481
NestPSE 615	11	14.644
NestPSE 615	11	8.39847
NestPSE 615	11	12.4804
NestPSE 615	11	4.7539
IsolationPBS	2	1
IsolationPBS	2	1.79318
IsolationPBS	2	2.14684
IsolationPBS	2	5.58758
IsolationPBS	2	23.9605
IsolationPBS	2	1.28738
NestPBS	2	2.95734
NestPBS	2	44.9796
NestPBS	2	1.7952
NestPBS	2	1.78977
NestPBS	2	6.0429
NestPBS	2	11.6244
IsolationPBS	11	1.8878
IsolationPBS	11	32.0896
IsolationPBS	11	5.53033
IsolationPBS	11	1.77775
IsolationPBS	11	4.30521
IsolationPBS	11	10.5264
NestPBS	11	17.0821
NestPBS	11	1.33151
NestPBS	11	6.50756
NestPBS	11	3.57966
NestPBS	11	4.99103
NestPBS	11	5.06879

## Sheet: Figure 3b
Figure 3d
group factor 1	group factor 2	x-axis	y-axis
Individual ant ID	Treatment	Time	Wound care in seconds				Legend
10	PBS	0	356				PBS	Ants inside the nest with a sterile wound
10	PBS	10	46				Infected	Ants inside the nest with an infection
10	PBS	20	22
10	PBS	30	0
10	PBS	40	26
10	PBS	50	0
10	PBS	60	0
10	PBS	70	0
10	PBS	80	0
10	PBS	90	10
10	PBS	100	0
10	PBS	110	99
10	PBS	120	0
10	PBS	130	0
10	PBS	140	0
10	PBS	150	0
10	PBS	160	0
10	PBS	170	0
10	PBS	180	15
10	PBS	190	0
10	PBS	200	20
10	PBS	210	63
10	PBS	220	56
10	PBS	230	35
10	PBS	240	0
10	PBS	250	18
10	PBS	260	0
10	PBS	270	27
10	PBS	280	0
10	PBS	290	0
10	PBS	300	0
10	PBS	310	0
10	PBS	320	19
10	PBS	330	0
10	PBS	340	0
10	PBS	350	22
10	PBS	360	101
10	PBS	370	0
10	PBS	380	0
10	PBS	390	110
10	PBS	400	20
10	PBS	410	0
10	PBS	420	38
10	PBS	430	37
10	PBS	440	34
10	PBS	450	0
10	PBS	460	0
10	PBS	470	0
10	PBS	480	0
10	PBS	490	0
10	PBS	500	52
10	PBS	510	0
10	PBS	520	0
10	PBS	530	0
10	PBS	540	0
10	PBS	550	0
10	PBS	560	0
10	PBS	570	0
10	PBS	580	0
10	PBS	590	0
10	PBS	600	11
10	PBS	610	0
10	PBS	620	121
10	PBS	630	0
10	PBS	640	0
10	PBS	650	0
10	PBS	660	28
10	PBS	670	65
10	PBS	680	0
10	PBS	690	0
10	PBS	700	0
10	PBS	710	0
10	PBS	720	0
10	PBS	730	0
10	PBS	740	42
10	PBS	750	0
10	PBS	760	0
10	PBS	770	0
10	PBS	780	0
10	PBS	790	0
10	PBS	800	0
10	PBS	810	0
10	PBS	820	0
10	PBS	830	0
10	PBS	840	0
10	PBS	850	0
10	PBS	860	0
10	PBS	870	85
10	PBS	880	0
10	PBS	890	0
10	PBS	900	8
10	PBS	910	85
10	PBS	920	0
10	PBS	930	0
10	PBS	940	0
10	PBS	950	0
10	PBS	960	0
10	PBS	970	0
10	PBS	980	0
10	PBS	990	0
10	PBS	1000	0
10	PBS	1010	0
10	PBS	1020	0
10	PBS	1030	0
10	PBS	1040	0
10	PBS	1050	0
10	PBS	1060	0
10	PBS	1070	0
10	PBS	1080	33
10	PBS	1090	0
10	PBS	1100	88
10	PBS	1110	78
10	PBS	1120	31
10	PBS	1130	60
10	PBS	1140	0
10	PBS	1150	0
10	PBS	1160	0
10	PBS	1170	0
10	PBS	1180	0
10	PBS	1190	0
10	PBS	1200	34
10	PBS	1210	18
10	PBS	1220	78
10	PBS	1230	0
10	PBS	1240	0
10	PBS	1250	0
10	PBS	1260	132
10	PBS	1270	26
10	PBS	1280	0
10	PBS	1290	0
10	PBS	1300	0
10	PBS	1310	0
10	PBS	1320	0
10	PBS	1330	0
10	PBS	1340	0
10	PBS	1350	0
10	PBS	1360	169
10	PBS	1370	138
10	PBS	1380	0
10	PBS	1390	40
10	PBS	1400	21
29	Infected	0	364
29	Infected	10	187
29	Infected	20	0
29	Infected	30	60
29	Infected	40	123
29	Infected	50	25
29	Infected	60	0
29	Infected	70	37
29	Infected	80	94
29	Infected	90	319
29	Infected	100	181
29	Infected	110	10
29	Infected	120	0
29	Infected	130	0
29	Infected	140	32
29	Infected	150	247
29	Infected	160	122
29	Infected	170	63
29	Infected	180	87
29	Infected	190	9
29	Infected	200	0
29	Infected	210	92
29	Infected	220	117
29	Infected	230	0
29	Infected	240	76
29	Infected	250	11
29	Infected	260	0
29	Infected	270	24
29	Infected	280	0
29	Infected	290	61
29	Infected	300	25
29	Infected	310	0
29	Infected	320	0
29	Infected	330	48
29	Infected	340	69
29	Infected	350	12
29	Infected	360	0
29	Infected	370	0
29	Infected	380	0
29	Infected	390	0
29	Infected	400	0
29	Infected	410	15
29	Infected	420	0
29	Infected	430	0
29	Infected	440	0
29	Infected	450	0
29	Infected	460	0
29	Infected	470	0
29	Infected	480	0
29	Infected	490	0
29	Infected	500	0
29	Infected	510	0
29	Infected	520	25
29	Infected	530	0
29	Infected	540	0
29	Infected	550	0
29	Infected	560	0
29	Infected	570	0
29	Infected	580	0
29	Infected	590	0
29	Infected	600	0
29	Infected	610	0
29	Infected	620	0
29	Infected	630	0
29	Infected	640	0
29	Infected	650	0
29	Infected	660	0
29	Infected	670	0
29	Infected	680	0
29	Infected	690	0
29	Infected	700	0
29	Infected	710	257
29	Infected	720	0
29	Infected	730	0
29	Infected	740	0
29	Infected	750	183
29	Infected	760	0
29	Infected	770	0
29	Infected	780	0
29	Infected	790	0
29	Infected	800	0
29	Infected	810	0
29	Infected	820	0
29	Infected	830	0
29	Infected	840	0
29	Infected	850	0
29	Infected	860	0
29	Infected	870	0
29	Infected	880	0
29	Infected	890	0
29	Infected	900	0
29	Infected	910	0
29	Infected	920	0
29	Infected	930	0
29	Infected	940	0
29	Infected	950	0
29	Infected	960	0
29	Infected	970	0
29	Infected	980	0
29	Infected	990	0
29	Infected	1000	0
29	Infected	1010	0
29	Infected	1020	0
29	Infected	1030	0
29	Infected	1040	0
29	Infected	1050	0
29	Infected	1060	0
29	Infected	1070	0
29	Infected	1080	27
29	Infected	1090	68
29	Infected	1100	0
29	Infected	1110	0
29	Infected	1120	0
29	Infected	1130	0
29	Infected	1140	0
29	Infected	1150	0
29	Infected	1160	0
29	Infected	1170	0
29	Infected	1180	0
29	Infected	1190	0
29	Infected	1200	0
29	Infected	1210	54
29	Infected	1220	22
29	Infected	1230	0
29	Infected	1240	0
29	Infected	1250	29
29	Infected	1260	0
29	Infected	1270	0
29	Infected	1280	0
29	Infected	1290	0
29	Infected	1300	0
29	Infected	1310	0
29	Infected	1320	65
29	Infected	1330	0
29	Infected	1340	0
29	Infected	1350	0
29	Infected	1360	0
29	Infected	1370	64
29	Infected	1380	46
29	Infected	1390	0
29	Infected	1400	0
42	PBS	0	101
42	PBS	10	97
42	PBS	20	70
42	PBS	30	11
42	PBS	40	0
42	PBS	50	0
42	PBS	60	43
42	PBS	70	0
42	PBS	80	0
42	PBS	90	0
42	PBS	100	40
42	PBS	110	0
42	PBS	120	0
42	PBS	130	0
42	PBS	140	12
42	PBS	150	96
42	PBS	160	55
42	PBS	170	0
42	PBS	180	0
42	PBS	190	11
42	PBS	200	57
42	PBS	210	135
42	PBS	220	0
42	PBS	230	32
42	PBS	240	0
42	PBS	250	58
42	PBS	260	35
42	PBS	270	20
42	PBS	280	86
42	PBS	290	0
42	PBS	300	71
42	PBS	310	0
42	PBS	320	0
42	PBS	330	0
42	PBS	340	0
42	PBS	350	0
42	PBS	360	0
42	PBS	370	0
42	PBS	380	0
42	PBS	390	48
42	PBS	400	31
42	PBS	410	22
42	PBS	420	83
42	PBS	430	0
42	PBS	440	0
42	PBS	450	0
42	PBS	460	0
42	PBS	470	0
42	PBS	480	0
42	PBS	490	53
42	PBS	500	0
42	PBS	510	37
42	PBS	520	0
42	PBS	530	0
42	PBS	540	0
42	PBS	550	0
42	PBS	560	0
42	PBS	570	0
42	PBS	580	124
42	PBS	590	0
42	PBS	600	0
42	PBS	610	0
42	PBS	620	0
42	PBS	630	0
42	PBS	640	0
42	PBS	650	0
42	PBS	660	0
42	PBS	670	0
42	PBS	680	77
42	PBS	690	0
42	PBS	700	0
42	PBS	710	0
42	PBS	720	0
42	PBS	730	0
42	PBS	740	0
42	PBS	750	16
42	PBS	760	0
42	PBS	770	0
42	PBS	780	0
42	PBS	790	0
42	PBS	800	0
42	PBS	810	16
42	PBS	820	0
42	PBS	830	0
42	PBS	840	0
42	PBS	850	11
42	PBS	860	20
42	PBS	870	0
42	PBS	880	0
42	PBS	890	0
42	PBS	900	0
42	PBS	910	0
42	PBS	920	0
42	PBS	930	0
42	PBS	940	0
42	PBS	950	0
42	PBS	960	0
42	PBS	970	0
42	PBS	980	0
42	PBS	990	0
42	PBS	1000	0
42	PBS	1010	0
42	PBS	1020	0
42	PBS	1030	0
42	PBS	1040	0
42	PBS	1050	31
42	PBS	1060	0
42	PBS	1070	0
42	PBS	1080	17
42	PBS	1090	0
42	PBS	1100	0
42	PBS	1110	0
42	PBS	1120	0
42	PBS	1130	11
42	PBS	1140	97
42	PBS	1150	0
42	PBS	1160	40
42	PBS	1170	0
42	PBS	1180	0
42	PBS	1190	35
42	PBS	1200	0
42	PBS	1210	82
42	PBS	1220	0
42	PBS	1230	0
42	PBS	1240	12
42	PBS	1250	0
42	PBS	1260	0
42	PBS	1270	0
42	PBS	1280	0
42	PBS	1290	31
42	PBS	1300	0
42	PBS	1310	0
42	PBS	1320	111
42	PBS	1330	0
42	PBS	1340	0
42	PBS	1350	0
42	PBS	1360	0
42	PBS	1370	0
42	PBS	1380	0
42	PBS	1390	0
42	PBS	1400	0
12	PBS	0	62
12	PBS	10	131
12	PBS	20	169
12	PBS	30	94
12	PBS	40	91
12	PBS	50	67
12	PBS	60	0
12	PBS	70	122
12	PBS	80	0
12	PBS	90	0
12	PBS	100	0
12	PBS	110	67
12	PBS	120	33
12	PBS	130	0
12	PBS	140	0
12	PBS	150	0
12	PBS	160	0
12	PBS	170	0
12	PBS	180	31
12	PBS	190	103
12	PBS	200	0
12	PBS	210	24
12	PBS	220	0
12	PBS	230	0
12	PBS	240	0
12	PBS	250	0
12	PBS	260	0
12	PBS	270	8
12	PBS	280	36
12	PBS	290	0
12	PBS	300	24
12	PBS	310	28
12	PBS	320	36
12	PBS	330	0
12	PBS	340	0
12	PBS	350	0
12	PBS	360	0
12	PBS	370	0
12	PBS	380	0
12	PBS	390	0
12	PBS	400	48
12	PBS	410	0
12	PBS	420	0
12	PBS	430	0
12	PBS	440	0
12	PBS	450	0
12	PBS	460	0
12	PBS	470	0
12	PBS	480	0
12	PBS	490	25
12	PBS	500	24
12	PBS	510	0
12	PBS	520	0
12	PBS	530	0
12	PBS	540	0
12	PBS	550	0
12	PBS	560	0
12	PBS	570	0
12	PBS	580	0
12	PBS	590	0
12	PBS	600	0
12	PBS	610	0
12	PBS	620	0
12	PBS	630	0
12	PBS	640	0
12	PBS	650	0
12	PBS	660	0
12	PBS	670	0
12	PBS	680	0
12	PBS	690	47
12	PBS	700	0
12	PBS	710	0
12	PBS	720	0
12	PBS	730	0
12	PBS	740	0
12	PBS	750	0
12	PBS	760	0
12	PBS	770	0
12	PBS	780	0
12	PBS	790	0
12	PBS	800	0
12	PBS	810	161
12	PBS	820	29
12	PBS	830	0
12	PBS	840	0
12	PBS	850	0
12	PBS	860	49
12	PBS	870	0
12	PBS	880	0
12	PBS	890	73
12	PBS	900	33
12	PBS	910	0
12	PBS	920	0
12	PBS	930	82
12	PBS	940	0
12	PBS	950	0
12	PBS	960	0
12	PBS	970	0
12	PBS	980	0
12	PBS	990	0
12	PBS	1000	24
12	PBS	1010	82
12	PBS	1020	0
12	PBS	1030	0
12	PBS	1040	0
12	PBS	1050	0
12	PBS	1060	0
12	PBS	1070	0
12	PBS	1080	0
12	PBS	1090	0
12	PBS	1100	0
12	PBS	1110	0
12	PBS	1120	0
12	PBS	1130	0
12	PBS	1140	0
12	PBS	1150	0
12	PBS	1160	0
12	PBS	1170	0
12	PBS	1180	0
12	PBS	1190	0
12	PBS	1200	0
12	PBS	1210	0
12	PBS	1220	0
12	PBS	1230	0
12	PBS	1240	0
12	PBS	1250	0
12	PBS	1260	0
12	PBS	1270	0
12	PBS	1280	0
12	PBS	1290	0
12	PBS	1300	0
12	PBS	1310	0
12	PBS	1320	0
12	PBS	1330	0
12	PBS	1340	0
12	PBS	1350	16
12	PBS	1360	0
12	PBS	1370	0
12	PBS	1380	0
12	PBS	1390	0
12	PBS	1400	0
32	Infected	0	57
32	Infected	10	55
32	Infected	20	15
32	Infected	30	79
32	Infected	40	108
32	Infected	50	87
32	Infected	60	54
32	Infected	70	19
32	Infected	80	0
32	Infected	90	44
32	Infected	100	50
32	Infected	110	32
32	Infected	120	192
32	Infected	130	0
32	Infected	140	0
32	Infected	150	30
32	Infected	160	108
32	Infected	170	0
32	Infected	180	58
32	Infected	190	118
32	Infected	200	49
32	Infected	210	55
32	Infected	220	0
32	Infected	230	16
32	Infected	240	17
32	Infected	250	0
32	Infected	260	56
32	Infected	270	16
32	Infected	280	32
32	Infected	290	13
32	Infected	300	27
32	Infected	310	0
32	Infected	320	98
32	Infected	330	0
32	Infected	340	0
32	Infected	350	0
32	Infected	360	72
32	Infected	370	10
32	Infected	380	0
32	Infected	390	0
32	Infected	400	0
32	Infected	410	0
32	Infected	420	0
32	Infected	430	25
32	Infected	440	61
32	Infected	450	70
32	Infected	460	0
32	Infected	470	0
32	Infected	480	0
32	Infected	490	52
32	Infected	500	0
32	Infected	510	0
32	Infected	520	19
32	Infected	530	0
32	Infected	540	0
32	Infected	550	0
32	Infected	560	0
32	Infected	570	0
32	Infected	580	0
32	Infected	590	0
32	Infected	600	46
32	Infected	610	52
32	Infected	620	0
32	Infected	630	0
32	Infected	640	12
32	Infected	650	115
32	Infected	660	0
32	Infected	670	22
32	Infected	680	0
32	Infected	690	0
32	Infected	700	0
32	Infected	710	0
32	Infected	720	0
32	Infected	730	0
32	Infected	740	0
32	Infected	750	0
32	Infected	760	0
32	Infected	770	0
32	Infected	780	0
32	Infected	790	0
32	Infected	800	0
32	Infected	810	0
32	Infected	820	0
32	Infected	830	0
32	Infected	840	0
32	Infected	850	0
32	Infected	860	0
32	Infected	870	0
32	Infected	880	0
32	Infected	890	0
32	Infected	900	0
32	Infected	910	0
32	Infected	920	0
32	Infected	930	33
32	Infected	940	0
32	Infected	950	0
32	Infected	960	0
32	Infected	970	0
32	Infected	980	0
32	Infected	990	0
32	Infected	1000	0
32	Infected	1010	0
32	Infected	1020	0
32	Infected	1030	0
32	Infected	1040	0
32	Infected	1050	31
32	Infected	1060	30
32	Infected	1070	0
32	Infected	1080	0
32	Infected	1090	0
32	Infected	1100	0
32	Infected	1110	0
32	Infected	1120	0
32	Infected	1130	0
32	Infected	1140	0
32	Infected	1150	0
32	Infected	1160	0
32	Infected	1170	0
32	Infected	1180	0
32	Infected	1190	0
32	Infected	1200	0
32	Infected	1210	0
32	Infected	1220	0
32	Infected	1230	0
32	Infected	1240	0
32	Infected	1250	0
32	Infected	1260	0
32	Infected	1270	0
32	Infected	1280	0
32	Infected	1290	0
32	Infected	1300	0
32	Infected	1310	0
32	Infected	1320	0
32	Infected	1330	0
32	Infected	1340	0
32	Infected	1350	0
32	Infected	1360	0
32	Infected	1370	0
32	Infected	1380	0
32	Infected	1390	0
32	Infected	1400	0
41	PBS	0	139
41	PBS	10	101
41	PBS	20	0
41	PBS	30	0
41	PBS	40	0
41	PBS	50	8
41	PBS	60	0
41	PBS	70	0
41	PBS	80	44
41	PBS	90	71
41	PBS	100	0
41	PBS	110	23
41	PBS	120	103
41	PBS	130	33
41	PBS	140	16
41	PBS	150	0
41	PBS	160	19
41	PBS	170	0
41	PBS	180	0
41	PBS	190	0
41	PBS	200	0
41	PBS	210	0
41	PBS	220	0
41	PBS	230	0
41	PBS	240	0
41	PBS	250	0
41	PBS	260	0
41	PBS	270	50
41	PBS	280	145
41	PBS	290	5
41	PBS	300	112
41	PBS	310	0
41	PBS	320	0
41	PBS	330	87
41	PBS	340	0
41	PBS	350	34
41	PBS	360	34
41	PBS	370	27
41	PBS	380	0
41	PBS	390	0
41	PBS	400	0
41	PBS	410	0
41	PBS	420	59
41	PBS	430	60
41	PBS	440	0
41	PBS	450	0
41	PBS	460	0
41	PBS	470	0
41	PBS	480	0
41	PBS	490	0
41	PBS	500	0
41	PBS	510	0
41	PBS	520	0
41	PBS	530	0
41	PBS	540	0
41	PBS	550	0
41	PBS	560	0
41	PBS	570	0
41	PBS	580	0
41	PBS	590	0
41	PBS	600	0
41	PBS	610	0
41	PBS	620	30
41	PBS	630	0
41	PBS	640	0
41	PBS	650	0
41	PBS	660	0
41	PBS	670	39
41	PBS	680	0
41	PBS	690	0
41	PBS	700	0
41	PBS	710	0
41	PBS	720	0
41	PBS	730	0
41	PBS	740	0
41	PBS	750	0
41	PBS	760	0
41	PBS	770	0
41	PBS	780	0
41	PBS	790	0
41	PBS	800	0
41	PBS	810	0
41	PBS	820	0
41	PBS	830	0
41	PBS	840	0
41	PBS	850	0
41	PBS	860	0
41	PBS	870	0
41	PBS	880	0
41	PBS	890	0
41	PBS	900	0
41	PBS	910	0
41	PBS	920	0
41	PBS	930	0
41	PBS	940	0
41	PBS	950	48
41	PBS	960	0
41	PBS	970	0
41	PBS	980	0
41	PBS	990	20
41	PBS	1000	0
41	PBS	1010	0
41	PBS	1020	49
41	PBS	1030	0
41	PBS	1040	0
41	PBS	1050	36
41	PBS	1060	0
41	PBS	1070	0
41	PBS	1080	0
41	PBS	1090	0
41	PBS	1100	33
41	PBS	1110	0
41	PBS	1120	24
41	PBS	1130	78
41	PBS	1140	0
41	PBS	1150	0
41	PBS	1160	142
41	PBS	1170	10
41	PBS	1180	13
41	PBS	1190	41
41	PBS	1200	0
41	PBS	1210	0
41	PBS	1220	12
41	PBS	1230	0
41	PBS	1240	80
41	PBS	1250	0
41	PBS	1260	0
41	PBS	1270	83
41	PBS	1280	0
41	PBS	1290	0
41	PBS	1300	0
41	PBS	1310	0
41	PBS	1320	15
41	PBS	1330	0
41	PBS	1340	0
41	PBS	1350	0
41	PBS	1360	0
41	PBS	1370	29
41	PBS	1380	0
41	PBS	1390	12
41	PBS	1400	0
11	PBS	0	0
11	PBS	10	0
11	PBS	20	0
11	PBS	30	0
11	PBS	40	0
11	PBS	50	0
11	PBS	60	0
11	PBS	70	0
11	PBS	80	0
11	PBS	90	0
11	PBS	100	0
11	PBS	110	17
11	PBS	120	0
11	PBS	130	0
11	PBS	140	0
11	PBS	150	0
11	PBS	160	0
11	PBS	170	0
11	PBS	180	0
11	PBS	190	0
11	PBS	200	0
11	PBS	210	12
11	PBS	220	0
11	PBS	230	0
11	PBS	240	0
11	PBS	250	0
11	PBS	260	0
11	PBS	270	0
11	PBS	280	0
11	PBS	290	0
11	PBS	300	0
11	PBS	310	0
11	PBS	320	0
11	PBS	330	0
11	PBS	340	0
11	PBS	350	0
11	PBS	360	101
11	PBS	370	0
11	PBS	380	0
11	PBS	390	0
11	PBS	400	0
11	PBS	410	0
11	PBS	420	0
11	PBS	430	0
11	PBS	440	0
11	PBS	450	0
11	PBS	460	0
11	PBS	470	0
11	PBS	480	0
11	PBS	490	0
11	PBS	500	0
11	PBS	510	0
11	PBS	520	0
11	PBS	530	0
11	PBS	540	0
11	PBS	550	0
11	PBS	560	0
11	PBS	570	0
11	PBS	580	0
11	PBS	590	0
11	PBS	600	0
11	PBS	610	0
11	PBS	620	0
11	PBS	630	0
11	PBS	640	0
11	PBS	650	57
11	PBS	660	0
11	PBS	670	0
11	PBS	680	0
11	PBS	690	0
11	PBS	700	0
11	PBS	710	0
11	PBS	720	0
11	PBS	730	0
11	PBS	740	0
11	PBS	750	0
11	PBS	760	0
11	PBS	770	0
11	PBS	780	0
11	PBS	790	0
11	PBS	800	0
11	PBS	810	0
11	PBS	820	0
11	PBS	830	0
11	PBS	840	0
11	PBS	850	0
11	PBS	860	0
11	PBS	870	0
11	PBS	880	0
11	PBS	890	0
11	PBS	900	0
11	PBS	910	0
11	PBS	920	0
11	PBS	930	0
11	PBS	940	0
11	PBS	950	0
11	PBS	960	0
11	PBS	970	0
11	PBS	980	0
11	PBS	990	0
11	PBS	1000	0
11	PBS	1010	0
11	PBS	1020	0
11	PBS	1030	0
11	PBS	1040	0
11	PBS	1050	0
11	PBS	1060	0
11	PBS	1070	0
11	PBS	1080	0
11	PBS	1090	0
11	PBS	1100	0
11	PBS	1110	0
11	PBS	1120	0
11	PBS	1130	0
11	PBS	1140	0
11	PBS	1150	0
11	PBS	1160	0
11	PBS	1170	0
11	PBS	1180	0
11	PBS	1190	0
11	PBS	1200	0
11	PBS	1210	0
11	PBS	1220	0
11	PBS	1230	0
11	PBS	1240	0
11	PBS	1250	0
11	PBS	1260	0
11	PBS	1270	0
11	PBS	1280	0
11	PBS	1290	0
11	PBS	1300	0
11	PBS	1310	0
11	PBS	1320	0
11	PBS	1330	0
11	PBS	1340	0
11	PBS	1350	0
11	PBS	1360	0
11	PBS	1370	0
11	PBS	1380	0
11	PBS	1390	0
11	PBS	1400	0
45	Infected	0	118
45	Infected	10	63
45	Infected	20	29
45	Infected	30	12
45	Infected	40	19
45	Infected	50	0
45	Infected	60	0
45	Infected	70	0
45	Infected	80	109
45	Infected	90	15
45	Infected	100	0
45	Infected	110	0
45	Infected	120	0
45	Infected	130	0
45	Infected	140	0
45	Infected	150	0
45	Infected	160	0
45	Infected	170	0
45	Infected	180	0
45	Infected	190	0
45	Infected	200	117
45	Infected	210	0
45	Infected	220	0
45	Infected	230	0
45	Infected	240	0
45	Infected	250	82
45	Infected	260	0
45	Infected	270	0
45	Infected	280	0
45	Infected	290	0
45	Infected	300	0
45	Infected	310	0
45	Infected	320	35
45	Infected	330	14
45	Infected	340	0
45	Infected	350	90
45	Infected	360	6
45	Infected	370	0
45	Infected	380	0
45	Infected	390	75
45	Infected	400	74
45	Infected	410	0
45	Infected	420	128
45	Infected	430	60
45	Infected	440	0
45	Infected	450	0
45	Infected	460	0
45	Infected	470	0
45	Infected	480	55
45	Infected	490	0
45	Infected	500	109
45	Infected	510	0
45	Infected	520	30
45	Infected	530	0
45	Infected	540	0
45	Infected	550	0
45	Infected	560	0
45	Infected	570	70
45	Infected	580	77
45	Infected	590	0
45	Infected	600	0
45	Infected	610	28
45	Infected	620	85
45	Infected	630	0
45	Infected	640	0
45	Infected	650	212
45	Infected	660	76
45	Infected	670	86
45	Infected	680	60
45	Infected	690	49
45	Infected	700	42
45	Infected	710	0
45	Infected	720	0
45	Infected	730	0
45	Infected	740	0
45	Infected	750	0
45	Infected	760	0
45	Infected	770	0
45	Infected	780	0
45	Infected	790	0
45	Infected	800	0
45	Infected	810	0
45	Infected	820	0
45	Infected	830	0
45	Infected	840	0
45	Infected	850	0
45	Infected	860	0
45	Infected	870	0
45	Infected	880	0
45	Infected	890	0
45	Infected	900	0
45	Infected	910	0
45	Infected	920	0
45	Infected	930	0
45	Infected	940	0
45	Infected	950	0
45	Infected	960	0
45	Infected	970	0
45	Infected	980	134
45	Infected	990	0
45	Infected	1000	0
45	Infected	1010	0
45	Infected	1020	0
45	Infected	1030	0
45	Infected	1040	0
45	Infected	1050	27
45	Infected	1060	0
45	Infected	1070	0
45	Infected	1080	0
45	Infected	1090	0
45	Infected	1100	0
45	Infected	1110	28
45	Infected	1120	0
45	Infected	1130	0
45	Infected	1140	0
45	Infected	1150	0
45	Infected	1160	0
45	Infected	1170	0
45	Infected	1180	0
45	Infected	1190	0
45	Infected	1200	0
45	Infected	1210	0
45	Infected	1220	0
45	Infected	1230	0
45	Infected	1240	0
45	Infected	1250	0
45	Infected	1260	0
45	Infected	1270	0
45	Infected	1280	0
45	Infected	1290	0
45	Infected	1300	0
45	Infected	1310	0
45	Infected	1320	0
45	Infected	1330	0
45	Infected	1340	0
45	Infected	1350	0
45	Infected	1360	0
45	Infected	1370	0
45	Infected	1380	0
45	Infected	1390	0
45	Infected	1400	0
13	Infected	0	36
13	Infected	10	27
13	Infected	20	0
13	Infected	30	0
13	Infected	40	0
13	Infected	50	121
13	Infected	60	24
13	Infected	70	0
13	Infected	80	0
13	Infected	90	0
13	Infected	100	0
13	Infected	110	0
13	Infected	120	0
13	Infected	130	38
13	Infected	140	0
13	Infected	150	0
13	Infected	160	0
13	Infected	170	0
13	Infected	180	0
13	Infected	190	0
13	Infected	200	0
13	Infected	210	0
13	Infected	220	0
13	Infected	230	0
13	Infected	240	0
13	Infected	250	0
13	Infected	260	0
13	Infected	270	0
13	Infected	280	0
13	Infected	290	0
13	Infected	300	0
13	Infected	310	0
13	Infected	320	0
13	Infected	330	0
13	Infected	340	0
13	Infected	350	0
13	Infected	360	0
13	Infected	370	0
13	Infected	380	0
13	Infected	390	0
13	Infected	400	0
13	Infected	410	0
13	Infected	420	0
13	Infected	430	0
13	Infected	440	0
13	Infected	450	0
13	Infected	460	0
13	Infected	470	42
13	Infected	480	91
13	Infected	490	0
13	Infected	500	0
13	Infected	510	0
13	Infected	520	311
13	Infected	530	0
13	Infected	540	0
13	Infected	550	0
13	Infected	560	0
13	Infected	570	0
13	Infected	580	0
13	Infected	590	49
13	Infected	600	93
13	Infected	610	0
13	Infected	620	0
13	Infected	630	81
13	Infected	640	64
13	Infected	650	84
13	Infected	660	0
13	Infected	670	0
13	Infected	680	0
13	Infected	690	0
13	Infected	700	0
13	Infected	710	216
13	Infected	720	45
13	Infected	730	0
13	Infected	740	63
13	Infected	750	43
13	Infected	760	0
13	Infected	770	0
13	Infected	780	0
13	Infected	790	0
13	Infected	800	0
13	Infected	810	0
13	Infected	820	0
13	Infected	830	0
13	Infected	840	0
13	Infected	850	0
13	Infected	860	0
13	Infected	870	70
13	Infected	880	0
13	Infected	890	0
13	Infected	900	0
13	Infected	910	0
13	Infected	920	90
13	Infected	930	0
13	Infected	940	66
13	Infected	950	0
13	Infected	960	0
13	Infected	970	0
13	Infected	980	0
13	Infected	990	0
13	Infected	1000	0
13	Infected	1010	0
13	Infected	1020	0
13	Infected	1030	28
13	Infected	1040	0
13	Infected	1050	127
13	Infected	1060	0
13	Infected	1070	0
13	Infected	1080	0
13	Infected	1090	0
13	Infected	1100	0
13	Infected	1110	0
13	Infected	1120	0
13	Infected	1130	0
13	Infected	1140	76
13	Infected	1150	0
13	Infected	1160	0
13	Infected	1170	142
13	Infected	1180	0
13	Infected	1190	0
13	Infected	1200	0
13	Infected	1210	0
13	Infected	1220	170
13	Infected	1230	53
13	Infected	1240	0
13	Infected	1250	0
13	Infected	1260	313
13	Infected	1270	80
13	Infected	1280	0
13	Infected	1290	0
13	Infected	1300	0
13	Infected	1310	0
13	Infected	1320	0
13	Infected	1330	0
13	Infected	1340	0
13	Infected	1350	0
13	Infected	1360	0
13	Infected	1370	0
13	Infected	1380	0
13	Infected	1390	0
13	Infected	1400	0
27	PBS	0	175
27	PBS	10	104
27	PBS	20	92
27	PBS	30	62
27	PBS	40	0
27	PBS	50	28
27	PBS	60	43
27	PBS	70	70
27	PBS	80	95
27	PBS	90	0
27	PBS	100	0
27	PBS	110	0
27	PBS	120	87
27	PBS	130	35
27	PBS	140	161
27	PBS	150	24
27	PBS	160	0
27	PBS	170	0
27	PBS	180	0
27	PBS	190	25
27	PBS	200	0
27	PBS	210	36
27	PBS	220	0
27	PBS	230	0
27	PBS	240	0
27	PBS	250	145
27	PBS	260	76
27	PBS	270	54
27	PBS	280	0
27	PBS	290	0
27	PBS	300	0
27	PBS	310	0
27	PBS	320	0
27	PBS	330	0
27	PBS	340	0
27	PBS	350	0
27	PBS	360	57
27	PBS	370	64
27	PBS	380	71
27	PBS	390	0
27	PBS	400	0
27	PBS	410	0
27	PBS	420	69
27	PBS	430	0
27	PBS	440	0
27	PBS	450	37
27	PBS	460	0
27	PBS	470	0
27	PBS	480	0
27	PBS	490	0
27	PBS	500	0
27	PBS	510	0
27	PBS	520	58
27	PBS	530	0
27	PBS	540	0
27	PBS	550	0
27	PBS	560	0
27	PBS	570	110
27	PBS	580	0
27	PBS	590	0
27	PBS	600	0
27	PBS	610	0
27	PBS	620	0
27	PBS	630	0
27	PBS	640	0
27	PBS	650	0
27	PBS	660	0
27	PBS	670	0
27	PBS	680	0
27	PBS	690	0
27	PBS	700	0
27	PBS	710	0
27	PBS	720	0
27	PBS	730	0
27	PBS	740	18
27	PBS	750	0
27	PBS	760	20
27	PBS	770	0
27	PBS	780	0
27	PBS	790	0
27	PBS	800	0
27	PBS	810	0
27	PBS	820	0
27	PBS	830	39
27	PBS	840	55
27	PBS	850	0
27	PBS	860	0
27	PBS	870	0
27	PBS	880	4
27	PBS	890	20
27	PBS	900	0
27	PBS	910	0
27	PBS	920	0
27	PBS	930	0
27	PBS	940	0
27	PBS	950	0
27	PBS	960	0
27	PBS	970	0
27	PBS	980	0
27	PBS	990	0
27	PBS	1000	0
27	PBS	1010	0
27	PBS	1020	0
27	PBS	1030	0
27	PBS	1040	18
27	PBS	1050	0
27	PBS	1060	0
27	PBS	1070	0
27	PBS	1080	0
27	PBS	1090	14
27	PBS	1100	0
27	PBS	1110	0
27	PBS	1120	49
27	PBS	1130	0
27	PBS	1140	37
27	PBS	1150	0
27	PBS	1160	0
27	PBS	1170	0
27	PBS	1180	30
27	PBS	1190	30
27	PBS	1200	0
27	PBS	1210	0
27	PBS	1220	0
27	PBS	1230	0
27	PBS	1240	0
27	PBS	1250	0
27	PBS	1260	0
27	PBS	1270	0
27	PBS	1280	0
27	PBS	1290	0
27	PBS	1300	0
27	PBS	1310	0
27	PBS	1320	0
27	PBS	1330	0
27	PBS	1340	0
27	PBS	1350	0
27	PBS	1360	0
27	PBS	1370	0
27	PBS	1380	0
27	PBS	1390	0
27	PBS	1400	0
46	Infected	0	276
46	Infected	10	179
46	Infected	20	11
46	Infected	30	67
46	Infected	40	185
46	Infected	50	139
46	Infected	60	71
46	Infected	70	47
46	Infected	80	5
46	Infected	90	0
46	Infected	100	0
46	Infected	110	0
46	Infected	120	0
46	Infected	130	0
46	Infected	140	0
46	Infected	150	0
46	Infected	160	0
46	Infected	170	0
46	Infected	180	0
46	Infected	190	0
46	Infected	200	0
46	Infected	210	0
46	Infected	220	0
46	Infected	230	0
46	Infected	240	0
46	Infected	250	0
46	Infected	260	0
46	Infected	270	0
46	Infected	280	0
46	Infected	290	0
46	Infected	300	0
46	Infected	310	0
46	Infected	320	0
46	Infected	330	0
46	Infected	340	0
46	Infected	350	0
46	Infected	360	0
46	Infected	370	0
46	Infected	380	0
46	Infected	390	0
46	Infected	400	0
46	Infected	410	0
46	Infected	420	0
46	Infected	430	0
46	Infected	440	0
46	Infected	450	245
46	Infected	460	0
46	Infected	470	0
46	Infected	480	0
46	Infected	490	0
46	Infected	500	0
46	Infected	510	0
46	Infected	520	0
46	Infected	530	0
46	Infected	540	0
46	Infected	550	0
46	Infected	560	0
46	Infected	570	0
46	Infected	580	0
46	Infected	590	0
46	Infected	600	0
46	Infected	610	92
46	Infected	620	157
46	Infected	630	0
46	Infected	640	0
46	Infected	650	0
46	Infected	660	0
46	Infected	670	0
46	Infected	680	15
46	Infected	690	43
46	Infected	700	0
46	Infected	710	46
46	Infected	720	20
46	Infected	730	0
46	Infected	740	0
46	Infected	750	18
46	Infected	760	23
46	Infected	770	24
46	Infected	780	0
46	Infected	790	0
46	Infected	800	0
46	Infected	810	0
46	Infected	820	0
46	Infected	830	0
46	Infected	840	0
46	Infected	850	0
46	Infected	860	89
46	Infected	870	0
46	Infected	880	0
46	Infected	890	0
46	Infected	900	0
46	Infected	910	0
46	Infected	920	0
46	Infected	930	0
46	Infected	940	0
46	Infected	950	0
46	Infected	960	0
46	Infected	970	0
46	Infected	980	0
46	Infected	990	0
46	Infected	1000	73
46	Infected	1010	0
46	Infected	1020	0
46	Infected	1030	0
46	Infected	1040	0
46	Infected	1050	0
46	Infected	1060	0
46	Infected	1070	46
46	Infected	1080	0
46	Infected	1090	0
46	Infected	1100	26
46	Infected	1110	28
46	Infected	1120	144
46	Infected	1130	41
46	Infected	1140	0
46	Infected	1150	0
46	Infected	1160	0
46	Infected	1170	0
46	Infected	1180	0
46	Infected	1190	0
46	Infected	1200	0
46	Infected	1210	0
46	Infected	1220	0
46	Infected	1230	0
46	Infected	1240	0
46	Infected	1250	0
46	Infected	1260	0
46	Infected	1270	0
46	Infected	1280	0
46	Infected	1290	0
46	Infected	1300	0
46	Infected	1310	0
46	Infected	1320	0
46	Infected	1330	0
46	Infected	1340	0
46	Infected	1350	0
46	Infected	1360	0
46	Infected	1370	0
46	Infected	1380	0
46	Infected	1390	0
46	Infected	1400	0
15	Infected	0	111
15	Infected	10	11
15	Infected	20	138
15	Infected	30	11
15	Infected	40	0
15	Infected	50	0
15	Infected	60	0
15	Infected	70	7
15	Infected	80	136
15	Infected	90	0
15	Infected	100	0
15	Infected	110	0
15	Infected	120	0
15	Infected	130	0
15	Infected	140	0
15	Infected	150	0
15	Infected	160	0
15	Infected	170	0
15	Infected	180	39
15	Infected	190	0
15	Infected	200	56
15	Infected	210	0
15	Infected	220	0
15	Infected	230	0
15	Infected	240	0
15	Infected	250	0
15	Infected	260	0
15	Infected	270	0
15	Infected	280	0
15	Infected	290	0
15	Infected	300	119
15	Infected	310	79
15	Infected	320	0
15	Infected	330	0
15	Infected	340	41
15	Infected	350	0
15	Infected	360	0
15	Infected	370	0
15	Infected	380	0
15	Infected	390	0
15	Infected	400	0
15	Infected	410	14
15	Infected	420	0
15	Infected	430	38
15	Infected	440	75
15	Infected	450	0
15	Infected	460	0
15	Infected	470	77
15	Infected	480	90
15	Infected	490	0
15	Infected	500	0
15	Infected	510	0
15	Infected	520	30
15	Infected	530	0
15	Infected	540	0
15	Infected	550	0
15	Infected	560	0
15	Infected	570	0
15	Infected	580	0
15	Infected	590	0
15	Infected	600	50
15	Infected	610	0
15	Infected	620	0
15	Infected	630	0
15	Infected	640	0
15	Infected	650	0
15	Infected	660	0
15	Infected	670	0
15	Infected	680	0
15	Infected	690	0
15	Infected	700	0
15	Infected	710	0
15	Infected	720	0
15	Infected	730	0
15	Infected	740	0
15	Infected	750	0
15	Infected	760	0
15	Infected	770	0
15	Infected	780	0
15	Infected	790	0
15	Infected	800	0
15	Infected	810	0
15	Infected	820	0
15	Infected	830	0
15	Infected	840	0
15	Infected	850	0
15	Infected	860	0
15	Infected	870	0
15	Infected	880	0
15	Infected	890	0
15	Infected	900	0
15	Infected	910	0
15	Infected	920	0
15	Infected	930	0
15	Infected	940	0
15	Infected	950	0
15	Infected	960	0
15	Infected	970	0
15	Infected	980	108
15	Infected	990	0
15	Infected	1000	0
15	Infected	1010	0
15	Infected	1020	0
15	Infected	1030	0
15	Infected	1040	0
15	Infected	1050	0
15	Infected	1060	0
15	Infected	1070	0
15	Infected	1080	0
15	Infected	1090	0
15	Infected	1100	0
15	Infected	1110	0
15	Infected	1120	0
15	Infected	1130	0
15	Infected	1140	0
15	Infected	1150	0
15	Infected	1160	0
15	Infected	1170	0
15	Infected	1180	0
15	Infected	1190	0
15	Infected	1200	0
15	Infected	1210	0
15	Infected	1220	0
15	Infected	1230	0
15	Infected	1240	0
15	Infected	1250	0
15	Infected	1260	0
15	Infected	1270	0
15	Infected	1280	0
15	Infected	1290	0
15	Infected	1300	0
15	Infected	1310	0
15	Infected	1320	0
15	Infected	1330	0
15	Infected	1340	0
15	Infected	1350	0
15	Infected	1360	0
15	Infected	1370	0
15	Infected	1380	0
15	Infected	1390	0
15	Infected	1400	0
11	PBS	0	6
11	PBS	10	0
11	PBS	20	9
11	PBS	30	0
11	PBS	40	0
11	PBS	50	0
11	PBS	60	0
11	PBS	70	0
11	PBS	80	0
11	PBS	90	0
11	PBS	100	0
11	PBS	110	0
11	PBS	120	0
11	PBS	130	0
11	PBS	140	0
11	PBS	150	0
11	PBS	160	0
11	PBS	170	0
11	PBS	180	0
11	PBS	190	0
11	PBS	200	0
11	PBS	210	0
11	PBS	220	0
11	PBS	230	0
11	PBS	240	0
11	PBS	250	0
11	PBS	260	0
11	PBS	270	0
11	PBS	280	0
11	PBS	290	0
11	PBS	300	0
11	PBS	310	0
11	PBS	320	0
11	PBS	330	0
11	PBS	340	0
11	PBS	350	0
11	PBS	360	21
11	PBS	370	17
11	PBS	380	0
11	PBS	390	0
11	PBS	400	0
11	PBS	410	0
11	PBS	420	0
11	PBS	430	0
11	PBS	440	0
11	PBS	450	0
11	PBS	460	0
11	PBS	470	0
11	PBS	480	0
11	PBS	490	0
11	PBS	500	0
11	PBS	510	0
11	PBS	520	0
11	PBS	530	0
11	PBS	540	0
11	PBS	550	0
11	PBS	560	0
11	PBS	570	0
11	PBS	580	0
11	PBS	590	0
11	PBS	600	0
11	PBS	610	0
11	PBS	620	0
11	PBS	630	0
11	PBS	640	0
11	PBS	650	0
11	PBS	660	0
11	PBS	670	0
11	PBS	680	0
11	PBS	690	0
11	PBS	700	0
11	PBS	710	0
11	PBS	720	0
11	PBS	730	0
11	PBS	740	0
11	PBS	750	0
11	PBS	760	0
11	PBS	770	0
11	PBS	780	0
11	PBS	790	0
11	PBS	800	0
11	PBS	810	0
11	PBS	820	0
11	PBS	830	0
11	PBS	840	0
11	PBS	850	0
11	PBS	860	0
11	PBS	870	0
11	PBS	880	0
11	PBS	890	0
11	PBS	900	0
11	PBS	910	0
11	PBS	920	0
11	PBS	930	0
11	PBS	940	0
11	PBS	950	0
11	PBS	960	0
11	PBS	970	0
11	PBS	980	0
11	PBS	990	0
11	PBS	1000	0
11	PBS	1010	0
11	PBS	1020	0
11	PBS	1030	0
11	PBS	1040	0
11	PBS	1050	0
11	PBS	1060	0
11	PBS	1070	0
11	PBS	1080	0
11	PBS	1090	0
11	PBS	1100	0
11	PBS	1110	0
11	PBS	1120	0
11	PBS	1130	0
11	PBS	1140	0
11	PBS	1150	0
11	PBS	1160	0
11	PBS	1170	0
11	PBS	1180	0
11	PBS	1190	0
11	PBS	1200	0
11	PBS	1210	0
11	PBS	1220	0
11	PBS	1230	0
11	PBS	1240	0
11	PBS	1250	0
11	PBS	1260	0
11	PBS	1270	0
11	PBS	1280	0
11	PBS	1290	0
11	PBS	1300	0
11	PBS	1310	0
11	PBS	1320	0
11	PBS	1330	0
11	PBS	1340	0
11	PBS	1350	0
11	PBS	1360	0
11	PBS	1370	0
11	PBS	1380	0
11	PBS	1390	0
11	PBS	1400	0

## Sheet: Figure 3c
Figure 3d
group factor 1	group factor 2	group factor 3	x-axis	y-axis
Individual ant ID	Treatment	Caretype	Time	Wound care in seconds				Legend
10	PBS	Woundcare	0	89				Woundcare	ant receiving normal wound care
10	PBS	Woundcare	10	23				MPG	ant receiving woundcare involving the metapleuralgland
10	PBS	Woundcare	20	22
10	PBS	Woundcare	40	26
10	PBS	Woundcare	90	10
10	PBS	Woundcare	110	49.5
10	PBS	Woundcare	180	7.5
10	PBS	Woundcare	200	20
10	PBS	Woundcare	210	63
10	PBS	Woundcare	220	56
10	PBS	Woundcare	230	35
10	PBS	Woundcare	250	18
10	PBS	Woundcare	270	13.5
10	PBS	Woundcare	320	19
10	PBS	Woundcare	350	22
10	PBS	Woundcare	360	101
10	PBS	Woundcare	390	55
10	PBS	Woundcare	400	20
10	PBS	Woundcare	420	38
10	PBS	Woundcare	430	37
10	PBS	Woundcare	440	34
10	PBS	Woundcare	500	52
10	PBS	Woundcare	600	11
10	PBS	Woundcare	620	121
10	PBS	Woundcare	660	28
10	PBS	Woundcare	670	65
10	PBS	Woundcare	740	42
10	PBS	Woundcare	870	85
10	PBS	Woundcare	900	8
10	PBS	Woundcare	910	85
10	PBS	Woundcare	1080	33
10	PBS	Woundcare	1100	88
10	PBS	Woundcare	1110	78
10	PBS	Woundcare	1120	31
10	PBS	Woundcare	1130	31
10	PBS	Woundcare	1200	34
10	PBS	Woundcare	1210	18
10	PBS	Woundcare	1220	78
10	PBS	Woundcare	1260	12
10	PBS	Woundcare	1270	26
10	PBS	Woundcare	1360	84.5
10	PBS	Woundcare	1370	138
10	PBS	Woundcare	1390	40
10	PBS	Woundcare	1400	21
29	PSE	Woundcare	0	108
29	PSE	Woundcare	10	62.3333
29	PSE	Woundcare	30	60
29	PSE	Woundcare	40	41
29	PSE	Woundcare	50	25
29	PSE	Woundcare	70	37
29	PSE	Woundcare	80	47
29	PSE	Woundcare	90	91.5
29	PSE	Woundcare	100	60.3333
29	PSE	Woundcare	110	10
29	PSE	Woundcare	140	32
29	PSE	Woundcare	150	82.3333
29	PSE	Woundcare	170	63
29	PSE	Woundcare	180	87
29	PSE	Woundcare	190	9
29	PSE	Woundcare	210	46
29	PSE	Woundcare	220	58.5
29	PSE	Woundcare	240	76
29	PSE	Woundcare	250	11
29	PSE	Woundcare	270	24
29	PSE	Woundcare	290	61
29	PSE	Woundcare	300	25
29	PSE	Woundcare	330	48
29	PSE	Woundcare	340	69
29	PSE	Woundcare	350	12
29	PSE	Woundcare	410	15
29	PSE	Woundcare	520	25
29	PSE	Woundcare	710	128.5
29	PSE	Woundcare	750	183
29	PSE	Woundcare	1080	27
29	PSE	Woundcare	1090	68
29	PSE	Woundcare	1210	54
29	PSE	Woundcare	1220	22
29	PSE	Woundcare	1250	29
29	PSE	Woundcare	1320	32.5
29	PSE	Woundcare	1370	64
29	PSE	Woundcare	1380	46
42	PBS	Woundcare	0	50.5
42	PBS	Woundcare	10	97
42	PBS	Woundcare	20	70
42	PBS	Woundcare	30	11
42	PBS	Woundcare	60	43
42	PBS	Woundcare	100	40
42	PBS	Woundcare	140	12
42	PBS	Woundcare	150	96
42	PBS	Woundcare	160	55
42	PBS	Woundcare	190	11
42	PBS	Woundcare	200	57
42	PBS	Woundcare	210	68
42	PBS	Woundcare	230	32
42	PBS	Woundcare	250	58
42	PBS	Woundcare	260	35
42	PBS	Woundcare	270	20
42	PBS	Woundcare	280	22
42	PBS	Woundcare	300	71
42	PBS	Woundcare	390	48
42	PBS	Woundcare	400	31
42	PBS	Woundcare	410	22
42	PBS	Woundcare	420	41.5
42	PBS	Woundcare	490	53
42	PBS	Woundcare	510	18.5
42	PBS	Woundcare	580	23
42	PBS	Woundcare	750	16
42	PBS	Woundcare	810	16
42	PBS	Woundcare	850	11
42	PBS	Woundcare	860	20
42	PBS	Woundcare	1050	31
42	PBS	Woundcare	1080	17
42	PBS	Woundcare	1130	11
42	PBS	Woundcare	1140	48.5
42	PBS	Woundcare	1190	17.5
42	PBS	Woundcare	1210	41
42	PBS	Woundcare	1240	12
42	PBS	Woundcare	1290	31
42	PBS	Woundcare	1320	55.5
12	PBS	Woundcare	0	62
12	PBS	Woundcare	10	60
12	PBS	Woundcare	20	42.25
12	PBS	Woundcare	30	31.3333
12	PBS	Woundcare	40	45.5
12	PBS	Woundcare	50	9.5
12	PBS	Woundcare	110	67
12	PBS	Woundcare	120	33
12	PBS	Woundcare	180	31
12	PBS	Woundcare	190	103
12	PBS	Woundcare	210	12
12	PBS	Woundcare	270	8
12	PBS	Woundcare	280	18
12	PBS	Woundcare	300	24
12	PBS	Woundcare	310	28
12	PBS	Woundcare	320	36
12	PBS	Woundcare	400	24
12	PBS	Woundcare	490	25
12	PBS	Woundcare	500	24
12	PBS	Woundcare	690	47
12	PBS	Woundcare	810	40.25
12	PBS	Woundcare	820	29
12	PBS	Woundcare	860	49
12	PBS	Woundcare	890	73
12	PBS	Woundcare	900	33
12	PBS	Woundcare	930	82
12	PBS	Woundcare	1000	24
12	PBS	Woundcare	1010	82
12	PBS	Woundcare	1350	16
32	PSE	Woundcare	0	57
32	PSE	Woundcare	10	55
32	PSE	Woundcare	20	15
32	PSE	Woundcare	30	30
32	PSE	Woundcare	40	54
32	PSE	Woundcare	50	47
32	PSE	Woundcare	60	54
32	PSE	Woundcare	100	50
32	PSE	Woundcare	110	16
32	PSE	Woundcare	120	96
32	PSE	Woundcare	150	15
32	PSE	Woundcare	160	54
32	PSE	Woundcare	180	29
32	PSE	Woundcare	190	118
32	PSE	Woundcare	200	24.5
32	PSE	Woundcare	210	55
32	PSE	Woundcare	230	16
32	PSE	Woundcare	240	17
32	PSE	Woundcare	260	18.6667
32	PSE	Woundcare	270	16
32	PSE	Woundcare	280	16
32	PSE	Woundcare	290	13
32	PSE	Woundcare	300	27
32	PSE	Woundcare	320	98
32	PSE	Woundcare	360	36
32	PSE	Woundcare	370	10
32	PSE	Woundcare	430	25
32	PSE	Woundcare	440	61
32	PSE	Woundcare	450	70
32	PSE	Woundcare	490	26
32	PSE	Woundcare	520	19
32	PSE	Woundcare	600	17
32	PSE	Woundcare	610	52
32	PSE	Woundcare	640	12
32	PSE	Woundcare	670	22
32	PSE	Woundcare	930	33
32	PSE	Woundcare	1050	31
32	PSE	Woundcare	1060	30
41	PBS	Woundcare	0	30.3333
41	PBS	Woundcare	10	33.6667
41	PBS	Woundcare	50	8
41	PBS	Woundcare	80	44
41	PBS	Woundcare	90	11.8333
41	PBS	Woundcare	110	23
41	PBS	Woundcare	120	103
41	PBS	Woundcare	130	33
41	PBS	Woundcare	140	16
41	PBS	Woundcare	160	19
41	PBS	Woundcare	270	50
41	PBS	Woundcare	280	145
41	PBS	Woundcare	290	5
41	PBS	Woundcare	330	29
41	PBS	Woundcare	350	34
41	PBS	Woundcare	360	34
41	PBS	Woundcare	370	27
41	PBS	Woundcare	420	59
41	PBS	Woundcare	430	30
41	PBS	Woundcare	620	15
41	PBS	Woundcare	670	39
41	PBS	Woundcare	950	48
41	PBS	Woundcare	990	20
41	PBS	Woundcare	1020	49
41	PBS	Woundcare	1050	36
41	PBS	Woundcare	1100	33
41	PBS	Woundcare	1120	24
41	PBS	Woundcare	1130	26
41	PBS	Woundcare	1160	47.3333
41	PBS	Woundcare	1170	10
41	PBS	Woundcare	1180	13
41	PBS	Woundcare	1190	41
41	PBS	Woundcare	1220	12
41	PBS	Woundcare	1240	26.6667
41	PBS	Woundcare	1270	27.6667
41	PBS	Woundcare	1320	15
41	PBS	Woundcare	1370	29
41	PBS	Woundcare	1390	12
11	PBS	Woundcare	110	17
11	PBS	Woundcare	210	12
11	PBS	Woundcare	360	101
11	PBS	Woundcare	650	57
45	PSE	Woundcare	0	59
45	PSE	Woundcare	10	15.75
45	PSE	Woundcare	20	14.5
45	PSE	Woundcare	30	12
45	PSE	Woundcare	40	19
45	PSE	Woundcare	80	54.5
45	PSE	Woundcare	90	15
45	PSE	Woundcare	200	74
45	PSE	Woundcare	250	41
45	PSE	Woundcare	320	35
45	PSE	Woundcare	330	14
45	PSE	Woundcare	350	90
45	PSE	Woundcare	360	6
45	PSE	Woundcare	390	75
45	PSE	Woundcare	400	37
45	PSE	Woundcare	420	64
45	PSE	Woundcare	430	30
45	PSE	Woundcare	480	55
45	PSE	Woundcare	500	21
45	PSE	Woundcare	520	30
45	PSE	Woundcare	580	37
45	PSE	Woundcare	610	28
45	PSE	Woundcare	620	85
45	PSE	Woundcare	650	41
45	PSE	Woundcare	660	8
45	PSE	Woundcare	670	86
45	PSE	Woundcare	680	13
45	PSE	Woundcare	700	42
45	PSE	Woundcare	980	67
45	PSE	Woundcare	1050	27
45	PSE	Woundcare	1110	28
13	PSE	Woundcare	0	18
13	PSE	Woundcare	10	27
13	PSE	Woundcare	50	10.75
13	PSE	Woundcare	60	24
13	PSE	Woundcare	130	19
13	PSE	Woundcare	470	42
13	PSE	Woundcare	480	45.5
13	PSE	Woundcare	520	311
13	PSE	Woundcare	590	49
13	PSE	Woundcare	600	93
13	PSE	Woundcare	640	64
13	PSE	Woundcare	650	84
13	PSE	Woundcare	710	216
13	PSE	Woundcare	720	45
13	PSE	Woundcare	740	63
13	PSE	Woundcare	750	43
13	PSE	Woundcare	870	70
13	PSE	Woundcare	920	90
13	PSE	Woundcare	940	33
13	PSE	Woundcare	1030	28
13	PSE	Woundcare	1050	42.3333
13	PSE	Woundcare	1140	76
13	PSE	Woundcare	1170	142
13	PSE	Woundcare	1220	85
13	PSE	Woundcare	1230	26.5
13	PSE	Woundcare	1260	104.333
13	PSE	Woundcare	1270	80
27	PBS	Woundcare	0	21.875
27	PBS	Woundcare	10	34.6667
27	PBS	Woundcare	20	46
27	PBS	Woundcare	30	62
27	PBS	Woundcare	50	28
27	PBS	Woundcare	60	43
27	PBS	Woundcare	70	70
27	PBS	Woundcare	80	47.5
27	PBS	Woundcare	120	87
27	PBS	Woundcare	130	35
27	PBS	Woundcare	140	161
27	PBS	Woundcare	150	24
27	PBS	Woundcare	190	25
27	PBS	Woundcare	210	36
27	PBS	Woundcare	250	145
27	PBS	Woundcare	260	76
27	PBS	Woundcare	270	54
27	PBS	Woundcare	360	3.5
27	PBS	Woundcare	380	71
27	PBS	Woundcare	420	69
27	PBS	Woundcare	450	37
27	PBS	Woundcare	520	29
27	PBS	Woundcare	570	110
27	PBS	Woundcare	740	18
27	PBS	Woundcare	760	20
27	PBS	Woundcare	830	39
27	PBS	Woundcare	840	55
27	PBS	Woundcare	880	4
27	PBS	Woundcare	890	20
27	PBS	Woundcare	1040	18
27	PBS	Woundcare	1090	14
27	PBS	Woundcare	1120	49
27	PBS	Woundcare	1140	37
27	PBS	Woundcare	1180	30
27	PBS	Woundcare	1190	30
46	PSE	Woundcare	0	98.5
46	PSE	Woundcare	10	35.8
46	PSE	Woundcare	20	11
46	PSE	Woundcare	30	33.5
46	PSE	Woundcare	40	92.5
46	PSE	Woundcare	50	46.3333
46	PSE	Woundcare	60	35.5
46	PSE	Woundcare	70	15.6667
46	PSE	Woundcare	80	5
46	PSE	Woundcare	450	245
46	PSE	Woundcare	610	46
46	PSE	Woundcare	620	157
46	PSE	Woundcare	680	15
46	PSE	Woundcare	690	43
46	PSE	Woundcare	720	20
46	PSE	Woundcare	750	18
46	PSE	Woundcare	760	23
46	PSE	Woundcare	770	24
46	PSE	Woundcare	860	89
46	PSE	Woundcare	1000	36.5
46	PSE	Woundcare	1070	46
46	PSE	Woundcare	1100	26
46	PSE	Woundcare	1110	28
46	PSE	Woundcare	1120	43
46	PSE	Woundcare	1130	41
15	PSE	Woundcare	0	37
15	PSE	Woundcare	10	11
15	PSE	Woundcare	20	21.75
15	PSE	Woundcare	30	11
15	PSE	Woundcare	70	7
15	PSE	Woundcare	180	39
15	PSE	Woundcare	200	56
15	PSE	Woundcare	300	119
15	PSE	Woundcare	310	79
15	PSE	Woundcare	340	41
15	PSE	Woundcare	410	14
15	PSE	Woundcare	430	38
15	PSE	Woundcare	440	75
15	PSE	Woundcare	520	30
15	PSE	Woundcare	600	50
15	PSE	Woundcare	980	54
11	PBS	Woundcare	0	6
11	PBS	Woundcare	20	9
11	PBS	Woundcare	360	21
11	PBS	Woundcare	370	17
WR(BR)	PBS	MPG	47	141
WR(BR)	PBS	MPG	1135	29
WR(BR)	PBS	MPG	1266	120
RG(BR)	PBS	MPG	14	70
RG(BR)	PBS	MPG	52	56
RG(BR)	PBS	MPG	74	179
RG(BR)	PBS	MPG	195	164
WY(BR)	PSE	MPG	58	84
WY(BR)	PSE	MPG	639	80
NW(BL)	PSE	MPG	21	67
NW(BL)	PSE	MPG	85	139
NW(BL)	PSE	MPG	478	163
NW(BL)	PSE	MPG	676	60
NW(BL)	PSE	MPG	680	126
NY(BL)	PSE	MPG	5	39
NY(BL)	PSE	MPG	91	134
NY(BL)	PSE	MPG	166	149
NR(BL)	PSE	MPG	32	49
NR(BL)	PSE	MPG	50	40
NR(BL)	PSE	MPG	70	43
NR(BL)	PSE	MPG	70	64
NR(BL)	PSE	MPG	96	115
NR(BL)	PSE	MPG	608	29
NR(BL)	PSE	MPG	695	257
BY (BR)	PBS	MPG	216	67
BY (BR)	PBS	MPG	280	64
BY (BR)	PBS	MPG	580	101
BY (BR)	PBS	MPG	682	71
BY (BR)	PBS	MPG	1168	38
RW(BR)	PSE	MPG	200	43
RW(BR)	PSE	MPG	505	88
RW(BR)	PSE	MPG	578	75
RW(BR)	PSE	MPG	581	40
RW(BR)	PSE	MPG	653	171
RW(BR)	PSE	MPG	660	68
RW(BR)	PSE	MPG	680	47
RW(BR)	PSE	MPG	690	66
YW(BL)	PSE	MPG	4	79
YW(BL)	PSE	MPG	714	51
YW(BL)	PSE	MPG	1124	101
YN(BR)	PBS	MPG	4	48
YN(BR)	PBS	MPG	290	126
NR(BLCL)	PBS	MPG	0	0
YR(BL)	PBS	MPG	0	0

## Sheet: Figure 3d
Figure 3d
x-axis	y-axis
ID	growth rate (r)		Legend
Control	1.37329		MPG	Solvent with Metapleuralgland secretions
Control	1.40524		Control	Solvent without any secretions
Control	1.51023
Control	1.51645
MPG	1.09367
MPG	0.99037
MPG	1.09293
Control	1.48151
MPG	1.01701
MPG	1.01677
MPG	1.0332
Control	1.41471
MPG	1.18006
MPG	1.02214
MPG	1.22896

## Sheet: Figure 4
Figure 1c
ID	Time	Events		Legend
MPG_clotPSE	17	2		MPG_clotPSE	Ants inside subcolony with infected wound in which all ants have a clotted Metapleuralgland opening
MPG_clotPSE	24	2		MPG_clotPBS	Ants inside subcolony with sterile wound in which all ants have a clotted Metapleuralgland opening
MPG_clotPSE	25	2		MPG_openPBS	Ants inside subcolony with sterile wound in which all ants have access to their Metapleuralgland opening
MPG_clotPSE	36	2		MPG_openPSE	Ants inside subcolony with infected wound in which all ants have access to their Metapleuralgland opening
MPG_clotPBS	36	1
MPG_clotPBS	36	1
MPG_clotPBS	36	1
MPG_clotPBS	36	1
MPG_clotPSE	25	2
MPG_clotPSE	27	2
MPG_clotPSE	29	2
MPG_clotPSE	35	2
MPG_clotPBS	36	1
MPG_clotPBS	36	1
MPG_clotPBS	36	1
MPG_clotPBS	36	1
MPG_clotPSE	25	2
MPG_clotPSE	26	2
MPG_clotPSE	27	2
MPG_clotPSE	29	2
MPG_clotPBS	29	2
MPG_clotPBS	36	1
MPG_clotPBS	36	1
MPG_clotPBS	36	1
MPG_openPSE	25	2
MPG_openPSE	36	1
MPG_openPSE	36	1
MPG_openPSE	36	1
MPG_openPBS	36	2
MPG_openPBS	36	1
MPG_openPBS	36	1
MPG_openPBS	36	1
MPG_openPSE	27	2
MPG_openPSE	36	1
MPG_openPSE	36	1
MPG_openPSE	36	1
MPG_openPBS	36	1
MPG_openPBS	36	1
MPG_openPBS	36	1
MPG_openPBS	36	1
MPG_openPSE	24	2
MPG_openPSE	36	1
MPG_openPSE	36	1
MPG_openPSE	36	1
MPG_openPBS	36	1
MPG_openPBS	36	1
MPG_openPBS	36	1
MPG_openPBS	36	1

## Sheet: Figure 5a
Figure 5a
GeneID	baseMean	log2FoldChange	lfcSE	stat	pvalue	padj	putative function	group
amps_252	1570.76	-2.00052	0.741996	-2.69614	0.00701488	0.188994
amps_268	9.32597	-0.712452	0.913463	-0.779946	0.435422	0.952367
amps_501	16.8914	0.424663	0.51904	0.818171	0.41326	0.947566
amps_512	2.59677	1.09425	0.768916	1.42311	0.154705	0.774249
amps_539	16.7588	1.17466	0.483242	2.43079	0.0150661	0.296705
amps_584	2.28374	0.0824019	0.876718	0.093989	0.925118	0.997035
amps_599	12.8822	0.763433	0.788774	0.967872	0.333108	0.915736
amps_650	3.53325	0.206662	0.824303	0.250711	0.802038	0.991909
amps_651	5.51519	-0.510957	0.553609	-0.922957	0.35603	0.930758
amps_690	26.8542	-0.0484126	0.487633	-0.0992808	0.920915	0.997035
amps_692	4.17981	-1.02176	0.678787	-1.50527	0.132255	0.741417
amps_704	1760.58	-0.329555	0.459182	-0.717701	0.472942	0.963909
amps_705	1845.16	-0.0663221	0.534102	-0.124175	0.901177	0.996518
amps_706	1152.72	-0.31895	0.557062	-0.572558	0.566944	0.97955
amps_710	2.57564	3.04754	1.05143	2.89848	0.00374979	0.123771
amps_749	6.06266	0.748668	0.646549	1.15795	0.246886	0.879369
amps_752	7.34157	0.0371826	0.751687	0.0494656	0.960548	0.998382
amps_755	7.22548	0.470998	0.833207	0.565283	0.571881	0.97955
gene_00007	44.393	0.00856382	0.326073	0.0262635	0.979047	0.998932
gene_00009	3.17971	0.965937	1.18784	0.813185	0.416112	0.948369
gene_00010	29.713	0.210548	0.419365	0.502065	0.615622	0.98318
gene_00011	8.58769	-2.25817	0.724794	-3.11561	0.00183565	0.0763467
gene_00017	284.667	0.614556	0.39471	1.55698	0.119475	0.721018
gene_00024	3.82127	0.352513	0.745045	0.473143	0.636111	0.984959
gene_00025	6.80972	-0.337207	0.869179	-0.387961	0.698045	0.991262
gene_00026	2.71365	1.62651	1.05172	1.54652	0.121979	0.724995
gene_00033	8.75838	-0.896227	0.665872	-1.34595	0.17832	0.810642
gene_00049	3.58087	-0.237943	1.14746	-0.207365	0.835725	0.994468
gene_00056	245.109	1.57037	0.537002	2.92432	0.00345205	0.118617
gene_00067	2.98882	1.71191	1.01315	1.6897	0.0910853	0.674861
gene_00068	6.80923	1.12441	1.06514	1.05565	0.29113	0.903787
gene_00069	5.80798	1.46364	1.13045	1.29475	0.195408	0.832672
gene_00072	6.33353	-0.335607	0.915408	-0.36662	0.713903	0.991262
gene_00073	9.87967	1.46347	1.02063	1.4339	0.151602	0.769145
gene_00080	5.42166	0.528393	0.642821	0.821991	0.411082	0.94674
gene_00081	34.9354	0.19713	0.597012	0.330195	0.741253	0.991531
gene_00083	2.46671	0.22254	0.821842	0.270782	0.786558	0.991909
gene_00085	2.4794	-1.12072	0.964081	-1.16247	0.245045	0.878149
gene_00086	5.09545	-0.772507	0.715663	-1.07943	0.280397	0.900679
gene_00090	2.63316	0.533912	1.43585	0.371844	0.710009	0.991262
gene_00091	18.6433	0.135163	0.629761	0.214625	0.830059	0.994468
gene_00094	6.03205	0.519042	1.18284	0.438809	0.6608	0.987293
gene_00096	3.08071	0.485599	0.703134	0.69062	0.489804	0.967276
gene_00097	13.093	0.756975	0.492409	1.53729	0.124222	0.729211
gene_00098	15.5184	0.765556	0.653997	1.17058	0.241768	0.876044
gene_00099	236.377	0.420353	0.291024	1.44439	0.148629	0.766362
gene_00126	9.89618	0.466685	0.516188	0.9041	0.365943	0.933935
gene_00127	5.38291	-0.205388	0.9833	-0.208876	0.834545	0.994468
gene_00139	3.18782	-0.949451	0.801133	-1.18514	0.235964	0.869963
gene_00140	4.69037	-0.302475	0.711771	-0.424961	0.670865	0.989552
gene_00141	72.6814	-0.251211	0.288314	-0.871312	0.383584	0.93986
gene_00143	10.7459	0.343996	0.584776	0.588253	0.556362	0.97955
gene_00144	654.894	0.022121	0.0943254	0.234517	0.814583	0.992272
gene_00145	176.54	-0.0153272	0.150705	-0.101703	0.918992	0.997035
gene_00146	598.464	-0.0472583	0.256294	-0.184391	0.853707	0.994468
gene_00147	241.518	0.287175	0.24341	1.1798	0.238081	0.871526
gene_00155	3.79867	-0.878265	1.06289	-0.826298	0.408635	0.94674
gene_00156	6.68222	0.175976	1.00443	0.175199	0.860923	0.994468
gene_00159	15.0484	-0.268739	0.60354	-0.445271	0.656124	0.986513
gene_00166	2044.54	0.79575	0.308805	2.57687	0.00997008	0.234497
gene_00169	6.17196	-0.838105	0.591856	-1.41606	0.156758	0.775326
gene_00174	16.7648	0.190267	0.603932	0.315047	0.752726	0.99171
gene_00175	4.80898	0.0637785	0.98911	0.0644807	0.948588	0.998073
gene_00176	81.3731	-0.187196	0.563434	-0.332242	0.739707	0.991531
gene_00177	2550.45	0.334505	0.244223	1.36967	0.17079	0.803319
gene_00178	1077.73	0.160625	0.259836	0.61818	0.536457	0.976246
gene_00179	1044.25	0.141472	0.296449	0.477221	0.633205	0.984593
gene_00180	10944.6	-0.225765	0.417304	-0.541009	0.588501	0.981309
gene_00183	2.54997	-0.249617	0.980742	-0.254518	0.799095	0.991909
gene_00184	34.744	0.429924	0.416518	1.03218	0.301986	0.909018
gene_00185	2190.5	0.738577	0.256282	2.88189	0.00395299	0.129506
gene_00186	1789.51	0.497192	0.495937	1.00253	0.316087	0.912131
gene_00187	45.2794	1.08003	0.576507	1.87341	0.0610125	0.574312
gene_00188	2.68621	0.479339	0.806009	0.594707	0.55204	0.97955
gene_00189	7.7206	-1.01235	0.644724	-1.57021	0.116367	0.715648
gene_00205	217.842	0.595962	0.390935	1.52445	0.127396	0.736707
gene_00212	20.4941	0.250073	0.578038	0.432623	0.665289	0.988414
gene_00213	7282.83	0.0670561	0.610726	0.109797	0.91257	0.996919
gene_00214	6718.39	-0.563933	0.517388	-1.08996	0.27573	0.896064
gene_00215	10.265	1.11731	1.1174	0.999915	0.317352	0.912131
gene_00216	2.19205	1.04805	1.61081	0.650635	0.515282	NA
gene_00221	4.40034	-3.5465	1.30106	-2.72586	0.00641335	0.18024
gene_00229	2.87903	0.184212	1.05282	0.174969	0.861104	0.994468
gene_00237	3.48969	-0.187869	1.06533	-0.176348	0.86002	0.994468
gene_00239	3.6093	0.441699	0.752225	0.58719	0.557076	0.97955
gene_00242	325.003	-0.144566	0.246692	-0.586016	0.557865	0.97955
gene_00243	587.881	-0.387961	0.387284	-1.00175	0.316466	0.912131
gene_00244	1728.89	-0.0909504	0.281202	-0.323434	0.746366	0.991531
gene_00246	38.9809	-0.328852	0.306033	-1.07456	0.282571	0.901735
gene_00249	8.83956	-0.579365	0.496837	-1.16611	0.243571	0.877385
gene_00250	16.3688	0.0529142	0.363469	0.145581	0.884252	0.996373
gene_00251	137.396	0.100654	0.232722	0.432506	0.665374	0.988414
gene_00252	1.94701	-0.589414	1.23034	-0.479067	0.631891	NA
gene_00253	700.562	0.332692	0.279739	1.1893	0.234323	0.867979
gene_00254	198.329	0.452443	0.522486	0.865943	0.386521	0.939999
gene_00256	3374.73	0.381913	0.299094	1.2769	0.201638	0.839359
gene_00257	108.015	0.382313	0.588175	0.649998	0.515694	0.969502
gene_00258	273.91	-0.323571	0.12485	-2.59167	0.00955114	0.226155
gene_00259	2152	0.0560779	0.253775	0.220975	0.825112	0.994468
gene_00260	35.6499	0.0634015	0.378024	0.167718	0.866805	0.99529
gene_00261	1483.86	0.000123023	0.159087	0.000773305	0.999383	0.999838
gene_00262	433.029	-0.372713	0.341242	-1.09222	0.274735	0.896064
gene_00263	2517.34	-0.259279	0.180104	-1.43961	0.149978	0.767877
gene_00264	1777.2	0.218563	0.234107	0.933601	0.35051	0.927928
gene_00265	1561.61	-0.052498	0.110485	-0.475158	0.634674	0.98467
gene_00266	361.797	0.161894	0.14064	1.15113	0.24968	0.881345
gene_00267	40.7873	0.477287	0.46207	1.03293	0.301636	0.909018
gene_00268	58.4317	0.610158	0.306827	1.9886	0.0467449	0.515791
gene_00269	15.2938	0.5816	0.486377	1.19578	0.231783	0.867374
gene_00270	35.606	0.202428	0.480913	0.420923	0.673811	0.989595
gene_00271	4.12639	0.473257	0.707368	0.66904	0.50347	0.968075
gene_00272	12.103	-0.0131196	0.403808	-0.0324896	0.974082	0.998382
gene_00273	49.956	0.239377	0.259317	0.923105	0.355953	0.930758
gene_00274	19.6928	-0.659279	0.405216	-1.62698	0.103741	0.697738
gene_00275	726.247	-0.128982	0.135304	-0.953274	0.340451	0.920488
gene_00276	28523.6	0.240989	0.330608	0.728927	0.466046	0.961287
gene_00277	69.7054	-0.147457	0.45575	-0.323547	0.746281	0.991531
gene_00278	709.733	-0.274847	0.469612	-0.585264	0.55837	0.97955
gene_00279	2.7375	0.0960709	0.973653	0.0986706	0.9214	0.997035
gene_00280	135.022	0.129514	0.532872	0.243049	0.807968	0.991909
gene_00281	15.4785	-0.709378	0.384334	-1.84573	0.0649314	0.58616
gene_00284	5.99443	0.541932	0.710537	0.762707	0.445638	0.952764
gene_00286	11.5746	0.199148	0.717436	0.277582	0.781333	0.991909
gene_00287	29.4994	0.516078	0.622493	0.829051	0.407076	0.94674
gene_00288	372.924	0.0661817	0.434804	0.15221	0.879021	0.996373
gene_00289	720.846	-0.262541	0.146767	-1.78883	0.0736415	0.617823
gene_00290	523.264	0.17437	0.186277	0.936078	0.349233	0.926732
gene_00291	9873.3	-0.0401594	0.124182	-0.323391	0.746399	0.991531
gene_00292	201.89	-0.0488942	0.20541	-0.238032	0.811856	0.992079
gene_00293	1782.05	0.0902517	0.113382	0.795994	0.426035	0.952367
gene_00294	5.15941	-0.138883	0.843712	-0.16461	0.869251	0.99529
gene_00295	484.682	0.105263	0.121956	0.863122	0.38807	0.940081
gene_00296	271.417	-0.0955001	0.155791	-0.613003	0.539874	0.977262
gene_00297	189.199	-0.40767	0.176683	-2.30735	0.0210352	0.353459
gene_00298	314.435	0.642079	0.334042	1.92215	0.054587	0.549085
gene_00299	34.7246	0.00904359	0.243619	0.0371219	0.970388	0.998382
gene_00300	4976.35	-0.0834353	0.187142	-0.445839	0.655713	0.986455
gene_00301	10.6155	0.0657846	0.406524	0.161822	0.871446	0.995501
gene_00302	1236.51	0.323784	0.158103	2.04793	0.0405668	0.483874
gene_00303	531.767	-0.017615	0.183721	-0.0958788	0.923617	0.997035
gene_00304	209.61	-0.217601	0.231453	-0.940152	0.34714	0.924917
gene_00305	1095.25	0.0247959	0.144879	0.171149	0.864107	0.994468
gene_00306	535.595	-0.183951	0.220562	-0.834013	0.404274	0.945561
gene_00307	3405.59	0.0752264	0.107558	0.699406	0.484298	0.96624
gene_00308	6.3337	2.45805	1.05381	2.33254	0.0196721	0.340157
gene_00309	107.151	0.344958	0.47589	0.724869	0.468533	0.961846
gene_00310	22.8951	1.08062	0.694241	1.55655	0.119578	0.721018
gene_00311	41.7094	-0.518563	0.510611	-1.01557	0.309832	0.910749
gene_00312	2486.94	-0.0315314	0.360081	-0.0875675	0.93022	0.997035
gene_00313	122.486	0.806936	0.370523	2.17783	0.0294188	0.4172
gene_00314	382.503	0.201144	0.161406	1.2462	0.212692	0.851009
gene_00315	2.94554	0.613267	1.29868	0.472224	0.636767	0.985348
gene_00316	58.7322	-0.405742	0.331949	-1.2223	0.221594	0.858758
gene_00319	2.39669	-1.86581	1.10335	-1.69104	0.0908301	0.674087
gene_00322	7.91524	-0.864006	0.949232	-0.910215	0.362709	0.933734
gene_00332	7.43855	0.540741	0.739228	0.731494	0.464477	0.960128
gene_00333	8.07966	-0.526208	0.579453	-0.908111	0.36382	0.933935
gene_00334	3.33451	0.294284	1.01653	0.289499	0.7722	0.991909
gene_00345	7.72229	-0.576047	0.826846	-0.69668	0.486003	0.966494
gene_00348	23169.1	0.450731	0.349189	1.29079	0.196775	0.833666
gene_00349	49.617	-0.372872	0.933668	-0.399362	0.689626	0.991262
gene_00350	30.5735	-0.17168	0.589966	-0.291	0.771051	0.991909
gene_00351	66.0257	0.885309	0.542346	1.63237	0.102601	0.697738
gene_00352	38.6692	0.839825	0.655711	1.28078	0.200269	0.838393
gene_00353	12.1475	0.398368	0.561692	0.709228	0.478183	0.965401
gene_00354	104.746	-0.119455	0.6237	-0.191526	0.848114	0.994468
gene_00355	64.5419	0.237669	0.566393	0.419618	0.674764	0.989687
gene_00356	26.0673	0.175316	0.542314	0.323274	0.746488	0.991531
gene_00359	110.485	0.255114	0.231789	1.10063	0.271058	0.894203
gene_00365	14.4044	0.657263	0.637473	1.03104	0.30252	0.909018
gene_00366	97.2291	0.0213512	0.2245	0.0951059	0.924231	0.997035
gene_00367	11.5261	-0.2796	0.499821	-0.559401	0.575888	0.97955
gene_00368	1277.94	0.419428	0.32334	1.29717	0.194571	0.832418
gene_00369	304.079	-0.176967	0.292476	-0.605067	0.545135	0.978296
gene_00370	92.1938	0.099553	0.167279	0.595133	0.551755	0.97955
gene_00373	22.494	0.00514805	0.345533	0.0148989	0.988113	0.998932
gene_00375	495.185	-0.065382	0.176639	-0.370144	0.711275	0.991262
gene_00376	190.686	0.314325	0.251859	1.24802	0.212025	0.850818
gene_00377	1083.16	-0.0362443	0.155773	-0.232673	0.816015	0.992491
gene_00378	1210.4	-0.1073	0.115883	-0.925937	0.354479	0.930381
gene_00379	230.439	0.0389879	0.165193	0.236014	0.813422	0.992155
gene_00380	347.652	0.0626383	0.182646	0.342949	0.731637	0.991531
gene_00381	1361.72	-0.245077	0.27724	-0.883988	0.376703	0.937543
gene_00382	1771.72	0.181989	0.140021	1.29973	0.193694	0.831497
gene_00383	400.765	0.43984	0.238027	1.84786	0.0646233	0.585738
gene_00397	808.837	0.00282834	0.164342	0.0172101	0.986269	0.998932
gene_00398	1684.11	-0.213932	0.162772	-1.3143	0.188744	0.825752
gene_00399	295.297	-0.168951	0.175174	-0.964479	0.334806	0.917502
gene_00400	2645.29	-0.759753	0.417565	-1.81948	0.0688379	0.60252
gene_00401	549.631	-0.322018	0.241949	-1.33093	0.183212	0.817362
gene_00402	35.4307	-0.597364	0.229276	-2.60543	0.0091758	0.219874
gene_00403	29.9734	-0.136343	0.383344	-0.355667	0.72209	0.991262
gene_00404	273.496	0.00266701	0.228333	0.0116803	0.990681	0.999048
gene_00405	61.0555	-0.169759	0.222635	-0.762501	0.445761	0.952764
gene_00406	25.9013	-0.120823	0.346304	-0.348893	0.727169	0.991262
gene_00407	1178.73	-0.154889	0.232269	-0.666853	0.504866	0.968075
gene_00408	121.182	-0.298233	0.235207	-1.26796	0.204812	0.842316
gene_00409	33.3457	-0.572415	0.46596	-1.22846	0.219273	0.856879
gene_00410	4.27899	-0.230193	0.687217	-0.334963	0.737653	0.991531
gene_00412	4.7058	-0.492839	0.587845	-0.838383	0.401816	0.943902
gene_00414	7.98468	-1.03554	0.91128	-1.13636	0.255806	0.885208
gene_00415	67.7768	-0.609144	0.298951	-2.0376	0.0415895	0.487262
gene_00416	776.547	0.31704	0.323728	0.979341	0.327412	0.914929
gene_00417	45.5748	0.595219	0.461586	1.28951	0.197221	0.833666
gene_00418	5.48456	-1.04468	0.697356	-1.49806	0.134119	0.746102
gene_00419	564.798	-0.0689782	0.153117	-0.450494	0.652354	0.986455
gene_00420	1104.12	-0.187469	0.168033	-1.11567	0.264564	0.89286
gene_00421	3201.16	-0.10516	0.130628	-0.805034	0.4208	0.95096
gene_00422	4613.96	1.47181	0.378243	3.89119	9.97528e-05	0.00759719
gene_00423	2842.85	-0.141039	0.32338	-0.43614	0.662735	0.987423
gene_00426	3.22502	-0.195885	1.44435	-0.135622	0.892121	0.996373
gene_00431	2.41751	1.12362	1.22132	0.920008	0.357568	0.931698
gene_00432	6.86926	0.402226	1.10206	0.364977	0.715129	0.991262
gene_00433	3.23887	0.170318	1.18509	0.143717	0.885724	0.996373
gene_00454	302.196	-0.0335973	0.156828	-0.214231	0.830367	0.994468
gene_00455	61.7018	-0.0390596	0.215821	-0.180982	0.856382	0.994468
gene_00456	282.713	0.21005	0.310532	0.676419	0.498775	0.967281
gene_00457	460.126	-0.0501866	0.120992	-0.414792	0.678294	0.99031
gene_00458	2091.01	0.324468	0.204066	1.59001	0.111832	0.711043
gene_00459	33.6953	0.863502	0.605028	1.42721	0.153519	0.772428
gene_00461	330.326	0.0830114	0.17999	0.4612	0.644655	0.985348
gene_00462	501.63	0.420695	0.547965	0.76774	0.442641	0.952732
gene_00468	10.9314	-0.0741431	0.38935	-0.190428	0.848974	0.994468
gene_00469	96057.3	-0.0487834	0.350798	-0.139064	0.8894	0.996373
gene_00470	1.95089	-1.76663	0.988253	-1.78763	0.073835	NA
gene_00471	44.4615	0.193961	0.412251	0.470493	0.638003	0.985348
gene_00472	37.8918	0.0961677	0.487628	0.197215	0.843659	0.994468
gene_00475	3.3517	0.61678	0.680268	0.906671	0.364581	0.933935
gene_00477	5.1433	-0.928154	0.638382	-1.45392	0.145969	0.764617
gene_00479	9.14801	-0.657872	0.48602	-1.35359	0.175867	0.808344
gene_00481	59.2357	0.0295913	0.362411	0.0816513	0.934924	0.997135
gene_00482	44.7483	-0.0926174	0.370917	-0.249699	0.80282	0.991909
gene_00483	20.6884	0.179047	0.428482	0.417864	0.676047	0.990233
gene_00488	4.06848	0.182046	0.724416	0.2513	0.801582	0.991909
gene_00489	580.58	0.193726	0.148483	1.3047	0.191995	0.829095
gene_00490	5847.82	-0.028836	0.168065	-0.171576	0.863771	0.994468
gene_00491	355.447	0.1093	0.212601	0.514107	0.607177	0.98318
gene_00492	1874.81	0.127832	0.141251	0.904999	0.365466	0.933935
gene_00493	7262.33	0.0764866	0.22953	0.333232	0.738959	0.991531
gene_00494	585.92	0.0437703	0.238773	0.183314	0.854552	0.994468
gene_00495	85.4877	-0.0960507	0.352864	-0.272203	0.785466	0.991909
gene_00496	1958.71	-0.442116	0.36806	-1.20121	0.229671	0.86587
gene_00498	153.957	1.54243	0.688664	2.23974	0.0251076	0.390292
gene_00499	2.31209	0.264418	1.00333	0.26354	0.792134	0.991909
gene_00505	84.8525	0.161391	0.227748	0.708637	0.47855	0.965484
gene_00506	358.04	0.0775188	0.227551	0.340666	0.733355	0.991531
gene_00507	1428.33	0.101052	0.142767	0.707813	0.479062	0.9657
gene_00508	1501.34	0.0225411	0.1597	0.141147	0.887754	0.996373
gene_00509	470.324	0.218763	0.254993	0.85792	0.390937	0.940081
gene_00510	541.401	-0.154699	0.172329	-0.897695	0.369348	0.934009
gene_00511	507.496	-0.101632	0.177103	-0.573858	0.566064	0.97955
gene_00520	1013.65	0.0393593	0.145898	0.269773	0.787335	0.991909
gene_00521	914.367	-0.201885	0.138527	-1.45737	0.145015	0.763162
gene_00522	648.536	-0.175583	0.183842	-0.955079	0.339538	0.920485
gene_00523	121.422	0.130309	0.186089	0.700254	0.483769	0.96624
gene_00524	510.817	-0.120762	0.346743	-0.348276	0.727633	0.991262
gene_00525	12.8002	-0.16837	0.529417	-0.31803	0.750462	0.99171
gene_00526	415.343	-0.0650603	0.208401	-0.312187	0.754898	0.99171
gene_00527	1569.82	-0.296124	0.294921	-1.00408	0.315341	0.912131
gene_00528	480.326	-0.290687	0.375026	-0.775111	0.438274	0.952446
gene_00529	572.699	-0.0354653	0.233973	-0.151579	0.879519	0.996373
gene_00530	960.212	-0.154347	0.188765	-0.817668	0.413547	0.947606
gene_00531	2.4188	2.16702	1.26576	1.71203	0.0868915	0.664341
gene_00532	38.1181	0.176745	0.410799	0.430246	0.667017	0.988414
gene_00533	191.698	-0.573501	0.215965	-2.65553	0.0079184	0.201052
gene_00534	254.066	-0.094772	0.233103	-0.406567	0.684326	0.991162
gene_00535	1056.04	-0.07664	0.195988	-0.391044	0.695765	0.991262
gene_00536	1020.79	0.333465	0.200145	1.66612	0.0956897	0.684894
gene_00537	48578.2	0.120329	0.205003	0.586964	0.557228	0.97955
gene_00538	371.542	0.0137344	0.177549	0.0773553	0.938341	0.997135
gene_00539	4.18415	-0.191305	0.793776	-0.241006	0.809551	0.991909
gene_00540	2.95376	0.290076	0.833761	0.347913	0.727905	0.991262
gene_00542	2.54112	1.17908	1.18948	0.99126	0.321559	0.913216
gene_00549	307.415	-0.047825	0.156346	-0.305893	0.759686	0.991722
gene_00550	322.006	0.187645	0.424293	0.442253	0.658306	0.986628
gene_00551	5.70414	0.311908	0.826067	0.377582	0.705741	0.991262
gene_00552	564.201	-0.00125678	0.231248	-0.00543479	0.995664	0.999071
gene_00553	426.193	0.0790611	0.179066	0.44152	0.658836	0.986628
gene_00554	118.163	-0.311604	0.315749	-0.986873	0.323705	0.913727
gene_00555	42.6476	-0.186639	0.290286	-0.642948	0.520258	0.971306
gene_00556	69.8464	-0.250341	0.284181	-0.880921	0.378361	0.938259
gene_00609	5.64838	1.73978	0.788123	2.2075	0.027279	0.405485
gene_00610	3.27654	-1.12946	1.20257	-0.939208	0.347624	0.925526
gene_00611	6.22804	0.433643	0.555875	0.780109	0.435327	0.952367
gene_00616	3.94571	0.459808	1.02726	0.447604	0.654439	0.986455
gene_00625	33.8197	-0.549519	0.484978	-1.13308	0.257181	0.88667
gene_00630	56.244	0.248577	0.411885	0.603511	0.546169	0.978296
gene_00631	110.585	0.393795	0.494075	0.797034	0.425431	0.952367
gene_00634	3.04801	-0.376509	1.03516	-0.363721	0.716066	0.991262
gene_00656	351.031	1.01834	0.266887	3.81561	0.000135847	0.00979491
gene_00657	1265.73	0.973294	0.446701	2.17885	0.0293429	0.416986
gene_00660	3.16347	0.962884	1.28316	0.750402	0.453013	0.956429
gene_00674	1074.76	-0.111628	0.208001	-0.53667	0.591496	0.981309
gene_00675	263.495	-0.116658	0.134536	-0.867113	0.38588	0.939999
gene_00676	137.628	-0.1951	0.169418	-1.15159	0.24949	0.881137
gene_00677	398.443	-0.286824	0.198716	-1.44338	0.148913	0.766669
gene_00679	253.559	-0.438785	0.255994	-1.71405	0.0865201	0.663502
gene_00680	70.6285	-0.240286	0.25068	-0.958535	0.337793	0.918986
gene_00681	234.386	-0.270522	0.212917	-1.27055	0.203889	0.841734
gene_00682	64.6331	-0.711666	0.290636	-2.44865	0.0143393	0.287663
gene_00683	19.0856	-0.61264	0.429665	-1.42586	0.15391	0.773023
gene_00684	528.723	0.046663	0.224003	0.208314	0.834984	0.994468
gene_00685	1456.42	0.211831	0.0888995	2.38282	0.0171808	0.315987
gene_00691	2.63957	1.85856	1.00886	1.84224	0.0654398	0.587267
gene_00693	3.24449	-0.882786	0.671387	-1.31487	0.188554	0.825182
gene_00697	3.4547	0.0765347	1.0445	0.0732738	0.941588	0.997135
gene_00713	7.4171	0.761703	0.868016	0.877522	0.380203	0.93925
gene_00714	3.56321	0.671473	0.807063	0.831996	0.405411	0.94593
gene_00715	26.4725	-1.0647	0.439895	-2.42036	0.0155051	0.300089
gene_00716	61.9619	0.00862007	0.240372	0.0358613	0.971393	0.998382
gene_00717	395.859	-0.275319	0.372949	-0.738222	0.460379	0.959696
gene_00719	2.71073	0.877057	1.18245	0.741729	0.458252	0.958181
gene_00720	2295.27	0.00939076	0.144658	0.0649168	0.94824	0.998073
gene_00721	262.96	0.284908	0.181762	1.56748	0.117002	0.715648
gene_00722	197.907	0.166153	0.233323	0.712114	0.476394	0.964877
gene_00740	7.69434	-0.0560092	0.74807	-0.0748716	0.940317	0.997135
gene_00741	7.11645	0.308078	0.612625	0.502882	0.615047	0.98318
gene_00747	4.7531	-0.661285	0.593628	-1.11397	0.265291	0.893386
gene_00757	32.8271	-0.202718	0.374548	-0.541233	0.588347	0.981309
gene_00758	6.26136	-0.92443	0.574152	-1.61008	0.107381	0.703828
gene_00762	2.3475	0.190595	0.848745	0.224561	0.822321	0.994189
gene_00768	2.20842	-0.062585	1.11643	-0.056058	0.955296	NA
gene_00769	125.874	0.801995	0.324873	2.46864	0.0135628	0.281381
gene_00770	13.8579	0.853354	0.478958	1.78169	0.0748	0.623535
gene_00771	49.6737	0.903708	0.48921	1.84728	0.0647067	0.58616
gene_00777	10.1123	1.82663	0.978214	1.86731	0.0618582	0.575537
gene_00780	7.57062	1.04438	0.733274	1.42427	0.15437	0.773739
gene_00781	10.5613	0.442564	0.554817	0.797675	0.425059	0.952367
gene_00782	4.93815	-0.0155408	0.737271	-0.0210788	0.983183	0.998932
gene_00788	1.81494	0.082719	0.985986	0.0838948	0.93314	NA
gene_00819	223.678	-0.138915	0.30842	-0.45041	0.652415	0.986455
gene_00820	18.4716	1.30425	0.481184	2.71051	0.00671802	0.183525
gene_00821	832.568	-0.125419	0.186117	-0.673872	0.500393	0.967301
gene_00822	1761.89	0.00407192	0.0941555	0.0432467	0.965505	0.998382
gene_00823	972.804	-0.0717899	0.108589	-0.661115	0.508538	0.968521
gene_00824	38.2846	-0.0143518	0.389676	-0.0368301	0.970621	0.998382
gene_00825	152.857	0.0264884	0.464124	0.0570718	0.954488	0.998382
gene_00826	166.445	-0.0306207	0.412141	-0.0742966	0.940774	0.997135
gene_00827	172.216	-0.0998657	0.175707	-0.568364	0.569788	0.97955
gene_00828	18.824	-0.164838	0.34971	-0.471358	0.637385	0.985348
gene_00829	5.07314	-1.01581	0.709928	-1.43087	0.152467	0.769245
gene_00830	371.037	-0.213726	0.236889	-0.902217	0.366942	0.933997
gene_00831	33.5315	-0.708694	0.377202	-1.87882	0.0602693	0.571342
gene_00832	1584.37	0.169849	0.166221	1.02183	0.306862	0.910214
gene_00833	16.9346	-0.0634022	0.385402	-0.16451	0.86933	0.99529
gene_00834	239.809	0.407239	0.297392	1.36937	0.170884	0.803411
gene_00835	843.354	0.208706	0.20417	1.02222	0.306678	0.910214
gene_00836	56.6821	0.00406808	0.525168	0.00774625	0.993819	0.999048
gene_00837	1456.14	-0.106134	0.106881	-0.993011	0.320704	0.913216
gene_00838	259.273	-0.0364362	0.259946	-0.140168	0.888527	0.996373
gene_00839	894.789	-0.297443	0.162353	-1.83208	0.0669396	0.594734
gene_00840	11970.7	0.030807	0.243284	0.12663	0.899233	0.996441
gene_00841	35.0524	0.479827	0.56588	0.84793	0.396477	0.941706
gene_00842	70.0503	0.0285999	0.492066	0.0581221	0.953651	0.998382
gene_00844	3.15636	-0.548911	1.16801	-0.469956	0.638387	0.985348
gene_00847	25.712	0.528545	0.679499	0.777846	0.43666	0.952367
gene_00848	2.73573	1.75939	0.854079	2.05998	0.0394006	0.479604
gene_00850	10180.5	-0.556991	0.401563	-1.38706	0.165424	0.795382
gene_00851	2.40563	-0.0747022	1.07045	-0.0697859	0.944364	0.997249
gene_00852	2115.41	-0.0372165	0.152927	-0.243361	0.807726	0.991909
gene_00853	271.424	-0.0818966	0.390124	-0.209924	0.833727	0.994468
gene_00854	7.47349	0.151299	0.573352	0.263884	0.791869	0.991909
gene_00855	6.20331	0.484679	0.614616	0.78859	0.430352	0.952367
gene_00856	91.4867	-0.241928	0.233358	-1.03673	0.299863	0.909018
gene_00857	734.351	-0.0321448	0.312689	-0.102801	0.918121	0.997035
gene_00859	884.796	-0.143912	0.313373	-0.459236	0.646065	0.985539
gene_00860	642.345	-0.111726	0.40843	-0.273549	0.784431	0.991909
gene_00861	65.0289	0.156824	0.423049	0.370698	0.710862	0.991262
gene_00862	43.9839	-0.0454832	0.421159	-0.107995	0.914	0.997035
gene_00867	2.57502	-0.240112	0.87204	-0.275345	0.783052	0.991909
gene_00868	901.414	0.313296	0.162831	1.92405	0.0543483	0.548251
gene_00869	21.9179	0.109021	0.389761	0.279713	0.779698	0.991909
gene_00870	12.864	0.494536	0.342115	1.44553	0.14831	0.766292
gene_00871	136.555	-0.113819	0.395791	-0.287573	0.773674	0.991909
gene_00872	706.121	-0.0873693	0.127796	-0.683665	0.494187	0.967281
gene_00873	18.3082	-0.421947	0.380487	-1.10897	0.267445	0.893559
gene_00874	5.44263	-0.278311	0.628232	-0.443006	0.657761	0.986628
gene_00876	3.79807	-1.21077	1.33812	-0.904824	0.365559	0.933935
gene_00877	7008.7	-0.394737	0.375186	-1.05211	0.292749	0.904194
gene_00878	611.409	-0.539976	0.220068	-2.45368	0.0141402	0.285941
gene_00879	2987.23	-0.105027	0.239507	-0.438515	0.661013	0.987293
gene_00880	3751.92	-0.116987	0.157553	-0.74253	0.457767	0.958141
gene_00881	510.076	-0.009668	0.170998	-0.0565386	0.954913	0.998382
gene_00882	1047.19	-0.000751508	0.176067	-0.0042683	0.996594	0.999492
gene_00883	966.063	0.0835972	0.207702	0.402487	0.687325	0.991246
gene_00884	1478.44	-0.134071	0.110353	-1.21492	0.224395	0.861073
gene_00885	444.134	0.0305137	0.131415	0.232192	0.816389	0.992518
gene_00886	12.2458	0.0840613	0.560543	0.149964	0.880793	0.996373
gene_00887	8.46903	-0.084241	0.455926	-0.184769	0.85341	0.994468
gene_00888	8.50643	1.34708	0.731271	1.84211	0.0654596	0.587267
gene_00890	1101.49	0.00235505	0.117047	0.0201206	0.983947	0.998932
gene_00891	37.4055	-0.0959182	0.354058	-0.270911	0.78646	0.991909
gene_00892	100.572	-0.0752807	0.254852	-0.29539	0.767696	0.991909
gene_00893	517.223	-0.514472	0.318894	-1.6133	0.106679	0.702062
gene_00894	44.0128	-0.585128	0.425011	-1.37674	0.168594	0.801063
gene_00896	81.1885	-0.155723	0.215894	-0.721293	0.470729	0.962876
gene_00897	89.4711	-0.0968505	0.225984	-0.428572	0.668234	0.988834
gene_00898	126.676	-0.169726	0.248401	-0.683276	0.494432	0.967281
gene_00899	1297.62	-0.235207	0.280182	-0.83948	0.4012	0.943708
gene_00900	2918.81	0.25223	0.459185	0.549299	0.5828	0.980921
gene_00901	34.0719	0.420133	0.506328	0.829765	0.406672	0.946623
gene_00902	140.234	0.222915	0.281074	0.793085	0.427729	0.952367
gene_00903	453.15	-0.316933	0.137152	-2.31081	0.0208434	0.352256
gene_00909	4.71353	0.546688	0.800005	0.683356	0.494382	0.967281
gene_00911	181.483	0.366417	0.232317	1.57722	0.114744	0.713659
gene_00912	79.5292	-0.23153	0.527182	-0.439184	0.660528	0.987293
gene_00913	267.944	-0.121755	0.206917	-0.588423	0.556248	0.97955
gene_00917	19.4861	0.614647	0.352131	1.74551	0.0808963	0.644945
gene_00918	326.495	-0.317035	0.543306	-0.58353	0.559537	0.97955
gene_00919	201.309	-0.106175	0.17399	-0.610235	0.541706	0.977575
gene_00920	2042.04	-0.0196351	0.226566	-0.0866639	0.930939	0.997035
gene_00921	130.745	0.356709	0.276563	1.2898	0.197122	0.833666
gene_00922	7.17595	-0.18801	0.760855	-0.247104	0.804828	0.991909
gene_00930	83.8754	0.0367145	0.349432	0.105069	0.916321	0.997035
gene_00931	4.0505	0.14619	0.798348	0.183115	0.854708	0.994468
gene_00932	1402.64	-0.10494	0.201314	-0.521272	0.602177	0.98318
gene_00940	2.75506	1.22771	1.17069	1.04871	0.29431	0.905123
gene_00948	5.86054	-0.290098	0.755076	-0.384197	0.700833	0.991262
gene_00949	3.70304	-1.30387	0.903033	-1.44388	0.148772	0.766465
gene_00950	170.898	0.159864	0.249359	0.641099	0.521458	0.971306
gene_00951	771.555	-0.226817	0.130834	-1.73362	0.0829859	0.652129
gene_00952	128.55	-0.0815071	0.32894	-0.247787	0.804299	0.991909
gene_00953	172.428	0.553305	0.35718	1.5491	0.121359	0.723751
gene_00954	18.2508	0.223724	0.785423	0.284846	0.775762	0.991909
gene_00955	5.04123	-1.52318	0.728934	-2.0896	0.0366537	0.461926
gene_00956	37.4184	2.04644	0.774505	2.64225	0.00823573	0.205228
gene_00958	14.0512	0.468778	0.578761	0.809968	0.417958	0.94965
gene_00959	2.04405	0.329222	1.27105	0.259016	0.795623	NA
gene_00960	2.98021	1.0997	1.28676	0.854626	0.392759	0.940636
gene_00962	16.4929	-0.592097	0.532146	-1.11266	0.265855	0.89352
gene_00963	354.162	-0.209876	0.335718	-0.625156	0.531869	0.974859
gene_00964	95.0424	0.184824	0.21691	0.852078	0.394171	0.940636
gene_00965	1236.23	0.140991	0.109413	1.28861	0.197533	0.833666
gene_00966	1885.77	0.498983	0.308461	1.61765	0.105737	0.702025
gene_00967	101.73	0.669488	0.391651	1.7094	0.0873774	0.664738
gene_00986	27.4755	1.08456	0.572806	1.89341	0.0583031	0.565535
gene_00987	100.421	1.51509	0.345225	4.38869	1.14038e-05	0.00120859
gene_00988	212.063	-1.71032	0.901024	-1.8982	0.0576702	0.561168
gene_00989	879.489	1.96081	0.421645	4.65038	3.31331e-06	0.00041936
gene_00990	103.168	0.882919	0.364197	2.42429	0.0153384	0.299001
gene_00994	3.08301	3.40611	1.39106	2.44856	0.0143428	0.287663
gene_00996	28.4608	0.106108	0.41621	0.254939	0.79877	0.991909
gene_00997	95.132	0.22922	0.317425	0.722123	0.470219	0.962374
gene_00998	33.6338	0.627384	0.375622	1.67025	0.0948693	0.68375
gene_00999	445.598	-0.110349	0.166127	-0.664245	0.506533	0.968075
gene_01000	35.128	-0.418303	0.329869	-1.26809	0.204766	0.842316
gene_01001	39.6786	-0.0343429	0.366362	-0.0937402	0.925316	0.997035
gene_01002	95.7002	-0.0829653	0.280473	-0.295805	0.767379	0.991909
gene_01003	126.375	-0.00777416	0.265982	-0.0292281	0.976683	0.998932
gene_01004	162.49	-0.101166	0.342651	-0.295246	0.767806	0.991909
gene_01005	14.4757	-0.336792	0.598237	-0.562975	0.573452	0.97955
gene_01007	1.80005	0.239213	0.869454	0.27513	0.783216	NA
gene_01025	10783	-0.260522	0.738041	-0.352991	0.724095	0.991262
gene_01026	11.721	0.262896	0.664603	0.395569	0.692423	0.991262
gene_01030	4.13222	0.0211254	0.868586	0.0243216	0.980596	0.998932
gene_01039	2.82945	-2.0756	0.956757	-2.16942	0.0300511	0.419595
gene_01057	22.1002	1.12945	0.465989	2.42376	0.0153607	0.299001
gene_01058	731.262	0.206515	0.225065	0.917583	0.358837	0.932544
gene_01059	36.5684	-0.0899022	0.408735	-0.219952	0.825908	0.994468
gene_01060	400.528	0.555127	0.180222	3.08025	0.0020683	0.0817698
gene_01061	1805.88	0.42413	0.11258	3.76736	0.000164982	0.011338
gene_01062	1122.17	0.194125	0.146159	1.32818	0.18412	0.819775
gene_01063	102.218	0.0248504	0.314037	0.079132	0.936928	0.997135
gene_01064	525.9	0.00221736	0.132511	0.0167334	0.986649	0.998932
gene_01065	6.23773	0.35022	0.54324	0.644688	0.519129	0.970465
gene_01066	14.5051	0.206021	0.481241	0.428103	0.668576	0.988924
gene_01067	7.42293	1.5954	0.951021	1.67756	0.0934327	0.680647
gene_01068	3.19414	1.48663	1.2335	1.20521	0.228123	0.865395
gene_01070	3.46248	1.44557	0.882028	1.63892	0.101231	0.695671
gene_01075	6.79477	0.626979	0.682767	0.918292	0.358466	0.93248
gene_01076	65.0358	-0.00161222	0.287628	-0.00560522	0.995528	0.999048
gene_01077	680.219	-0.167729	0.169722	-0.988255	0.323028	0.913727
gene_01095	2.55345	-0.410786	0.900517	-0.456166	0.64827	0.986158
gene_01117	35.5389	0.0307123	0.357658	0.0858706	0.931569	0.997035
gene_01118	2.96444	-1.57197	0.827504	-1.89965	0.0574785	0.560534
gene_01128	47.0282	0.0479983	0.298004	0.161066	0.872041	0.995547
gene_01144	48.1407	-1.13113	0.454595	-2.48822	0.0128386	0.271805
gene_01145	10636.5	-0.541748	0.267566	-2.02473	0.0428952	0.495484
gene_01146	3.95835	0.0144529	0.989535	0.0146057	0.988347	0.998932
gene_01147	373.332	-0.0932092	0.177088	-0.526345	0.598649	0.982465
gene_01148	800.243	-0.140211	0.26313	-0.532858	0.594132	0.981309
gene_01149	3.34682	1.19223	0.95668	1.24622	0.212685	0.851009
gene_01150	969.707	0.0235922	0.147678	0.159754	0.873075	0.99584
gene_01151	11.4608	-0.710183	0.46713	-1.52031	0.128433	0.737507
gene_01152	19.3408	0.694879	0.48215	1.44121	0.149525	0.767877
gene_01153	44.5572	0.879568	0.462358	1.90235	0.0571252	0.560534
gene_01154	75.6206	0.114352	0.314881	0.363159	0.716486	0.991262
gene_01158	2.34543	1.45008	1.62623	0.89168	0.372565	0.935543
gene_01160	85.5143	-0.312931	0.365373	-0.856471	0.391737	0.940326
gene_01161	333.296	0.115411	0.172993	0.667146	0.504679	0.968075
gene_01162	4.24448	0.00510069	0.65985	0.00773008	0.993832	0.999048
gene_01163	23.1672	-0.822797	0.444239	-1.85215	0.0640044	0.582741
gene_01164	59.2609	-0.14165	0.238898	-0.592929	0.553229	0.97955
gene_01166	33.4777	-0.667307	0.526489	-1.26747	0.204988	0.84241
gene_01167	129.421	0.693445	0.45327	1.52987	0.126049	0.733567
gene_01168	1548.32	0.16387	0.305649	0.536139	0.591863	0.981309
gene_01169	34.9329	-0.887247	0.632462	-1.40284	0.160663	0.784282
gene_01170	507.166	-0.372235	0.470748	-0.79073	0.429101	0.952367
gene_01174	1771.1	-2.24294	0.728111	-3.08049	0.00206657	0.0817698
gene_01175	33.0998	0.463183	0.527759	0.877642	0.380138	0.93925
gene_01176	16.6128	1.00048	0.586581	1.70562	0.088079	0.666956
gene_01177	24.7915	0.094222	0.711824	0.132367	0.894694	0.996373
gene_01179	146.771	-0.0377794	0.213484	-0.176966	0.859535	0.994468
gene_01180	325.154	0.0914367	0.22275	0.410489	0.681447	0.99031
gene_01181	400.482	-0.0750829	0.202866	-0.370112	0.711299	0.991262
gene_01182	955.508	-0.370864	0.307264	-1.20699	0.227437	0.864212
gene_01183	742.163	0.164222	0.261971	0.626871	0.530744	0.974859
gene_01184	847.724	0.0593322	0.135745	0.437084	0.66205	0.987293
gene_01185	773.653	0.00301475	0.141487	0.0213076	0.983	0.998932
gene_01257	11.382	0.0719297	0.392883	0.183082	0.854734	0.994468
gene_01275	5.7786	-0.115484	0.473595	-0.243846	0.80735	0.991909
gene_01282	3.95519	0.08759	0.941442	0.0930381	0.925873	0.997035
gene_01283	35.858	-0.0861364	0.725968	-0.11865	0.905552	0.996779
gene_01295	2.84723	-0.0577821	1.03317	-0.0559269	0.9554	0.998382
gene_01297	18.6028	1.09878	0.354272	3.10152	0.00192532	0.0780466
gene_01298	6.79032	0.284169	0.625132	0.454573	0.649416	0.986158
gene_01299	18.5371	0.0945253	0.564619	0.167414	0.867044	0.99529
gene_01300	37.9289	0.050417	0.482639	0.104461	0.916803	0.997035
gene_01301	25.4433	0.0614261	0.324465	0.189315	0.849846	0.994468
gene_01302	33.1637	-0.426254	0.291064	-1.46447	0.143066	0.759355
gene_01309	783.214	0.11651	0.128846	0.904257	0.365859	0.933935
gene_01310	4.69936	0.539417	0.928309	0.581075	0.56119	0.97955
gene_01311	24.9108	-0.0963933	0.510688	-0.188752	0.850287	0.994468
gene_01321	7.01614	1.10343	0.927609	1.18954	0.234227	0.867977
gene_01332	165.586	-0.0921506	0.64052	-0.143868	0.885604	0.996373
gene_01333	86.6023	-0.806161	0.494363	-1.63071	0.102952	0.697738
gene_01334	207.862	-0.670871	0.589773	-1.13751	0.255327	0.884849
gene_01387	7.55557	-1.3259	0.692664	-1.91421	0.0555938	0.554608
gene_01389	5.35291	-0.39657	0.774823	-0.51182	0.608777	0.98318
gene_01392	28.3394	0.212772	0.47304	0.449797	0.652857	0.986455
gene_01394	82.9129	0.419713	0.216046	1.94271	0.0520518	0.538987
gene_01395	295.316	0.38594	0.196448	1.96459	0.0494616	0.5277
gene_01414	58.3931	-0.201601	0.353662	-0.570039	0.568651	0.97955
gene_01415	216.051	-0.0820051	0.149149	-0.549819	0.582443	0.980755
gene_01416	282.744	0.0370324	0.169153	0.218929	0.826706	0.994468
gene_01417	5.40125	0.323351	0.613503	0.527058	0.598154	0.982294
gene_01445	586.334	0.0259048	0.330397	0.0784052	0.937506	0.997135
gene_01446	166.98	-0.0485869	0.342448	-0.141881	0.887174	0.996373
gene_01452	4203.53	-0.16507	0.305904	-0.539612	0.589464	0.981309
gene_01453	46.6965	0.342907	0.50247	0.682444	0.494958	0.967281
gene_01454	13.2025	1.44979	0.673109	2.15388	0.0312499	0.426758
gene_01455	93.7772	-0.110691	0.534465	-0.207107	0.835926	0.994468
gene_01460	4.98663	-0.0065855	0.693533	-0.00949559	0.992424	0.999048
gene_01463	18.6884	0.262139	0.608527	0.430775	0.666632	0.988414
gene_01464	758.676	0.379328	0.303054	1.25168	0.210685	0.850594
gene_01465	638.884	-0.103087	0.288014	-0.357922	0.720401	0.991262
gene_01466	2192.16	-0.251202	0.122887	-2.04417	0.0409363	0.485614
gene_01467	110.429	-0.307625	0.392426	-0.783906	0.433095	0.952367
gene_01468	102.396	-0.33941	0.438406	-0.774191	0.438818	0.952732
gene_01469	143.394	-0.380306	0.277466	-1.37064	0.170488	0.803319
gene_01470	206.881	-0.0133848	0.264229	-0.0506561	0.9596	0.998382
gene_01471	2636.82	-0.0543206	0.0933702	-0.581777	0.560717	0.97955
gene_01485	20.5943	-0.0232087	0.413039	-0.0561901	0.95519	0.998382
gene_01486	213.531	-0.0353169	0.211811	-0.166738	0.867576	0.99529
gene_01505	945.907	-0.196467	0.241331	-0.814097	0.415589	0.948369
gene_01507	259.089	0.302946	0.364544	0.831028	0.405958	0.946023
gene_01508	50.9703	0.14237	0.294067	0.484142	0.628285	0.984059
gene_01509	115.99	0.267043	0.325584	0.820197	0.412104	0.946865
gene_01510	34.7194	0.811819	0.355796	2.2817	0.0225071	0.368569
gene_01514	2.11077	1.22956	1.09743	1.1204	0.262541	NA
gene_01516	8.90233	0.410661	0.987195	0.415987	0.677419	0.99031
gene_01519	2.80681	-0.959494	0.918139	-1.04504	0.296003	0.907031
gene_01520	3.62359	0.0202839	1.32043	0.0153616	0.987744	0.998932
gene_01532	2.00579	0.892752	1.2285	0.726704	0.467407	NA
gene_01534	7.76893	2.5267	1.75463	1.44002	0.149862	0.767877
gene_01535	6.1267	1.68136	1.20607	1.39409	0.163291	0.791657
gene_01536	46.4157	1.51765	0.702949	2.15897	0.0308522	0.424416
gene_01537	5.9109	1.33545	0.881406	1.51514	0.129737	0.739793
gene_01538	5.46624	1.11879	0.888487	1.25921	0.207954	0.847369
gene_01540	4.63129	0.155633	0.784069	0.198494	0.842658	0.994468
gene_01543	3.24622	-1.3611	1.41912	-0.959116	0.3375	0.918986
gene_01548	3.18085	0.937566	1.05631	0.887589	0.374762	0.937101
gene_01551	3.03646	0.669542	0.738622	0.906475	0.364684	0.933935
gene_01552	16.1153	0.186137	0.555001	0.335382	0.737337	0.991531
gene_01553	4.84374	-0.917838	1.09989	-0.834485	0.404008	0.945461
gene_01555	3.3013	0.175345	0.735037	0.238552	0.811453	0.992078
gene_01556	22.2365	0.954959	0.451582	2.1147	0.0344557	0.447769
gene_01557	3.89996	0.851235	0.752769	1.13081	0.258137	0.887552
gene_01562	4.3822	-0.0231167	0.802134	-0.0288191	0.977009	0.998932
gene_01565	8.76522	-0.236826	0.687309	-0.344569	0.730418	0.991515
gene_01566	18.5879	-0.017168	0.393294	-0.0436518	0.965182	0.998382
gene_01567	16.486	-0.0294751	0.461869	-0.0638169	0.949116	0.998073
gene_01568	2895.79	-0.324065	0.146017	-2.21936	0.0264623	0.400589
gene_01572	6.18702	0.572107	0.629441	0.908913	0.363396	0.933935
gene_01576	2.41289	-0.682706	1.09719	-0.622233	0.533789	0.975075
gene_01577	3.8903	0.694312	0.815909	0.850968	0.394787	0.941158
gene_01596	12.3292	-0.987543	0.459096	-2.15106	0.0314716	0.427552
gene_01597	38.3092	-0.0695995	0.305538	-0.227793	0.819807	0.993355
gene_01598	63.4617	0.10814	0.273754	0.395027	0.692823	0.991262
gene_01599	139.698	0.48543	0.193742	2.50555	0.0122263	0.265019
gene_01600	53.5882	0.558472	0.329371	1.69557	0.0899671	0.673212
gene_01601	12.7571	0.433756	0.560825	0.773426	0.439271	0.952732
gene_01602	108.91	0.308323	0.2996	1.02912	0.303425	0.909582
gene_01603	50.0417	0.380004	0.402649	0.943758	0.345293	0.923635
gene_01606	58.4919	-0.0975587	0.357975	-0.27253	0.785215	0.991909
gene_01607	167.877	-0.312823	0.312226	-1.00191	0.316386	0.912131
gene_01608	3.64752	0.666252	0.796692	0.836274	0.403001	0.944532
gene_01609	5.27133	-0.675374	0.572946	-1.17877	0.238489	0.87183
gene_01621	5.2805	-0.743663	0.992385	-0.749369	0.453635	0.956471
gene_01629	52.0601	-0.54039	0.297429	-1.81687	0.0692364	0.603904
gene_01630	407.125	-0.0740285	0.277658	-0.266617	0.789764	0.991909
gene_01631	440.146	-0.0827204	0.361394	-0.228893	0.818952	0.993291
gene_01632	37.0318	0.406792	0.495539	0.820908	0.411698	0.94674
gene_01633	67.1674	0.329527	0.377184	0.873651	0.382308	0.93986
gene_01634	313.303	0.195299	0.250582	0.779383	0.435754	0.952367
gene_01635	499.174	-0.0446134	0.325342	-0.137128	0.89093	0.996373
gene_01636	95.1264	-0.123477	0.273503	-0.451465	0.651654	0.986453
gene_01637	872.517	0.165542	0.228607	0.724132	0.468985	0.96212
gene_01638	1662.91	-0.295432	0.172859	-1.7091	0.0874327	0.664738
gene_01639	8.41474	0.288566	0.623589	0.46275	0.643544	0.985348
gene_01640	6.13146	0.753838	0.69696	1.08161	0.279426	0.899713
gene_01641	16.9291	0.00446864	0.438274	0.010196	0.991865	0.999048
gene_01642	6.07076	0.185229	0.544156	0.340397	0.733558	0.991531
gene_01643	327.208	0.22469	0.197938	1.13516	0.25631	0.886309
gene_01644	132.152	-0.0687049	0.254255	-0.27022	0.786991	0.991909
gene_01646	208.824	-0.219126	0.274075	-0.799511	0.423994	0.951877
gene_01647	291.913	0.323212	0.273316	1.18256	0.236983	0.869963
gene_01648	160.865	0.0764759	0.214144	0.357124	0.720999	0.991262
gene_01649	3.52876	-0.34899	0.806557	-0.432691	0.665239	0.988414
gene_01650	2.49956	0.738856	0.758156	0.974543	0.329787	0.915565
gene_01652	6.92611	-0.636161	1.04814	-0.606944	0.543888	0.978296
gene_01653	3.38983	0.951969	1.02267	0.930868	0.351922	0.929215
gene_01654	2332.13	0.102504	0.396441	0.25856	0.795975	0.991909
gene_01655	21.8982	-0.0858844	0.35511	-0.241853	0.808894	0.991909
gene_01656	354.282	0.249629	0.226542	1.10191	0.2705	0.894075
gene_01657	725.286	-0.163313	0.153466	-1.06417	0.287254	0.90362
gene_01658	686.241	-0.27557	0.160966	-1.71198	0.0869007	0.664341
gene_01659	124.037	0.104129	0.203399	0.511943	0.608691	0.98318
gene_01660	261.954	0.0989605	0.1741	0.568411	0.569756	0.97955
gene_01661	146.922	0.0127423	0.219956	0.0579311	0.953804	0.998382
gene_01662	337.35	-0.289581	0.28259	-1.02474	0.305486	0.909685
gene_01663	762.001	-0.189213	0.344752	-0.548837	0.583117	0.980921
gene_01664	18.5984	-0.525118	0.563941	-0.931157	0.351772	0.929099
gene_01665	78.2924	-0.959603	0.57217	-1.67713	0.0935168	0.680751
gene_01666	42.6941	-2.2087	0.673902	-3.27749	0.00104736	0.0495329
gene_01680	98.8563	0.329579	0.476867	0.691136	0.48948	0.967276
gene_01681	127.529	0.104006	0.19394	0.53628	0.591765	0.981309
gene_01682	734.103	0.0295	0.295026	0.0999913	0.920351	0.997035
gene_01683	1114.64	-0.190762	0.387478	-0.492316	0.622496	0.98318
gene_01684	702.318	2.30814	0.439657	5.24986	1.52218e-07	3.04314e-05
gene_01685	614.608	2.49671	0.416889	5.9889	2.11259e-09	6.52048e-07
gene_01686	49.1229	1.0059	0.503084	1.99947	0.045557	0.509203
gene_01687	158.101	0.193188	0.225154	0.858025	0.390879	0.940081
gene_01688	115.377	0.0569412	0.251362	0.22653	0.820789	0.994013
gene_01689	1381.6	0.313696	0.185324	1.69269	0.0905136	0.673322
gene_01690	4.54128	0.634268	0.718048	0.883322	0.377063	0.937633
gene_01691	2.3953	-2.08967	0.925521	-2.25784	0.0239559	0.3821
gene_01692	48.5562	-0.225009	0.324975	-0.69239	0.488693	0.967276
gene_01693	856.592	-0.221909	0.387366	-0.572866	0.566736	0.97955
gene_01694	315.47	-0.157449	0.266312	-0.59122	0.554373	0.97955
gene_01695	240.18	0.148306	0.238878	0.620842	0.534704	0.975496
gene_01696	1417.35	-0.209175	0.201322	-1.03901	0.298801	0.909018
gene_01697	722.093	0.157679	0.298028	0.529075	0.596753	0.981699
gene_01698	243.923	-0.123679	0.181731	-0.680564	0.496147	0.967281
gene_01699	978.931	0.425246	0.295545	1.43885	0.150192	0.768117
gene_01700	661.934	0.0475929	0.0919123	0.517807	0.604593	0.98318
gene_01701	151.05	-0.104934	0.236923	-0.442904	0.657835	0.986628
gene_01702	111.526	0.223556	0.260394	0.85853	0.3906	0.940081
gene_01703	55.6173	0.252676	0.431346	0.585786	0.558019	0.97955
gene_01704	824.504	-0.141222	0.142585	-0.990439	0.321959	0.913216
gene_01705	1012.83	0.0238871	0.154294	0.154816	0.876966	0.996373
gene_01706	1201.23	-0.0807259	0.170114	-0.47454	0.635115	0.98467
gene_01707	670.524	-0.0847578	0.130821	-0.647891	0.517055	0.969623
gene_01708	652.63	0.0407137	0.165054	0.246669	0.805164	0.991909
gene_01709	256.294	-0.545528	0.303804	-1.79566	0.0725492	0.612036
gene_01710	1302.32	-0.120681	0.271633	-0.444278	0.656841	0.986628
gene_01711	69.3221	0.0620413	0.208062	0.298187	0.76556	0.991909
gene_01712	97.8399	0.310968	0.227379	1.36762	0.17143	0.804712
gene_01713	53.9304	0.104212	0.306352	0.34017	0.733728	0.991531
gene_01714	107.141	2.6817	0.67418	3.97772	6.95786e-05	0.00577404	PDGF_2 domain-containing protein	immune
gene_01715	35.9436	1.92259	0.604686	3.17948	0.00147541	0.0639331
gene_01716	823.015	-0.0384423	0.145998	-0.263307	0.792314	0.991909
gene_01717	1178.83	0.141661	0.161449	0.877435	0.38025	0.93925
gene_01719	2.39855	0.449602	1.20209	0.374016	0.708392	0.991262
gene_01720	101.958	-0.0911923	0.261871	-0.348234	0.727664	0.991262
gene_01721	727.214	0.170309	0.179373	0.94947	0.342382	0.921763
gene_01722	29.8111	-0.0993754	0.26618	-0.37334	0.708896	0.991262
gene_01723	995.455	-0.167384	0.19129	-0.875023	0.381561	0.939511
gene_01724	1540.11	0.0157668	0.11958	0.131852	0.895101	0.996373
gene_01725	189.363	-0.226503	0.225886	-1.00273	0.315991	0.912131
gene_01726	40103.3	0.356227	0.459828	0.774697	0.438519	0.952688
gene_01727	62.266	0.019661	0.450272	0.0436647	0.965172	0.998382
gene_01728	586.996	0.1107	0.196217	0.564168	0.57264	0.97955
gene_01729	541.789	-0.319011	0.180928	-1.76319	0.0778683	0.63423
gene_01730	607.512	-0.0567371	0.0985982	-0.575437	0.564996	0.97955
gene_01731	1569.97	-0.0235198	0.213773	-0.110022	0.912392	0.996919
gene_01732	2622.53	0.00717307	0.2888	0.0248375	0.980185	0.998932
gene_01733	108.877	-0.275919	0.220753	-1.2499	0.211337	0.850704
gene_01734	8.72053	0.0662977	0.462637	0.143304	0.88605	0.996373
gene_01735	8.93648	-0.339351	0.518296	-0.654744	0.512633	0.969258
gene_01736	3.59311	-0.213084	0.717213	-0.2971	0.76639	0.991909
gene_01737	2006.5	-0.264378	0.150731	-1.75397	0.0794353	0.63986
gene_01738	176.281	-0.428893	0.190462	-2.25186	0.0243312	0.384322
gene_01739	179.444	-0.163826	0.193715	-0.845705	0.397718	0.942915
gene_01741	3.19789	-0.436622	0.763632	-0.57177	0.567478	0.97955
gene_01743	29.2642	-0.0310086	0.452282	-0.0685604	0.94534	0.997567
gene_01744	1094.95	0.162374	0.1787	0.908639	0.363541	0.933935
gene_01745	584.993	0.162366	0.2375	0.683646	0.494199	0.967281
gene_01746	405.535	0.0686199	0.287895	0.23835	0.81161	0.992079
gene_01749	14.1825	0.844952	0.49147	1.71923	0.0855717	0.660996
gene_01750	52.079	0.908489	0.436597	2.08084	0.0374484	0.467586
gene_01751	26.7811	-0.229412	0.418777	-0.547813	0.58382	0.980921
gene_01752	48.1222	0.280893	0.288837	0.972499	0.330802	0.915736
gene_01753	30.0198	0.557603	0.370588	1.50464	0.132416	0.741417
gene_01754	13.4688	0.798035	0.731032	1.09165	0.274985	0.896064
gene_01755	99.6437	0.0224121	0.28947	0.0774247	0.938286	0.997135
gene_01764	1437.79	0.0928551	0.216394	0.429101	0.66785	0.988713
gene_01765	696.419	-0.136203	0.195655	-0.696138	0.486342	0.966494
gene_01766	430.704	-0.0629309	0.238126	-0.264275	0.791568	0.991909
gene_01767	926.325	0.0217359	0.112755	0.19277	0.847139	0.994468
gene_01768	587.911	-0.0269557	0.171872	-0.156835	0.875375	0.996085
gene_01769	1544.52	-0.0384544	0.117312	-0.327795	0.743067	0.991531
gene_01770	1655.71	-0.203463	0.211974	-0.959848	0.337132	0.918986
gene_01771	2092.84	-0.687464	0.477117	-1.44087	0.149621	0.767877
gene_01772	980.769	-0.493678	0.335494	-1.47149	0.141158	0.757226
gene_01773	1745.53	0.268492	0.173867	1.54424	0.12253	0.72576
gene_01774	283.76	-0.129521	0.201986	-0.641239	0.521367	0.971306
gene_01775	1218.63	0.186175	0.184665	1.00818	0.31337	0.91171
gene_01776	45.4293	-0.540401	0.457147	-1.18212	0.237159	0.869963
gene_01777	36.4927	-0.318008	0.416335	-0.763827	0.44497	0.952732
gene_01778	182.657	-0.180109	0.176266	-1.0218	0.306874	0.910214
gene_01779	353	-1.03066	0.383195	-2.68965	0.00715262	0.192116
gene_01780	3111.57	-0.848197	0.388232	-2.18477	0.028906	0.414922
gene_01781	6114.16	-0.166875	0.251122	-0.664518	0.506359	0.968075
gene_01782	86.0551	0.0891196	0.243135	0.366543	0.71396	0.991262
gene_01783	691.356	-0.113103	0.174259	-0.649051	0.516305	0.969515
gene_01784	4150.95	0.370649	0.158917	2.33234	0.0196828	0.340157
gene_01785	6.48608	1.08798	0.709839	1.53272	0.125345	0.731878
gene_01786	4936.32	-0.0850316	0.179547	-0.47359	0.635793	0.98467
gene_01787	45.6491	0.522774	0.280065	1.86661	0.0619555	0.575537
gene_01789	77.1749	0.344979	0.359883	0.958585	0.337768	0.918986
gene_01791	298.57	0.784556	0.293409	2.67394	0.00749665	0.195923
gene_01792	508.965	-0.0859016	0.281854	-0.304773	0.760539	0.991722
gene_01793	79.3639	0.279296	0.35007	0.79783	0.424969	0.952367
gene_01795	53.847	-0.349643	0.43824	-0.797835	0.424966	0.952367
gene_01796	368.578	0.291633	0.283443	1.02889	0.30353	0.909582
gene_01797	108.71	-0.0370532	0.269339	-0.137571	0.89058	0.996373
gene_01801	2.61924	0.629837	1.11485	0.564953	0.572106	0.97955
gene_01803	16.8524	-0.123861	0.50638	-0.2446	0.806766	0.991909
gene_01804	3.70754	1.38348	0.945974	1.46249	0.143607	0.760756
gene_01808	7.56415	-0.0266123	0.639312	-0.0416265	0.966796	0.998382
gene_01809	1179.53	0.069698	0.178163	0.391203	0.695647	0.991262
gene_01810	266.623	-0.0792527	0.150898	-0.525209	0.599438	0.982597
gene_01811	1248.61	-0.0760444	0.302705	-0.251216	0.801647	0.991909
gene_01812	754.091	0.0511039	0.0871321	0.586511	0.557532	0.97955
gene_01813	496.024	0.329414	0.159503	2.06525	0.0388994	0.477882
gene_01814	313.972	0.291296	0.240443	1.2115	0.225705	0.862033
gene_01815	144.668	-0.0490924	0.395889	-0.124005	0.901311	0.996518
gene_01816	2333.29	-0.0436613	0.273405	-0.159694	0.873122	0.99584
gene_01817	892.331	-0.0723424	0.125514	-0.576371	0.564364	0.97955
gene_01818	90.4871	0.136487	0.318739	0.428208	0.6685	0.988894
gene_01819	744.365	-0.0711161	0.206483	-0.344416	0.730534	0.991515
gene_01820	999.618	0.457578	0.194925	2.34746	0.0189019	0.335992
gene_01821	1063.42	0.193408	0.138051	1.40099	0.161217	0.785637
gene_01822	164.38	-0.118987	0.227695	-0.522572	0.601272	0.982877
gene_01823	246.758	-0.0436714	0.179107	-0.243829	0.807363	0.991909
gene_01824	792.041	0.0794913	0.147362	0.539429	0.589591	0.981309
gene_01825	5.46385	-0.893947	0.864669	-1.03386	0.301202	0.909018
gene_01826	4.76499	-0.230672	0.58873	-0.391813	0.695197	0.991262
gene_01827	35.3035	-0.0706485	0.373165	-0.189323	0.84984	0.994468
gene_01828	83.7512	-0.0800461	0.256769	-0.311744	0.755235	0.99171
gene_01829	1914.29	0.0400729	0.171786	0.233271	0.815551	0.992375
gene_01830	488.51	0.138323	0.210227	0.657972	0.510556	0.96897
gene_01831	34.6283	-0.220288	0.299239	-0.73616	0.461633	0.959696
gene_01832	44.7946	-0.545559	0.302041	-1.80624	0.0708806	0.608283
gene_01833	183.765	0.598008	0.321064	1.86258	0.0625208	0.57739
gene_01834	862.161	-0.0994219	0.159632	-0.622821	0.533402	0.974859
gene_01835	92.3412	0.0440089	0.25313	0.173859	0.861976	0.994468
gene_01836	1492	0.17747	0.35817	0.49549	0.620254	0.98318
gene_01837	11.7823	0.79574	0.795502	1.0003	0.317166	0.912131
gene_01838	2459.03	-0.0608783	0.134413	-0.452919	0.650607	0.986158
gene_01839	4.79432	0.640808	0.760368	0.84276	0.399362	0.943708
gene_01840	345.048	0.184371	0.262652	0.701957	0.482706	0.96624
gene_01841	2.53595	-0.370514	1.21279	-0.305505	0.759982	0.991722
gene_01842	2.89807	-0.569386	0.921724	-0.61774	0.536747	0.976384
gene_01850	24.5646	-0.136708	0.479745	-0.284959	0.775675	0.991909
gene_01855	2.7236	1.79744	0.813227	2.21025	0.0270875	0.404542
gene_01856	59.2633	0.388105	0.301801	1.28596	0.198456	0.835087
gene_01857	5.5786	-0.164362	0.562643	-0.292124	0.770192	0.991909
gene_01859	5.32924	-0.564267	0.821439	-0.686926	0.49213	0.967281
gene_01863	60.4768	-0.205372	0.459531	-0.446917	0.654935	0.986455
gene_01870	3.50108	0.412713	1.17617	0.350897	0.725665	0.991262
gene_01905	13.0413	0.162468	0.61767	0.263034	0.792525	0.991909
gene_01906	34.2181	0.358511	0.416467	0.86084	0.389326	0.940081
gene_01907	2.64611	0.196367	1.34049	0.146489	0.883536	0.996373
gene_01915	66.8722	0.246471	0.543667	0.453349	0.650298	0.986158
gene_01921	4.08617	-1.59824	1.03114	-1.54998	0.121147	0.723585
gene_01922	7.13406	-0.310233	0.85072	-0.364671	0.715357	0.991262
gene_01934	9.35057	0.235464	0.521238	0.45174	0.651456	0.986416
gene_01935	3.82662	-0.484555	0.717572	-0.67527	0.499504	0.967281
gene_01936	2.92398	-0.265863	0.730618	-0.363888	0.715942	0.991262
gene_01938	1.9289	0.600978	0.946067	0.635239	0.525273	NA
gene_01939	2.70061	0.399134	0.875265	0.456015	0.648379	0.986158
gene_01943	64.6419	0.621848	0.496394	1.25273	0.210304	0.850594
gene_01944	12.4514	0.0498804	0.986521	0.050562	0.959675	0.998382
gene_01950	9.25006	-0.74524	0.551947	-1.3502	0.176952	0.809517
gene_01951	7.54814	-0.0621371	0.496384	-0.12518	0.900381	0.996503
gene_01952	152.791	-0.274036	0.296371	-0.92464	0.355153	0.93058
gene_01953	2252.41	-0.132879	0.268778	-0.494384	0.621035	0.98318
gene_01954	562.664	-0.288822	0.193313	-1.49407	0.135158	0.746818
gene_01957	6.53389	-0.57863	0.748976	-0.772561	0.439782	0.952732
gene_01961	4.48636	0.385376	0.895928	0.430141	0.667093	0.988414
gene_01963	2.41776	0.788669	1.18239	0.667012	0.504764	0.968075
gene_01964	3.90607	-0.643821	1.26983	-0.507015	0.612145	0.98318
gene_01970	3.68874	-0.241267	1.68033	-0.143583	0.885829	0.996373
gene_01972	9.16871	-0.377714	0.599366	-0.630188	0.528571	0.974859
gene_01983	27.6586	0.778752	0.555018	1.40311	0.160584	0.784282
gene_01988	2.9377	-0.117786	1.26665	-0.0929901	0.925911	0.997035
gene_01992	159.489	1.57739	0.385472	4.09209	4.27501e-05	0.00395844
gene_01995	593.012	-0.0208565	0.163499	-0.127564	0.898494	0.996441
gene_01999	5.07889	1.01714	0.973318	1.04503	0.296011	0.907031
gene_02002	5.37772	1.1953	0.707698	1.689	0.0912192	0.674861
gene_02004	95.6715	0.4599	0.337491	1.3627	0.172977	0.805662
gene_02005	77.031	-0.0781776	0.402024	-0.19446	0.845815	0.994468
gene_02006	57.2189	0.199654	0.62932	0.317253	0.751052	0.99171
gene_02016	24.2264	0.196609	0.792288	0.248154	0.804016	0.991909
gene_02028	3.07043	0.150678	0.722374	0.208588	0.83477	0.994468
gene_02035	668.349	0.503214	0.440233	1.14306	0.253012	0.883473
gene_02038	2.07058	-0.131713	1.15295	-0.11424	0.909048	NA
gene_02039	12.3007	0.0556435	0.440331	0.126367	0.899441	0.996441
gene_02040	86.2962	0.978009	0.390431	2.50495	0.0122469	0.265019
gene_02041	1147.21	0.549162	0.25272	2.17301	0.0297796	0.41913
gene_02042	5865.11	-0.114931	0.135657	-0.847212	0.396877	0.942228
gene_02043	1711.42	-0.124226	0.391196	-0.317554	0.750823	0.99171
gene_02045	1540.18	0.112181	0.285534	0.39288	0.694408	0.991262
gene_02046	256.731	-0.224397	0.197948	-1.13361	0.256956	0.886641
gene_02047	2002.41	-0.0744863	0.228209	-0.326396	0.744125	0.991531
gene_02048	356.893	-0.00523761	0.235239	-0.022265	0.982237	0.998932
gene_02049	1737.56	-0.0273551	0.137446	-0.199025	0.842243	0.994468
gene_02050	182.939	-0.118911	0.232181	-0.51215	0.608546	0.98318
gene_02051	97.1629	0.744667	0.356052	2.09146	0.036487	0.461868
gene_02052	272.488	-0.177249	0.203174	-0.8724	0.38299	0.93986
gene_02053	311.054	-0.158591	0.169453	-0.935897	0.349326	0.926813
gene_02054	4.67933	0.255787	0.698485	0.366202	0.714214	0.991262
gene_02056	108.365	-0.187815	0.257354	-0.729793	0.465517	0.960797
gene_02057	437.884	-0.134204	0.196575	-0.682708	0.494791	0.967281
gene_02058	236.124	0.0267688	0.181592	0.147411	0.882807	0.996373
gene_02059	1542.94	0.106968	0.150809	0.709292	0.478143	0.965401
gene_02060	925.323	0.194824	0.203642	0.9567	0.338719	0.919611
gene_02061	3396.52	0.0813542	0.215106	0.378206	0.705278	0.991262
gene_02062	546.61	-0.0571877	0.215687	-0.265142	0.7909	0.991909
gene_02063	3348.21	-0.0186289	0.156103	-0.119338	0.905008	0.996732
gene_02064	319.012	-0.151975	0.178778	-0.850076	0.395283	0.941332
gene_02065	67.7519	0.0062812	0.415496	0.0151174	0.987939	0.998932
gene_02066	4.99763	0.124599	0.615985	0.202277	0.8397	0.994468
gene_02067	3.24532	-0.297908	0.830159	-0.358857	0.719702	0.991262
gene_02068	8.74549	-0.105254	0.736942	-0.142826	0.886428	0.996373
gene_02069	79.5099	-0.504043	0.342832	-1.47023	0.141499	0.757267
gene_02070	4.81533	-0.294512	0.591828	-0.497631	0.618744	0.98318
gene_02071	53.9454	-0.0279881	0.23221	-0.120529	0.904064	0.996588
gene_02072	1015.01	0.126966	0.157957	0.8038	0.421512	0.950967
gene_02073	98.589	0.23134	0.332029	0.696747	0.485961	0.966494
gene_02074	141.304	-0.232898	0.331343	-0.702888	0.482125	0.96624
gene_02075	1729.79	0.189377	0.156971	1.20645	0.227645	0.864816
gene_02076	409.551	0.0351602	0.239363	0.146891	0.883218	0.996373
gene_02077	29.7471	-0.00918311	0.309562	-0.0296648	0.976334	0.998862
gene_02078	8.6828	0.768015	0.758987	1.01189	0.311588	0.911047
gene_02081	3.12429	0.0572289	0.842361	0.0679388	0.945834	0.997661
gene_02084	300.614	0.588843	0.384168	1.53277	0.125332	0.731878
gene_02085	179.06	0.116928	0.267509	0.437099	0.662039	0.987293
gene_02086	47.2623	0.196688	0.319478	0.615653	0.538124	0.976956
gene_02087	148.926	-0.472861	0.260202	-1.81728	0.0691743	0.603662
gene_02089	2.18699	-0.948878	0.984179	-0.964132	0.33498	NA
gene_02094	5.16765	1.2095	1.03932	1.16375	0.244526	0.878149
gene_02098	52.0809	1.10013	0.703848	1.56303	0.118046	0.718296
gene_02099	12.867	0.909897	0.550785	1.652	0.0985347	0.689842
gene_02101	3364.96	0.585282	0.294609	1.98664	0.0469627	0.516385
gene_02111	1031.27	-0.0860044	0.323793	-0.265615	0.790536	0.991909
gene_02112	3384.25	-0.248665	0.388728	-0.639689	0.522375	0.971898
gene_02114	64.7409	-0.559206	0.607613	-0.920331	0.3574	0.931698
gene_02115	214.762	0.0663058	0.190607	0.347866	0.727941	0.991262
gene_02116	1699.01	-0.0551327	0.296693	-0.185824	0.852583	0.994468
gene_02117	150.154	0.319182	0.269058	1.18629	0.235506	0.86952
gene_02118	88.597	0.213926	0.362295	0.590475	0.554872	0.97955
gene_02119	387.074	2.5163	0.291338	8.63706	5.76758e-18	1.01469e-14
gene_02120	562.331	2.44006	0.397113	6.14451	8.02106e-10	2.87989e-07
gene_02121	16.6215	1.85134	0.475497	3.89348	9.88153e-05	0.00759719
gene_02122	1.98474	0.053272	1.01343	0.0525659	0.958078	NA
gene_02124	22.4032	0.214801	0.512812	0.418869	0.675312	0.989687
gene_02125	2377.22	0.222502	0.145164	1.53276	0.125335	0.731878
gene_02126	4.16129	0.224445	0.754123	0.297624	0.76599	0.991909
gene_02128	10.125	0.161073	0.433619	0.371462	0.710294	0.991262
gene_02129	94.7543	0.0651817	0.2408	0.270688	0.786631	0.991909
gene_02130	247.419	0.366434	0.271496	1.34969	0.177116	0.809517
gene_02131	20.401	-0.186822	0.43306	-0.4314	0.666178	0.988414
gene_02132	40.757	-0.178183	0.543838	-0.32764	0.743184	0.991531
gene_02133	1039.66	-0.205866	0.289136	-0.712004	0.476462	0.964877
gene_02134	1139.68	-0.263983	0.149657	-1.76392	0.0777446	0.634204
gene_02135	72.7341	-0.745704	0.397677	-1.87515	0.0607722	0.573586
gene_02136	15.2759	-0.285342	0.506461	-0.563404	0.57316	0.97955
gene_02137	729.471	-0.102633	0.139668	-0.734836	0.462439	0.959696
gene_02138	195.599	0.16426	0.130382	1.25984	0.207726	0.847369
gene_02139	461.131	0.0197759	0.243813	0.0811109	0.935354	0.997135
gene_02140	644.48	-0.014963	0.183111	-0.0817153	0.934873	0.997135
gene_02141	798.843	-0.0710213	0.17117	-0.414916	0.678204	0.99031
gene_02142	3486.59	0.428404	0.251331	1.70454	0.0882802	0.666956
gene_02143	238.249	-0.0187551	0.205854	-0.0911088	0.927406	0.997035
gene_02144	56.6188	-0.0297057	0.243115	-0.122188	0.90275	0.996518
gene_02145	226.909	0.0242997	0.224337	0.108318	0.913744	0.996997	toll	immune
gene_02146	871.703	-0.0340974	0.117437	-0.290346	0.771551	0.991909
gene_02147	444.102	-0.233347	0.143348	-1.62783	0.103561	0.697738
gene_02148	110.087	-0.591699	0.268958	-2.19997	0.027809	0.407995
gene_02149	401.63	-0.493469	0.293902	-1.67903	0.0931468	0.679972
gene_02150	135.73	-0.232028	0.281439	-0.824435	0.409693	0.94674
gene_02151	57.0974	-0.00721183	0.411135	-0.0175413	0.986005	0.998932
gene_02152	504.127	-0.274812	0.225165	-1.22049	0.22228	0.85897
gene_02153	82.4125	-0.293076	0.273757	-1.07057	0.284363	0.903606
gene_02154	290.06	-0.0922797	0.293262	-0.314667	0.753015	0.99171
gene_02155	1074.57	-0.170718	0.166203	-1.02717	0.304341	0.909582
gene_02156	562.309	1.05059	0.289735	3.62605	0.000287787	0.0182461
gene_02158	69.0719	0.723327	0.2834	2.55232	0.0107008	0.243491
gene_02159	179.365	0.0374947	0.288503	0.129963	0.896596	0.996441
gene_02160	3.75764	0.790283	0.775868	1.01858	0.308403	0.910214
gene_02161	943.317	0.134888	0.142118	0.949127	0.342556	0.921763
gene_02164	51.5883	-0.680857	0.387415	-1.75744	0.0788433	0.637335
gene_02165	34.2193	-0.505628	0.476157	-1.06189	0.288284	0.90362
gene_02166	185.383	0.108706	0.472354	0.230136	0.817986	0.99306
gene_02168	992.043	-0.156672	0.140639	-1.114	0.265281	0.893386
gene_02169	768.239	-0.244962	0.188113	-1.30221	0.192846	0.830573
gene_02173	5.51424	-1.9187	0.887383	-2.1622	0.0306031	0.423271
gene_02174	14.3762	-1.17266	0.771682	-1.51961	0.128608	0.737727
gene_02176	52.7336	0.103864	0.329205	0.3155	0.752382	0.99171
gene_02177	11.0011	0.12738	0.645535	0.197324	0.843574	0.994468
gene_02178	357.139	1.23869	0.382802	3.23586	0.00121278	0.0549996
gene_02179	1300.98	0.124044	0.160662	0.772079	0.440067	0.952732
gene_02180	275.619	0.284796	0.211399	1.3472	0.177917	0.810642
gene_02181	135.118	-0.0919001	0.269726	-0.340716	0.733317	0.991531
gene_02182	3342.91	0.156921	0.148881	1.05401	0.291881	0.90401
gene_02183	360.03	-0.014794	0.191277	-0.0773434	0.93835	0.997135
gene_02184	1165.2	0.0922374	0.0968287	0.952583	0.340801	0.920719
gene_02185	4758.95	-0.0484091	0.227784	-0.212522	0.8317	0.994468
gene_02186	1091.04	-0.00464614	0.164415	-0.0282586	0.977456	0.998932
gene_02187	38.0976	0.172464	0.332801	0.518219	0.604305	0.98318
gene_02188	23.4362	0.546046	0.358805	1.52185	0.128047	0.737507
gene_02189	773.219	0.109954	0.295321	0.372319	0.709655	0.991262
gene_02190	16.8241	-0.35065	0.479097	-0.731896	0.464232	0.960128
gene_02191	163.091	-0.138835	0.342784	-0.405023	0.685461	0.991246
gene_02192	243.846	0.0535913	0.148379	0.361178	0.717966	0.991262
gene_02193	13.0023	0.357596	0.364912	0.979952	0.32711	0.914792
gene_02194	29.5551	0.65217	0.48973	1.33169	0.182961	0.817362
gene_02195	150.755	0.205056	0.365402	0.561178	0.574676	0.97955
gene_02197	8.16189	0.493488	0.886864	0.556441	0.577909	0.97955
gene_02198	6.02642	0.803279	0.845817	0.949708	0.342261	0.921763
gene_02205	1245.46	-3.47393	0.61865	-5.61533	1.96182e-08	5.00207e-06
gene_02206	39.5025	-3.00571	0.661887	-4.54113	5.59539e-06	0.000665133
gene_02209	3.94402	-0.569815	1.40187	-0.406468	0.684399	0.991162
gene_02211	2.40667	-1.42999	0.921924	-1.55109	0.120879	0.723091
gene_02213	4.28455	0.147788	0.807275	0.18307	0.854743	0.994468
gene_02218	8.48649	-0.128491	0.860478	-0.149325	0.881297	0.996373
gene_02220	19.3337	-0.885283	0.783063	-1.13054	0.258249	0.887552
gene_02221	73.8348	-0.0173347	0.438826	-0.0395024	0.96849	0.998382
gene_02224	15.8824	1.00376	0.633251	1.58509	0.112945	0.712147
gene_02225	2.7484	0.766945	1.16466	0.658512	0.510209	0.96897
gene_02234	7.97393	0.357744	0.851102	0.42033	0.674244	0.989687
gene_02235	3.96879	-0.225678	0.744164	-0.303264	0.761689	0.991722
gene_02236	4.60729	0.742592	0.873552	0.850083	0.395279	0.941332
gene_02245	21.4454	0.237292	0.420193	0.564721	0.572264	0.97955
gene_02279	27.4496	-1.33339	0.582843	-2.28774	0.0221525	0.365943
gene_02281	1324.12	0.0576952	0.133082	0.433531	0.664629	0.988404
gene_02282	541.837	-1.1168	0.739219	-1.51078	0.130844	0.741048
gene_02283	528.742	0.361422	0.2412	1.49843	0.13402	0.74591
gene_02284	961.379	0.0698939	0.243433	0.287117	0.774023	0.991909
gene_02320	3.91302	0.013817	0.735641	0.0187823	0.985015	0.998932
gene_02321	797.885	0.384081	0.355372	1.08079	0.279792	0.899886
gene_02322	1596.48	0.159243	0.146228	1.08901	0.27615	0.896532
gene_02323	902.574	-0.107942	0.165	-0.654193	0.512987	0.969258
gene_02324	461.236	0.471644	0.431223	1.09374	0.274071	0.896064
gene_02325	45.9664	0.3168	0.476021	0.665516	0.50572	0.968075
gene_02326	2460.67	-0.0255033	0.207793	-0.122734	0.902317	0.996518
gene_02327	2.75414	2.79938	1.32601	2.11114	0.0347606	0.449334
gene_02328	9.52599	3.4	1.11888	3.03876	0.00237554	0.0898772
gene_02329	26.4726	3.51524	0.861404	4.08083	4.48757e-05	0.00403632	endocuticle structural glycoprotein SgAbd-4	CHC-related genes
gene_02330	269.339	0.20123	1.15608	0.174062	0.861817	0.994468
gene_02336	2888.68	0.054581	0.352304	0.154926	0.87688	0.996373
gene_02337	11.6687	0.841322	0.633504	1.32804	0.184163	0.819775
gene_02338	10.9974	0.196832	0.573354	0.343299	0.731374	0.991531
gene_02339	25384	0.112171	0.434247	0.258311	0.796167	0.991909
gene_02340	2.59548	-0.531811	1.06323	-0.500184	0.616945	0.98318
gene_02342	200.421	0.0702468	0.22092	0.317973	0.750505	0.99171
gene_02343	3444.48	0.340134	0.154481	2.20179	0.0276799	0.407995
gene_02344	29.483	1.01782	0.532697	1.91069	0.0560439	0.556109
gene_02345	13.6223	0.480797	0.494336	0.972612	0.330746	0.915736
gene_02346	6.46258	0.837776	0.768304	1.09042	0.275528	0.896064
gene_02348	6.88546	4.96951	1.08496	4.58036	4.64185e-06	0.000559343
gene_02349	7.41528	2.97986	0.819033	3.63827	0.000274476	0.0175595
gene_02350	7.22176	1.28182	0.68848	1.86181	0.0626296	0.577486
gene_02352	268.906	0.321317	0.260577	1.2331	0.217539	0.855931
gene_02353	901.48	0.20245	0.316089	0.640486	0.521857	0.971332
gene_02354	9.18748	0.395012	0.682855	0.578471	0.562946	0.97955
gene_02356	9.68418	1.16236	0.518273	2.24276	0.024912	0.388544
gene_02357	6.45025	-0.920219	0.475537	-1.93512	0.0529761	0.542181
gene_02360	21.3332	0.546676	0.63104	0.866309	0.386321	0.939999
gene_02366	3.26165	-0.984072	0.796472	-1.23554	0.21663	0.855098
gene_02369	6.96216	-0.296616	0.843228	-0.351762	0.725017	0.991262
gene_02372	2.76574	0.168971	1.06001	0.159405	0.87335	0.996035
gene_02376	9.37564	0.0091157	0.878878	0.010372	0.991725	0.999048
gene_02378	13.7961	6.3907	1.18736	5.38226	7.35572e-08	1.63809e-05
gene_02380	20.4814	1.9263	0.576826	3.33948	0.000839364	0.0419515
gene_02381	271.504	1.88027	0.964187	1.95011	0.0511628	0.534188
gene_02390	10.7831	0.361166	0.573084	0.630215	0.528554	0.974859
gene_02391	661.036	0.207532	0.188484	1.10106	0.27087	0.894075
gene_02392	2.76957	-0.35967	1.18637	-0.303169	0.761761	0.991722
gene_02396	45.1102	0.371545	0.462178	0.8039	0.421455	0.950967
gene_02397	305.297	0.507272	0.297013	1.70791	0.0876528	0.666124
gene_02398	837.191	-0.170449	0.18071	-0.94322	0.345568	0.923946
gene_02399	591.342	-0.130998	0.101923	-1.28527	0.1987	0.835889
gene_02401	27.2505	0.90251	0.477299	1.89087	0.0586419	0.566709
gene_02402	9.68422	0.91184	0.552876	1.64927	0.0990926	0.690573
gene_02403	99.9886	1.52516	0.524852	2.90588	0.00366224	0.122196	Cad96Ca	immune
gene_02404	731.597	0.0188977	0.143171	0.131994	0.894989	0.996373
gene_02405	822.32	-0.0738026	0.175267	-0.421086	0.673692	0.989595
gene_02406	186.632	0.127053	0.284722	0.446234	0.655428	0.986455
gene_02407	1152.55	-0.150303	0.116026	-1.29542	0.195175	0.832525
gene_02408	72.0118	0.180921	0.356437	0.507583	0.611746	0.98318
gene_02409	30.9748	-0.271562	0.336984	-0.80586	0.420324	0.95096
gene_02410	71.7483	-0.193473	0.30759	-0.628998	0.52935	0.974859
gene_02411	3.51547	2.20324	1.1595	1.90016	0.0574119	0.560534
gene_02461	2.45834	0.315692	1.01053	0.312402	0.754735	0.99171
gene_02462	11.4428	0.375516	0.419331	0.895514	0.370513	0.934624
gene_02464	8.49885	0.442869	0.546743	0.810014	0.417932	0.94965
gene_02470	8.94948	1.47178	0.947588	1.55319	0.120379	0.722559
gene_02471	14.6288	0.700041	0.692986	1.01018	0.312409	0.911189
gene_02472	3.75709	0.00070526	0.752856	0.00093678	0.999253	0.999838
gene_02473	1792.1	0.0372777	0.170911	0.218112	0.827342	0.994468
gene_02474	227.555	0.169907	0.189798	0.895197	0.370682	0.934624
gene_02475	20.8025	-0.0350431	0.413542	-0.0847389	0.932469	0.997135
gene_02476	269.456	0.0490031	0.149173	0.328499	0.742535	0.991531
gene_02477	362.407	-0.236867	0.204391	-1.15889	0.246499	0.878579
gene_02479	4.81558	-0.347329	0.725071	-0.479028	0.631919	0.984097
gene_02480	16.0631	0.243547	0.479607	0.507806	0.611589	0.98318
gene_02481	3.85169	0.00820428	0.724559	0.0113231	0.990966	0.999048
gene_02482	72.872	0.12388	0.272617	0.454409	0.649534	0.986158
gene_02484	111.435	-0.0745195	0.349738	-0.213072	0.831271	0.994468
gene_02485	6.5865	-0.203371	0.835285	-0.243475	0.807638	0.991909
gene_02486	1256.46	-0.174221	0.27643	-0.630253	0.528529	0.974859
gene_02487	1264.5	-0.359224	0.237862	-1.51022	0.130987	0.741048
gene_02488	547.751	-0.415598	0.417534	-0.995364	0.319559	0.913216
gene_02489	4749.73	-0.309025	0.314883	-0.981394	0.326398	0.914792
gene_02490	235.182	-0.1329	0.275018	-0.483242	0.628924	0.984059
gene_02491	50.2271	-0.0906121	0.199601	-0.453966	0.649854	0.986158
gene_02492	6.39155	-0.248039	0.611654	-0.405522	0.685094	0.991246
gene_02494	281.079	-0.18973	0.194513	-0.975407	0.329358	0.915322
gene_02502	71.1751	0.51852	0.488245	1.06201	0.288232	0.90362
gene_02503	43.859	0.365296	0.472749	0.772706	0.439696	0.952732
gene_02504	56.0579	0.0965178	0.694977	0.138879	0.889546	0.996373
gene_02505	4.80499	0.58249	0.985568	0.59102	0.554507	0.97955
gene_02524	2.91992	0.0665524	0.816572	0.0815022	0.935043	0.997135
gene_02525	3.91389	-0.817962	0.745185	-1.09766	0.272352	0.89464
gene_02527	3.59152	-0.703804	0.759732	-0.926384	0.354246	0.930187
gene_02546	10.2503	-0.35818	0.451843	-0.792708	0.427948	0.952367
gene_02547	15.6016	-0.659947	0.535859	-1.23157	0.218111	0.855931
gene_02551	357.253	-2.38115	0.526811	-4.51992	6.18616e-06	0.000716007
gene_02554	2.42845	-3.17052	1.32564	-2.39168	0.0167714	0.312836
gene_02555	87.2115	0.178107	0.269854	0.660013	0.509245	0.968521
gene_02556	111.942	0.044294	0.20319	0.217993	0.827435	0.994468
gene_02557	1805.64	0.107893	0.337812	0.319387	0.749433	0.99171
gene_02558	98.4372	-0.0827151	0.217725	-0.379906	0.704015	0.991262
gene_02559	20.7791	-0.100184	0.409357	-0.244735	0.806661	0.991909
gene_02560	47.9829	-0.302447	0.491654	-0.615162	0.538448	0.976956
gene_02561	9.20333	-0.0110343	0.592503	-0.0186232	0.985142	0.998932
gene_02569	4.36992	-0.0134707	1.27468	-0.0105679	0.991568	0.999048
gene_02598	4.29742	-1.34833	0.768441	-1.75463	0.0793232	0.639513
gene_02599	15.3262	-0.52111	0.70016	-0.744273	0.456712	0.957791
gene_02602	2.30842	-0.892979	1.19234	-0.74893	0.453899	0.95654
gene_02618	1031.98	-0.0598564	0.144813	-0.413336	0.679361	0.99031
gene_02619	668.796	-0.0867557	0.165527	-0.524118	0.600197	0.982661
gene_02620	46.9646	-0.175714	0.443476	-0.396219	0.691944	0.991262
gene_02621	1007.82	-0.291227	0.364046	-0.799973	0.423727	0.951877
gene_02623	201.358	-0.800458	0.307516	-2.60298	0.00924178	0.220611
gene_02624	139.881	-0.863679	0.317561	-2.71972	0.00653364	0.181877
gene_02625	9.30948	-0.874303	0.450196	-1.94205	0.052131	0.538987
gene_02626	2.20216	-1.44083	1.1045	-1.30451	0.192059	NA
gene_02627	788.24	0.0331565	0.250883	0.132159	0.894858	0.996373
gene_02628	386.573	-0.246618	0.278699	-0.884888	0.376217	0.937373
gene_02629	161.585	-0.613166	0.298618	-2.05335	0.0400387	0.481864
gene_02632	3341.23	0.608072	0.450616	1.34942	0.177201	0.809517
gene_02633	394.642	1.02493	0.365876	2.8013	0.00508973	0.153328
gene_02634	15200.4	-0.171549	0.317105	-0.540984	0.588519	0.981309
gene_02635	131.38	-0.248519	0.459356	-0.541015	0.588497	0.981309
gene_02637	3443.42	-0.652526	0.26032	-2.50663	0.0121889	0.26474
gene_02638	1816.06	-0.64482	0.309815	-2.08131	0.0374059	0.467388
gene_02639	3835.36	0.17443	0.365783	0.476868	0.633456	0.98467
gene_02640	361.749	-0.201972	0.210711	-0.958528	0.337797	0.918986
gene_02641	6.40834	0.403452	0.792771	0.508914	0.610813	0.98318
gene_02642	3.60821	1.52219	0.853504	1.78346	0.0745114	0.621938
gene_02643	16.5996	0.0193279	0.450544	0.042899	0.965782	0.998382
gene_02644	103.669	-0.638865	0.315796	-2.02303	0.0430698	0.496219
gene_02645	7.86227	-1.19439	0.580061	-2.05907	0.0394872	0.480096
gene_02646	154.778	-0.403144	0.284506	-1.417	0.156483	0.775276
gene_02647	988.749	-0.50393	0.188739	-2.66998	0.00758553	0.196542
gene_02650	31.7703	-0.345308	0.344757	-1.0016	0.316537	0.912131
gene_02651	126.613	-0.732929	0.354411	-2.06802	0.0386383	0.477786
gene_02652	2.66081	0.771574	0.893595	0.863449	0.38789	0.940081
gene_02671	22.8395	0.96096	0.575707	1.66918	0.0950812	0.683777
gene_02678	12.2686	-0.699067	0.55103	-1.26866	0.204564	0.842316
gene_02681	65.1505	-4.35745	0.694664	-6.27275	3.54729e-10	1.68669e-07	phospholipase A2-like	CHC-related genes
gene_02699	1282.23	-0.00127128	0.360267	-0.0035287	0.997185	0.999554
gene_02701	2.11327	-1.54484	0.892905	-1.73013	0.0836073	NA
gene_02702	283.687	-0.0463611	0.193558	-0.23952	0.810702	0.992053
gene_02703	1670.22	0.131942	0.268848	0.490767	0.623591	0.98318
gene_02704	742.693	0.181062	0.161846	1.11873	0.263255	0.890716
gene_02706	3.89933	0.507457	1.0369	0.489397	0.62456	0.98318
gene_02708	181.22	-1.14365	0.315519	-3.62465	0.000289357	0.0182461
gene_02709	331.585	-1.43427	0.537907	-2.66638	0.00766725	0.197786
gene_02710	66.6389	-2.273	0.616342	-3.68789	0.000226122	0.0147339
gene_02711	6.93303	-0.860556	0.833557	-1.03239	0.30189	0.909018
gene_02713	14.8818	0.0880364	0.491225	0.179218	0.857766	0.994468
gene_02714	267.874	-0.0457389	0.168822	-0.270931	0.786444	0.991909
gene_02715	605.159	0.0176448	0.483952	0.0364598	0.970916	0.998382
gene_02716	222.885	0.914908	0.444177	2.05978	0.0394195	0.479604
gene_02719	3.7195	-0.0423626	0.780025	-0.0543093	0.956689	0.998382
gene_02720	7.26141	-0.504827	0.566237	-0.891546	0.372636	0.935543
gene_02721	306.729	0.107245	0.183309	0.585051	0.558514	0.97955
gene_02722	8.23088	-0.756683	0.624946	-1.2108	0.225974	0.862033
gene_02723	40.6944	0.436914	0.581913	0.750824	0.452758	0.956249
gene_02725	5.4865	0.706225	0.806016	0.876192	0.380926	0.939452
gene_02726	49.2917	0.207326	0.96046	0.215861	0.829096	0.994468
gene_02727	132.134	0.487398	0.390016	1.24969	0.211414	0.850704
gene_02730	640.319	-0.0777029	0.574179	-0.135329	0.892352	0.996373
gene_02731	1170.13	-0.0239541	0.249536	-0.0959946	0.923525	0.997035
gene_02732	602.558	-0.0587055	0.164794	-0.356237	0.721663	0.991262
gene_02733	698.529	0.368755	0.264168	1.39591	0.162741	0.790258
gene_02734	27.2769	0.737369	0.267874	2.75267	0.00591109	0.170762
gene_02735	3.05086	-0.241265	0.777214	-0.310424	0.756239	0.99171
gene_02736	175.12	0.365807	0.274267	1.33376	0.182283	0.816421
gene_02737	14.6038	-0.138579	0.384269	-0.360631	0.718376	0.991262
gene_02738	814.38	-0.137606	0.114758	-1.1991	0.23049	0.86673
gene_02739	124.437	0.828661	0.510958	1.62178	0.104851	0.700518
gene_02740	54.9783	0.323895	0.253696	1.27671	0.201706	0.839359
gene_02741	175.067	-0.0656057	0.168012	-0.390482	0.69618	0.991262
gene_02742	269.057	-0.311168	0.295384	-1.05344	0.292141	0.90401
gene_02755	2.24578	-3.01216	1.46024	-2.06278	0.0391331	NA
gene_02756	11.8948	-0.342564	0.843982	-0.40589	0.684823	0.991246
gene_02757	3.56094	0.973679	1.11465	0.873529	0.382375	0.93986
gene_02758	2.16835	-1.30757	1.12705	-1.16017	0.24598	NA
gene_02763	21.7609	0.115558	0.64364	0.179539	0.857515	0.994468
gene_02764	9.55638	0.279202	0.695274	0.401571	0.688	0.991246
gene_02767	6.49188	1.31025	0.931113	1.40719	0.159371	0.781685
gene_02771	779.262	0.383513	0.212532	1.80449	0.0711541	0.609118
gene_02772	30.2091	0.0147777	0.299601	0.0493244	0.960661	0.998382
gene_02773	2.73996	1.55774	0.831037	1.87445	0.060868	0.573952
gene_02774	9.89243	0.0546621	0.524134	0.10429	0.916939	0.997035
gene_02775	7.33624	-1.09285	0.529041	-2.06572	0.0388547	0.477882
gene_02780	72.7856	0.381429	0.298429	1.27812	0.201207	0.839329
gene_02782	537.499	0.0227318	0.208183	0.109191	0.913051	0.996919
gene_02783	2507.88	0.0333792	0.346116	0.0964395	0.923172	0.997035
gene_02784	3044.23	-0.265825	0.334597	-0.794462	0.426926	0.952367
gene_02785	278.451	-0.165429	0.158219	-1.04557	0.295759	0.907031
gene_02786	73.3781	-0.309481	0.265296	-1.16655	0.243392	0.8771
gene_02787	7.00279	-0.661779	0.529218	-1.25049	0.211122	0.850594
gene_02788	14.5805	0.000789704	0.719496	0.00109758	0.999124	0.999838
gene_02789	10.0974	-0.0712741	0.581086	-0.122657	0.902379	0.996518
gene_02790	19784.7	-0.1816	0.212277	-0.855484	0.392283	0.940326
gene_02791	1227.99	0.232698	0.398424	0.584046	0.559189	0.97955
gene_02792	1342.02	-0.0126388	0.131451	-0.0961482	0.923403	0.997035
gene_02793	89.0777	-0.0796808	0.187768	-0.424357	0.671306	0.989552
gene_02794	425.479	-0.119893	0.16685	-0.718566	0.472408	0.963272
gene_02795	10315.2	0.429021	0.420403	1.0205	0.307491	0.910214
gene_02797	86.0922	0.513886	0.512898	1.00193	0.316379	0.912131
gene_02798	95.3416	0.753473	0.509659	1.47839	0.139304	0.754025
gene_02808	3.19444	1.74812	1.27251	1.37376	0.169516	0.80277
gene_02814	29.6979	0.631326	0.543108	1.16243	0.24506	0.878149
gene_02823	15.2611	-0.0152323	0.398807	-0.0381946	0.969533	0.998382
gene_02824	12.1496	0.341785	0.471578	0.724768	0.468595	0.961846
gene_02825	23.6466	0.182116	0.47793	0.381052	0.703165	0.991262
gene_02834	10.8216	0.986994	0.439658	2.24491	0.0247736	0.38776
gene_02835	4.8054	-0.189188	0.722433	-0.261877	0.793416	0.991909
gene_02836	11.618	0.368149	0.493884	0.745416	0.45602	0.957663
gene_02839	12.118	0.244909	0.486005	0.503923	0.614315	0.98318
gene_02847	1.99196	-0.406517	1.01335	-0.401162	0.688301	NA
gene_02850	8.94821	-0.868606	0.659006	-1.31806	0.187485	0.82413
gene_02852	17.6266	0.684784	0.856304	0.799696	0.423887	0.951877
gene_02853	7.63041	0.631759	0.688076	0.918154	0.358538	0.93248
gene_02855	22.9263	-0.0394061	0.369715	-0.106585	0.915118	0.997035
gene_02858	19.6031	0.43259	0.582108	0.743143	0.457395	0.958141
gene_02859	56.9685	1.21548	0.44723	2.7178	0.00657167	0.182359
gene_02860	5252.07	1.32751	0.427642	3.10427	0.00190752	0.0775948
gene_02865	78.4618	0.0656602	0.33273	0.197338	0.843563	0.994468
gene_02868	639.859	-0.0320071	0.162879	-0.196508	0.844212	0.994468
gene_02869	2.34995	-0.369124	0.725803	-0.508573	0.611051	0.98318
gene_02872	2782.13	0.0817619	0.199158	0.410539	0.681411	0.99031
gene_02873	3763.51	-0.298511	0.210035	-1.42124	0.155247	0.774494
gene_02874	39.5545	0.236073	0.285482	0.826928	0.408278	0.94674
gene_02875	1365.08	-0.272058	0.230845	-1.17853	0.238585	0.87189
gene_02877	234.667	0.110036	0.207273	0.530875	0.595505	0.981312
gene_02886	460.638	-0.079748	0.21873	-0.364595	0.715414	0.991262
gene_02887	6.6817	0.455251	0.591385	0.769804	0.441416	0.952732
gene_02888	15.6524	0.496602	0.443282	1.12028	0.262592	0.890716
gene_02889	3.52352	0.293349	0.912307	0.321546	0.747797	0.99171
gene_02894	2.1038	-0.558205	0.977524	-0.57104	0.567973	NA
gene_02895	52.6	-0.293951	2.08249	-0.141154	0.887749	0.996373
gene_02899	31.5675	0.345248	0.329334	1.04832	0.29449	0.905123
gene_02935	3.25483	0.110561	0.844567	0.130908	0.895848	0.996441
gene_02943	3.03392	0.789626	1.15172	0.685605	0.492963	0.967281
gene_02953	4.32322	0.123028	1.19373	0.103062	0.917914	0.997035
gene_02955	7.09789	0.953856	0.942215	1.01235	0.311368	0.910901
gene_02956	29.554	0.0211909	0.36321	0.0583434	0.953475	0.998382
gene_02957	7.63543	-0.33132	0.623079	-0.531747	0.594901	0.981309
gene_02958	4.50704	0.583442	0.857712	0.680231	0.496358	0.967281
gene_02960	5.52874	0.565822	1.21725	0.464837	0.642048	0.985348
gene_02962	12.6599	0.561311	0.68139	0.823773	0.410069	0.94674
gene_02964	55.0763	0.562084	0.62513	0.899147	0.368574	0.933997
gene_02965	58.481	-0.0850148	0.427273	-0.198971	0.842286	0.994468
gene_02966	77.2983	0.123416	0.34232	0.360527	0.718453	0.991262
gene_02968	5.52344	-0.651252	1.25536	-0.518778	0.603916	0.98318
gene_02975	4.09108	-0.859066	0.962546	-0.892493	0.372129	0.93543
gene_02980	3.01617	-0.225271	0.811556	-0.277579	0.781336	0.991909
gene_02981	9.79864	1.09208	0.618553	1.76554	0.0774733	0.633653
gene_02989	244.564	-0.147272	0.297579	-0.494903	0.620669	0.98318
gene_02990	251.562	0.174481	0.304948	0.572166	0.567209	0.97955
gene_02991	77.8964	0.131472	0.225288	0.583573	0.559508	0.97955
gene_02992	410.506	-0.0307751	0.194291	-0.158397	0.874144	0.996049
gene_02993	156.985	0.400414	0.252415	1.58633	0.112664	0.71195
gene_02994	137.679	-0.406452	0.39182	-1.03734	0.299576	0.909018
gene_02995	382.914	-0.546218	0.279693	-1.95292	0.0508286	0.532279
gene_02996	2261.75	0.0252947	0.385406	0.0656313	0.947671	0.997967
gene_02997	347.535	-0.187624	0.564632	-0.332295	0.739667	0.991531
gene_02998	2.94645	0.738693	0.865661	0.853329	0.393477	0.940636
gene_03003	2.5565	0.455311	1.28636	0.353954	0.723373	0.991262
gene_03004	3.43686	0.197952	0.773377	0.255957	0.797984	0.991909
gene_03006	86.996	0.135946	0.29269	0.464469	0.642312	0.985348
gene_03007	40.4674	0.133965	0.272996	0.49072	0.623625	0.98318
gene_03008	5.21946	-0.800618	0.545689	-1.46717	0.142331	0.757605
gene_03016	3.37889	-0.899281	0.731155	-1.22995	0.218717	0.855931
gene_03017	4.8736	-1.25923	0.828376	-1.52012	0.128482	0.737507
gene_03018	20.2781	-0.835883	0.673917	-1.24034	0.214851	0.852861
gene_03025	5.41598	1.22454	0.985106	1.24306	0.213847	0.851525
gene_03027	6.57727	-0.237628	0.827962	-0.287004	0.77411	0.991909
gene_03028	3.35736	0.186966	0.911074	0.205215	0.837404	0.994468
gene_03029	67.8949	0.205777	0.54097	0.380385	0.703659	0.991262
gene_03031	8.56913	-0.797796	0.517544	-1.5415	0.123194	0.728019
gene_03032	44.8806	1.0267	0.555097	1.84959	0.0643729	0.584491
gene_03036	5.58248	1.73679	0.818243	2.12258	0.033789	0.444282
gene_03037	5.69921	-0.040121	0.546848	-0.0733678	0.941513	0.997135
gene_03038	7.38862	-0.796254	0.693061	-1.1489	0.250599	0.882287
gene_03039	140.733	0.200555	0.558681	0.358979	0.719611	0.991262
gene_03040	57.9192	0.519031	0.50556	1.02665	0.304587	0.909582
gene_03041	112.039	0.534798	0.286665	1.86558	0.0620997	0.575537
gene_03045	164.081	0.166522	0.181766	0.916135	0.359596	0.932544
gene_03050	78.3367	-0.19324	0.226487	-0.853205	0.393546	0.940636
gene_03055	48.401	-0.380159	0.462486	-0.82199	0.411083	0.94674
gene_03056	4.26006	0.748378	1.31683	0.56832	0.569817	0.97955
gene_03061	205.271	-0.131484	0.244848	-0.537001	0.591267	0.981309
gene_03062	14.1688	0.0747796	0.403181	0.185474	0.852857	0.994468
gene_03069	1414.08	-0.0586503	0.213476	-0.27474	0.783516	0.991909
gene_03070	14.0199	-0.341537	0.575977	-0.59297	0.553201	0.97955
gene_03071	2453.79	0.816058	0.505873	1.61317	0.106708	0.702062
gene_03072	38.6516	0.422926	0.572476	0.738766	0.460049	0.959674
gene_03075	1.86685	0.937255	1.05014	0.892507	0.372121	NA
gene_03076	8.01375	1.1489	0.594977	1.931	0.0534834	0.545764
gene_03077	777.661	-0.0932624	0.188514	-0.494723	0.620796	0.98318
gene_03078	51.8021	0.489495	0.613683	0.797635	0.425082	0.952367
gene_03079	4.52716	0.337523	0.990971	0.340598	0.733406	0.991531
gene_03080	554.332	-0.209128	0.154056	-1.35747	0.174631	0.806584
gene_03081	643.665	-0.0663906	0.332007	-0.199967	0.841506	0.994468
gene_03082	171.8	0.16757	0.187218	0.895055	0.370758	0.934624
gene_03083	11.6724	0.158236	0.51039	0.31003	0.756538	0.99171
gene_03084	437.51	-0.0413837	0.232868	-0.177713	0.858949	0.994468
gene_03085	207.123	-0.00613087	0.191131	-0.0320768	0.974411	0.998382
gene_03087	10.5645	-0.0602219	0.460805	-0.130688	0.896022	0.996441
gene_03088	57.0002	-0.0959902	0.292772	-0.327867	0.743012	0.991531
gene_03089	33.2708	-0.243633	0.356148	-0.684078	0.493926	0.967281
gene_03090	2465.99	-0.201092	0.131471	-1.52956	0.126127	0.733778
gene_03091	682.439	-0.10369	0.177296	-0.584844	0.558653	0.97955
gene_03092	152.6	-0.130692	0.155479	-0.840576	0.400586	0.943708
gene_03093	91.0195	-0.711548	0.329148	-2.16179	0.0306345	0.423372
gene_03094	167.979	-0.277261	0.379413	-0.730763	0.464924	0.960259
gene_03095	28.581	-0.484163	0.321406	-1.50639	0.131967	0.741417
gene_03096	670.862	-1.02043	0.490814	-2.07906	0.0376114	0.468624
gene_03097	2.62449	-1.3238	1.28714	-1.02848	0.303725	0.909582
gene_03099	8.84575	0.15497	1.12857	0.137316	0.890781	0.996373
gene_03102	9.29557	-0.0331942	0.742702	-0.0446939	0.964351	0.998382
gene_03103	9.79568	-0.157785	0.842868	-0.1872	0.851504	0.994468
gene_03107	2.27432	-0.457817	1.11035	-0.412318	0.680107	0.99031
gene_03123	8.44757	0.769797	0.721917	1.06632	0.286278	0.90362
gene_03125	2.39359	-0.715804	0.893003	-0.801569	0.422802	0.951318
gene_03127	70.3797	-0.398366	0.410879	-0.969546	0.332273	0.915736
gene_03128	3.28455	1.45183	0.843735	1.72072	0.0853017	0.660234
gene_03133	14.1017	0.529327	0.513601	1.03062	0.302719	0.909018
gene_03151	2831.16	-0.107589	0.173736	-0.619266	0.535741	0.976106
gene_03152	768.968	0.029919	0.161693	0.185036	0.853201	0.994468
gene_03153	537.865	-0.00026748	0.159224	-0.00167989	0.99866	0.999838
gene_03154	85.1758	0.678588	0.335595	2.02204	0.0431717	0.497068
gene_03155	474.006	0.107764	0.309052	0.348693	0.72732	0.991262
gene_03156	221.494	-0.254549	0.163035	-1.56132	0.118449	0.718575
gene_03157	273.714	-0.0981308	0.271872	-0.360945	0.718141	0.991262
gene_03158	465.764	0.203651	0.15096	1.34904	0.177325	0.809517
gene_03159	14.7324	-0.0245731	0.375443	-0.0654508	0.947815	0.997967
gene_03160	7.92356	-0.970067	0.67667	-1.43359	0.151689	0.769145
gene_03183	820.807	-0.0514254	0.132669	-0.387623	0.698295	0.991262
gene_03184	238.168	0.0395284	0.173615	0.227678	0.819897	0.993355
gene_03185	7.2045	1.83149	0.822091	2.22784	0.0258912	0.39678
gene_03186	82.7575	0.0930625	0.268368	0.346772	0.728763	0.991262
gene_03187	38.1953	0.650351	0.274299	2.37095	0.0177423	0.322793
gene_03194	4.79376	-1.17988	1.31056	-0.900292	0.367965	0.933997
gene_03197	4.26466	1.47316	0.893898	1.64802	0.0993483	0.690573
gene_03200	3.26201	1.11846	0.819211	1.36529	0.172163	0.805525
gene_03203	27.2453	-0.512629	0.294683	-1.73959	0.0819307	0.649575
gene_03204	3.2825	-0.842684	0.908901	-0.927147	0.35385	0.930119
gene_03205	5.21285	-1.6069	0.827465	-1.94195	0.0521432	0.538987
gene_03206	7.92985	-0.114614	0.615422	-0.186237	0.852259	0.994468
gene_03207	2.11025	-1.21488	0.878863	-1.38233	0.166871	NA
gene_03208	40.4097	-0.11986	0.31088	-0.385551	0.699829	0.991262
gene_03209	342.56	-0.268184	0.248629	-1.07865	0.280743	0.900891
gene_03210	32.0354	-0.202865	0.410272	-0.494466	0.620977	0.98318
gene_03227	3.48109	1.11993	0.778601	1.43838	0.150325	0.768575
gene_03229	1494.09	-0.502679	0.510302	-0.985062	0.324594	0.913936
gene_03230	8.88015	-0.0673195	0.493386	-0.136444	0.89147	0.996373
gene_03231	158.34	-0.0760638	0.375936	-0.202332	0.839658	0.994468
gene_03232	10.1343	0.306197	0.581675	0.526406	0.598606	0.982465
gene_03248	13.806	0.231191	0.76474	0.302313	0.762413	0.991722
gene_03250	58.8848	-0.192261	0.334901	-0.574084	0.565911	0.97955
gene_03251	23.8628	-0.135983	0.355115	-0.382926	0.701775	0.991262
gene_03252	4.01035	0.770747	0.818861	0.941243	0.34658	0.924407
gene_03253	4.32903	0.191958	0.957192	0.200543	0.841056	0.994468
gene_03254	6.53316	-0.959831	0.533683	-1.7985	0.0720972	0.610691
gene_03255	2.28165	0.0371487	1.10363	0.0336604	0.973148	0.998382
gene_03256	110.988	0.0426836	0.243562	0.175247	0.860885	0.994468
gene_03257	135.898	0.322092	0.320791	1.00405	0.315352	0.912131
gene_03258	54.053	0.0544564	0.243451	0.223685	0.823002	0.994442
gene_03259	631.155	-0.124987	0.175826	-0.710857	0.477173	0.965265
gene_03260	33.1776	-0.228347	0.287933	-0.793058	0.427744	0.952367
gene_03261	80.1592	0.56902	0.293895	1.93614	0.0528511	0.541445
gene_03262	1212.54	0.0699909	0.352174	0.19874	0.842466	0.994468
gene_03263	8.1949	-1.08421	0.817392	-1.32643	0.184698	0.820285
gene_03264	30.0181	-0.622976	0.598248	-1.04133	0.29772	0.908733
gene_03265	1203.78	-0.261022	0.243795	-1.07066	0.284322	0.903606
gene_03266	208.633	-0.353133	0.431891	-0.817645	0.41356	0.947606
gene_03268	144.791	-0.0431151	0.380413	-0.113338	0.909763	0.996919
gene_03270	9.15969	0.891155	0.500571	1.78028	0.0750304	0.624281
gene_03272	99.7411	-0.00669986	0.286798	-0.0233609	0.981362	0.998932
gene_03273	17.5753	-0.456489	0.364649	-1.25186	0.210622	0.850594
gene_03275	1922.78	-0.0635634	0.267439	-0.237674	0.812134	0.992079
gene_03276	1355.5	-0.086774	0.143462	-0.604855	0.545275	0.978296
gene_03278	16.707	-0.0666202	0.36133	-0.184375	0.853719	0.994468
gene_03280	79.317	-0.00868509	0.324407	-0.0267722	0.978641	0.998932
gene_03284	2.13341	-1.84411	1.13487	-1.62495	0.104173	NA
gene_03290	14.0025	-0.296057	0.388972	-0.761127	0.446581	0.952764
gene_03295	15.9599	0.553276	0.514728	1.07489	0.282424	0.901595
gene_03297	1780.72	-0.166798	0.212411	-0.78526	0.432301	0.952367
gene_03298	495.676	-0.0276398	0.205275	-0.134648	0.89289	0.996373
gene_03299	21.7614	0.127295	0.645029	0.197347	0.843556	0.994468
gene_03300	5.00666	-1.42446	0.862365	-1.65181	0.0985739	0.689842
gene_03304	1.85426	-1.05297	1.40597	-0.748927	0.453901	NA
gene_03305	1367.33	-0.0270583	0.220081	-0.122947	0.902149	0.996518
gene_03308	27.6168	-0.83249	0.376803	-2.20935	0.0271502	0.404791
gene_03311	4.18612	-0.655697	0.752735	-0.871086	0.383707	0.93986
gene_03315	287.804	0.610027	0.2981	2.04638	0.0407189	0.484484
gene_03316	411.586	0.183929	0.220809	0.83298	0.404856	0.94593
gene_03320	42.8248	0.477822	0.38412	1.24394	0.213521	0.851525
gene_03324	27.5239	0.407777	0.398787	1.02254	0.306524	0.910214
gene_03328	12.4611	0.663645	0.452513	1.46658	0.142491	0.757812
gene_03339	5.66426	-0.300031	0.897297	-0.334372	0.738099	0.991531
gene_03350	11.7267	-0.347444	0.650588	-0.534046	0.59331	0.981309
gene_03354	6.5368	0.0692034	0.536571	0.128973	0.897379	0.996441
gene_03360	908.623	0.256994	0.159434	1.61191	0.106981	0.702809
gene_03361	887.143	-0.0460245	0.252524	-0.182258	0.855381	0.994468
gene_03362	606.393	0.42683	0.217542	1.96206	0.049755	0.529013
gene_03363	234.023	-0.0163797	0.22837	-0.0717246	0.942821	0.997249
gene_03364	471.558	0.169764	0.175476	0.967449	0.33332	0.915736
gene_03365	5251.95	-0.343929	0.334154	-1.02925	0.303361	0.909582
gene_03366	74.2748	-0.118688	0.293216	-0.40478	0.685639	0.991246
gene_03367	342.452	0.070349	0.268967	0.261552	0.793667	0.991909
gene_03368	1999.07	0.278131	0.244189	1.139	0.254703	0.884527
gene_03370	35.4936	1.14738	0.596594	1.92321	0.0544539	0.548687
gene_03371	91.7928	0.562274	0.272213	2.06557	0.0388694	0.477882
gene_03372	615.392	-0.304028	0.19186	-1.58463	0.11305	0.712147
gene_03373	1169.01	-0.370506	0.286475	-1.29333	0.195897	0.832887
gene_03374	5381.86	-0.511891	0.388869	-1.31636	0.188054	0.824823
gene_03375	532.138	0.0509162	0.0978693	0.520247	0.602892	0.98318
gene_03376	693.179	0.0684152	0.162466	0.421105	0.673678	0.989595
gene_03377	542.295	-0.215094	0.211631	-1.01636	0.309456	0.910214
gene_03378	25.9638	-0.409208	0.303037	-1.35036	0.176902	0.809517
gene_03381	135.216	-0.555789	0.224099	-2.4801	0.0131344	0.275376
gene_03382	2602.99	-0.130215	0.177176	-0.734945	0.462373	0.959696
gene_03383	462.792	0.0613192	0.277751	0.220771	0.825271	0.994468
gene_03384	171.168	0.216402	0.333182	0.649501	0.516015	0.969515
gene_03385	462.109	-0.0940589	0.311401	-0.30205	0.762614	0.991722
gene_03386	714.412	-0.00865408	0.33914	-0.0255177	0.979642	0.998932
gene_03387	2036.81	0.0624728	0.184401	0.338788	0.734769	0.991531
gene_03388	973.465	0.259682	0.229684	1.1306	0.258222	0.887552
gene_03389	479.471	-0.338555	0.227438	-1.48856	0.136603	0.747969
gene_03390	464.842	0.0785362	0.157081	0.499973	0.617094	0.98318
gene_03391	333.356	0.0912466	0.155659	0.586195	0.557744	0.97955
gene_03392	122.276	-0.176366	0.21772	-0.810059	0.417906	0.94965
gene_03393	251.711	0.0294823	0.173725	0.169706	0.865241	0.994849
gene_03394	1091.75	-0.135215	0.191929	-0.704504	0.481119	0.96624
gene_03395	9463.54	-0.142208	0.326297	-0.435824	0.662965	0.987566
gene_03396	106.3	0.244282	0.404802	0.603461	0.546202	0.978296
gene_03397	188.056	-0.434985	0.293769	-1.4807	0.138685	0.752821
gene_03398	329.459	-0.316027	0.169225	-1.8675	0.0618323	0.575537
gene_03399	2.45668	-1.65525	0.955052	-1.73315	0.0830684	0.652129
gene_03400	4104.64	-0.602647	0.304384	-1.97989	0.0477159	0.521522
gene_03401	973.302	-0.00169289	0.123267	-0.0137336	0.989043	0.998932
gene_03402	260.118	-0.144641	0.213344	-0.67797	0.497791	0.967281
gene_03403	970.17	-0.159532	0.14212	-1.12252	0.261642	0.890275
gene_03404	470.901	0.129737	0.307592	0.421781	0.673185	0.989584
gene_03405	1394.82	-0.135926	0.262141	-0.518524	0.604093	0.98318
gene_03406	3203.38	0.141973	0.115841	1.22559	0.220355	0.858077
gene_03407	278.871	0.0619852	0.26816	0.23115	0.817198	0.992969
gene_03408	264.537	-0.149182	0.283031	-0.527086	0.598134	0.982294
gene_03409	209.314	-0.0108084	0.203032	-0.053235	0.957545	0.998382
gene_03410	128.109	-0.292317	0.241768	-1.20908	0.226631	0.863018
gene_03411	138.417	-0.513415	0.225392	-2.27788	0.022734	0.370429
gene_03412	971.96	0.424992	0.328919	1.29209	0.196327	0.832887
gene_03413	901.973	0.0796617	0.115134	0.691907	0.488996	0.967276
gene_03414	523.569	-0.0590014	0.319662	-0.184574	0.853563	0.994468
gene_03415	257.524	0.0215547	0.171116	0.125965	0.899759	0.996441
gene_03416	1129.75	-0.0277872	0.168105	-0.165297	0.86871	0.99529
gene_03417	17.926	0.273809	0.422556	0.647982	0.516997	0.969623
gene_03418	1490.82	-0.031432	0.139197	-0.225809	0.82135	0.994189
gene_03419	3984.08	0.413347	0.208984	1.97788	0.0479417	0.52193
gene_03420	1193.17	0.673792	0.26703	2.52328	0.0116265	0.256109
gene_03421	602.762	0.63625	0.396988	1.60269	0.109003	0.706415
gene_03422	33.6455	0.315405	0.316677	0.995983	0.319258	0.913216
gene_03429	8.50696	-0.00572605	0.5438	-0.0105297	0.991599	0.999048
gene_03430	72.7681	-0.160949	0.25885	-0.621784	0.534084	0.975268
gene_03431	265.349	0.0495461	0.228757	0.216588	0.828529	0.994468
gene_03432	73.9242	0.014174	0.300476	0.0471717	0.962376	0.998382
gene_03434	142.635	-0.126387	0.294042	-0.429827	0.667322	0.988481
gene_03435	20.9178	-0.0155768	0.388821	-0.0400615	0.968044	0.998382
gene_03436	12.0365	0.0709239	0.592788	0.119645	0.904765	0.996652
gene_03437	943.597	1.27014	0.227033	5.59453	2.21221e-08	5.40548e-06
gene_03438	1196.01	1.19272	0.333578	3.57553	0.000349515	0.0208442
gene_03439	11.6925	2.72828	0.783924	3.48028	0.000500886	0.027711
gene_03440	13.4189	4.01286	0.766139	5.23777	1.62527e-07	3.21274e-05
gene_03441	18.8778	3.09346	0.532031	5.81443	6.08402e-09	1.69899e-06
gene_03442	6.26425	4.33071	1.1056	3.91708	8.96295e-05	0.00716751
gene_03443	16.895	0.578948	0.657611	0.880381	0.378653	0.938259
gene_03444	86.1049	1.05598	0.667561	1.58186	0.113683	0.712257
gene_03445	45.0876	0.427453	0.421037	1.01524	0.309992	0.910749
gene_03446	270.229	0.202762	0.226627	0.894693	0.370951	0.934713
gene_03447	1.83633	-0.626983	1.26261	-0.496578	0.619487	NA
gene_03451	2.72116	0.105899	0.879845	0.120361	0.904197	0.996588
gene_03454	22.21	0.498809	0.527481	0.945644	0.34433	0.92248
gene_03457	3.58815	-0.424553	1.21123	-0.350515	0.725953	0.991262
gene_03463	19.7138	-0.276925	0.472076	-0.586611	0.557465	0.97955
gene_03464	28.874	0.348926	0.366732	0.951446	0.341378	0.921145
gene_03465	132.714	0.472235	0.342672	1.3781	0.168173	0.800724
gene_03470	268.674	0.320792	0.258189	1.24247	0.214064	0.851525
gene_03471	9.01594	-0.0672502	1.04496	-0.0643565	0.948686	0.998073
gene_03472	776.563	0.345709	0.327587	1.05532	0.291279	0.903787
gene_03473	256.634	0.264479	0.318036	0.831603	0.405633	0.94593
gene_03474	165.488	0.185342	0.414814	0.446808	0.655014	0.986455
gene_03475	439.816	0.328441	0.199391	1.64722	0.0995131	0.690898
gene_03476	1230.63	-0.099135	0.135768	-0.73018	0.46528	0.960572
gene_03477	11180.3	-0.334559	0.241958	-1.38271	0.166753	0.798182
gene_03478	3645.53	0.255336	0.335039	0.762106	0.445997	0.952764
gene_03479	50.3557	0.961982	0.687178	1.3999	0.161542	0.786172
gene_03480	134.129	-0.208629	0.314788	-0.662762	0.507483	0.968521
gene_03484	5.97813	-0.167989	0.699222	-0.240251	0.810135	0.992011
gene_03485	34.1623	0.42621	0.283005	1.50602	0.132063	0.741417
gene_03486	152.01	-0.128314	0.18407	-0.697092	0.485745	0.966494
gene_03487	1477.93	-0.103979	0.31513	-0.329956	0.741433	0.991531
gene_03490	207.064	-0.0466198	0.185238	-0.251675	0.801292	0.991909
gene_03491	811.831	1.01356	0.584271	1.73475	0.0827847	0.652129
gene_03493	8.57831	-0.0495801	0.565472	-0.087679	0.930132	0.997035
gene_03494	279.358	-0.309416	0.347381	-0.89071	0.373085	0.935664
gene_03495	211.284	-0.160726	0.164945	-0.974422	0.329847	0.915588
gene_03496	596.132	-0.242241	0.127166	-1.90493	0.0567896	0.559208
gene_03497	10.53	-0.450135	0.541355	-0.831497	0.405693	0.94593
gene_03498	331.189	-0.11253	0.242588	-0.463871	0.64274	0.985348
gene_03499	4.12607	0.832332	0.768368	1.08325	0.278699	0.899496
gene_03501	8.48944	-0.287715	0.549408	-0.523681	0.6005	0.982754
gene_03529	658.617	0.249934	0.134842	1.85354	0.0638055	0.582036
gene_03530	314.623	0.692227	0.413827	1.67275	0.0943775	0.682799
gene_03531	349.313	0.0184226	0.165635	0.111224	0.911439	0.996919
gene_03532	65.2363	-0.040414	0.310208	-0.130281	0.896344	0.996441
gene_03533	10.4366	0.331825	0.388129	0.854934	0.392588	0.940596
gene_03534	140.978	0.170633	0.293631	0.581116	0.561162	0.97955
gene_03535	191.342	0.323424	0.479168	0.674969	0.499695	0.967281
gene_03539	5.15072	0.684121	0.702969	0.973187	0.33046	0.915736
gene_03540	3.75273	-0.11971	0.681756	-0.17559	0.860616	0.994468
gene_03541	981.248	0.0472917	0.230013	0.205604	0.8371	0.994468
gene_03542	381.086	0.252234	0.208238	1.21128	0.225788	0.862033
gene_03543	255.834	-0.0169248	0.303175	-0.0558252	0.955481	0.998382
gene_03544	517.997	-0.141674	0.305794	-0.4633	0.643149	0.985348
gene_03545	286.804	0.0247942	0.141273	0.175506	0.860682	0.994468
gene_03546	4666.91	-0.129283	0.0981523	-1.31717	0.187782	0.824471
gene_03547	10.7908	-0.414427	0.401395	-1.03247	0.301854	0.909018
gene_03548	149.28	-0.101996	0.210728	-0.484018	0.628373	0.984059
gene_03549	880.716	0.282736	0.193793	1.45896	0.144577	0.762351
gene_03550	1065	0.0749769	0.233035	0.321741	0.747649	0.99171
gene_03551	3.988	-0.146525	0.621338	-0.235823	0.81357	0.992155
gene_03552	701.24	0.274214	0.271194	1.01114	0.31195	0.911189
gene_03553	3793.46	0.202648	0.18263	1.10961	0.267167	0.893559
gene_03554	172.584	0.133838	0.182382	0.733831	0.463051	0.959696
gene_03555	80.1493	0.204745	0.2102	0.974053	0.33003	0.915643
gene_03556	29796.4	0.0461602	0.318796	0.144796	0.884872	0.996373
gene_03557	272.942	-0.0441118	0.138402	-0.318723	0.749937	0.99171
gene_03558	672.11	0.0706555	0.156924	0.450253	0.652528	0.986455
gene_03559	452.172	0.249012	0.192434	1.29401	0.195661	0.832672
gene_03560	682.538	-0.179931	0.112339	-1.60168	0.109225	0.706415
gene_03561	1083.95	-0.643158	0.386445	-1.66429	0.0960536	0.685546
gene_03562	15.5134	-0.624289	0.561516	-1.11179	0.266228	0.89352
gene_03563	23.352	0.215579	0.344429	0.625902	0.53138	0.974859
gene_03565	104.651	0.283947	0.382709	0.741941	0.458123	0.958181
gene_03566	32.2291	-0.112575	0.273001	-0.412362	0.680074	0.99031
gene_03567	30.3604	-0.55785	0.48728	-1.14482	0.252282	0.883473
gene_03568	63.3804	0.129469	0.411637	0.314523	0.753124	0.99171
gene_03576	2.85767	1.82736	1.5021	1.21653	0.223781	0.860731
gene_03578	79.7917	0.941715	0.409382	2.30033	0.0214293	0.35769
gene_03580	2.7446	0.843618	0.967495	0.871961	0.38323	0.93986
gene_03581	2624.18	0.950034	0.332527	2.85702	0.00427644	0.137794
gene_03582	240.41	0.0251937	0.189571	0.132898	0.894274	0.996373
gene_03583	158.92	-0.0811579	0.295105	-0.275013	0.783306	0.991909
gene_03584	1031.51	0.123767	0.452489	0.273525	0.784449	0.991909
gene_03585	1516.98	-0.0262033	0.108109	-0.242379	0.808487	0.991909
gene_03586	1093.92	0.164042	0.245828	0.667306	0.504577	0.968075
gene_03587	495.798	0.253281	0.201022	1.25996	0.207682	0.847369
gene_03588	138.298	-0.242919	0.347364	-0.699322	0.484351	0.96624
gene_03589	34.4615	-0.358062	0.485761	-0.737114	0.461053	0.959696
gene_03590	2.07376	0.764746	0.951219	0.803964	0.421418	NA
gene_03591	373.689	-0.09822	0.214206	-0.45853	0.646572	0.985622
gene_03592	1270.79	-0.0988078	0.339445	-0.291086	0.770985	0.991909
gene_03593	352.739	0.0625484	0.361426	0.17306	0.862604	0.994468
gene_03594	1092.97	0.15997	0.130963	1.22149	0.221901	0.858758
gene_03595	544.166	-0.166742	0.205338	-0.812034	0.416772	0.948915
gene_03596	839.92	0.0040843	0.191103	0.0213722	0.982949	0.998932
gene_03597	2035.28	0.0349069	0.192819	0.181035	0.85634	0.994468
gene_03598	15.7559	0.58171	0.360504	1.6136	0.106614	0.702062
gene_03599	73.8003	0.75994	0.607145	1.25166	0.210694	0.850594
gene_03602	4.17468	0.696906	1.0366	0.672298	0.501394	0.968053
gene_03604	5.26555	0.35409	1.23687	0.286279	0.774664	0.991909
gene_03605	6.35938	0.645688	0.666393	0.96893	0.33258	0.915736
gene_03608	2.7827	-0.37206	0.750932	-0.495464	0.620273	0.98318
gene_03612	23.487	1.70461	0.41724	4.08544	4.39933e-05	0.00402701
gene_03613	67.2376	1.38539	0.407443	3.40022	0.000673327	0.0350469
gene_03614	6.01477	2.8028	0.636071	4.40642	1.05091e-05	0.00112736
gene_03615	47.7798	0.195413	0.486494	0.401676	0.687922	0.991246
gene_03618	342.777	-0.959789	0.923505	-1.03929	0.29867	0.909018
gene_03619	170.228	0.525578	0.26239	2.00304	0.0451726	0.506838
gene_03621	10.5095	-2.04283	0.808442	-2.52687	0.0115084	0.254996
gene_03622	1363.37	-2.30158	0.755011	-3.04841	0.00230056	0.0883705
gene_03623	32540.6	-0.332544	0.153931	-2.16035	0.0307455	0.424416
gene_03624	489.972	-0.113672	0.163314	-0.696037	0.486406	0.966494
gene_03625	1637.65	-0.109218	0.160011	-0.682569	0.49488	0.967281
gene_03626	95.2778	0.157333	0.468702	0.335678	0.737114	0.991531
gene_03627	515.444	-0.112765	0.116965	-0.964091	0.335001	0.917502
gene_03628	957.739	-0.103156	0.172731	-0.597206	0.55037	0.97955
gene_03629	622.893	-0.164427	0.0991458	-1.65843	0.0972303	0.68868
gene_03630	629.575	-0.0198303	0.214089	-0.0926261	0.926201	0.997035
gene_03631	7.00352	-0.0950232	0.556525	-0.170744	0.864425	0.994468
gene_03633	50.7384	0.0327486	0.334112	0.0980167	0.921919	0.997035
gene_03642	664.141	-0.245884	0.243088	-1.0115	0.311776	0.911189
gene_03643	240.985	0.306479	0.256804	1.19343	0.2327	0.867532
gene_03644	1177.12	0.181985	0.156769	1.16085	0.245703	0.878149
gene_03645	1675.75	-0.0501228	0.139742	-0.35868	0.719835	0.991262
gene_03646	173.468	-0.128693	0.1537	-0.837301	0.402424	0.944464
gene_03647	14891	-0.126052	0.285102	-0.442131	0.658394	0.986628
gene_03648	3216.34	-0.0302197	0.149497	-0.202142	0.839806	0.994468
gene_03649	1685.06	0.115078	0.132626	0.867689	0.385565	0.939999
gene_03650	294.305	-0.173389	0.208679	-0.830886	0.406038	0.946023
gene_03651	189.613	-0.296931	0.296378	-1.00187	0.316408	0.912131
gene_03652	3739.86	-0.210321	0.0998903	-2.10552	0.0352461	0.45361
gene_03653	1537.21	-0.00945992	0.156324	-0.060515	0.951745	0.998115
gene_03654	740.731	-0.0624984	0.183255	-0.341046	0.733069	0.991531
gene_03655	914.158	0.449685	0.206117	2.1817	0.0291318	0.415329
gene_03656	319.966	-0.177404	0.189229	-0.937507	0.348498	0.926366
gene_03657	354.635	-0.168653	0.142622	-1.18252	0.237	0.869963
gene_03658	108.202	-0.434848	0.22166	-1.96178	0.0497883	0.529013
gene_03662	950.071	-0.211078	0.450737	-0.468294	0.639574	0.985348
gene_03663	56.7692	-0.236656	0.315619	-0.749817	0.453365	0.956471
gene_03664	4.88115	0.630509	0.731476	0.861968	0.388705	0.940081
gene_03665	5.34888	-0.433778	0.629763	-0.688795	0.490953	0.967281
gene_03666	251.363	0.0662512	0.20526	0.322766	0.746872	0.991531
gene_03667	94.918	-0.227561	0.334525	-0.680253	0.496344	0.967281
gene_03668	20.0879	-0.0883568	0.296936	-0.297562	0.766038	0.991909
gene_03669	166.761	0.0347368	0.321137	0.108168	0.913862	0.996997
gene_03674	11.7872	0.412029	0.763342	0.53977	0.589355	0.981309
gene_03685	2.91009	-0.865315	0.931008	-0.929439	0.352661	0.929737
gene_03689	32.8453	-0.36529	0.732509	-0.498684	0.618002	0.98318
gene_03692	4.44121	-0.542424	0.820947	-0.66073	0.508786	0.968521
gene_03693	22.1708	0.195063	0.379991	0.513335	0.607717	0.98318
gene_03697	33.9001	-0.176677	0.393827	-0.448617	0.653708	0.986455
gene_03698	3.03699	-0.508082	0.913838	-0.555987	0.57822	0.97955
gene_03700	168.362	-0.446437	0.4456	-1.00188	0.316403	0.912131
gene_03701	625.832	-0.185751	0.454431	-0.408755	0.682719	0.990768
gene_03702	870.351	1.02208	0.328307	3.11318	0.00185082	0.0765971
gene_03706	9.89633	-0.085978	0.595274	-0.144434	0.885158	0.996373
gene_03707	28.4246	-1.08779	0.379741	-2.86455	0.00417604	0.135053
gene_03708	8.47708	-0.678267	0.5461	-1.24202	0.214229	0.851928
gene_03714	4.15956	-0.960957	0.768956	-1.24969	0.211413	0.850704
gene_03716	13.3062	0.112828	0.599807	0.188107	0.850792	0.994468
gene_03723	3.50554	1.3986	1.14016	1.22667	0.219947	0.857797
gene_03724	2.7648	0.134454	0.980758	0.137092	0.890958	0.996373
gene_03725	4.90156	0.275738	1.05696	0.260878	0.794187	0.991909
gene_03726	3.50986	0.572048	1.00899	0.566949	0.570749	0.97955
gene_03728	14.91	-0.954929	0.716196	-1.33333	0.182422	0.81663
gene_03730	31.6044	-0.607517	0.781396	-0.777477	0.436877	0.952367
gene_03732	10.8291	-0.385305	0.61299	-0.628567	0.529633	0.974859
gene_03733	5.86935	-0.301803	0.877648	-0.343877	0.730939	0.991531
gene_03785	4.92422	0.622291	2.91347	0.213591	0.830866	0.994468
gene_03794	2.52189	-1.23081	2.93695	-0.419078	0.675159	0.989687
gene_03835	3.06615	0.904167	2.9286	0.308737	0.757521	0.99171
gene_03853	11.3916	3.36548	2.92108	1.15214	0.249265	0.881137
gene_03854	10.236	3.32059	2.45427	1.35298	0.176061	0.808344
gene_03855	4.36406	2.31165	2.9351	0.787588	0.430938	0.952367
gene_03856	0.0824426	-0.633837	3.07854	-0.205889	0.836878	NA
gene_03872	3.55942	1.0647	2.92486	0.364019	0.715844	0.991262
gene_03875	5.4373	0.489426	2.91102	0.168129	0.866482	0.99529
gene_03921	7.18819	0.9305	2.90768	0.320015	0.748957	0.99171
gene_03945	14.7365	0.381049	2.8988	0.13145	0.895419	0.996373
gene_03956	3.99892	1.26291	2.923	0.43206	0.665698	0.988414
gene_03958	2.10011	-0.841923	2.31189	-0.364171	0.71573	NA
gene_04105	2.71172	-0.652699	2.92956	-0.222798	0.823693	0.994468
gene_04152	0.412213	-2.26327	3.03098	-0.746712	0.455238	NA
gene_04209	0.716894	-3.01529	2.83491	-1.06363	0.287497	NA
gene_04315	10.6958	-0.0235079	2.90115	-0.00810296	0.993535	0.999048
gene_04443	0.761101	-3.10345	2.7976	-1.10932	0.26729	NA
gene_04602	2.1047	0.326473	2.33456	0.139843	0.888784	NA
gene_04710	2.57288	0.691992	2.93364	0.235882	0.813524	0.992155
gene_04759	2.11675	-0.27307	2.31765	-0.117822	0.906209	NA
gene_04771	3.10744	-2.21205	2.94296	-0.751641	0.452267	0.955719
gene_04863	8.52505	0.482091	2.90406	0.166006	0.868152	0.99529
gene_04962	10.4496	0.166396	2.90146	0.0573489	0.954267	0.998382
gene_05004	0.0412213	-0.221645	3.07854	-0.0719966	0.942605	NA
gene_05006	4.23781	2.81553	2.5338	1.11119	0.266487	0.89352
gene_05007	3.53593	2.08683	2.93993	0.709823	0.477814	0.965309
gene_05065	7.46737	0.412717	2.90566	0.142039	0.887049	0.996373
gene_05151	2.14112	-4.58351	2.3358	-1.96229	0.0497286	NA
gene_05183	33.6117	0.0235267	2.89478	0.0081273	0.993515	0.999048
gene_05264	23.2308	0.294727	0.666875	0.441952	0.658524	0.986628
gene_05268	3121.47	-0.134582	0.194951	-0.690338	0.489982	0.967276
gene_05269	23.0618	-0.649086	0.44719	-1.45148	0.146647	0.765363
gene_05270	154.782	0.172372	0.246601	0.698994	0.484556	0.96631
gene_05271	1.88541	-0.172022	1.02184	-0.168346	0.866311	NA
gene_05272	1518.08	-0.016263	0.148113	-0.109801	0.912567	0.996919
gene_05273	376.909	-0.255837	0.138601	-1.84586	0.064913	0.58616
gene_05274	108.399	-0.411851	0.287373	-1.43316	0.151813	0.769209
gene_05275	190.156	-0.229972	0.237268	-0.969252	0.332419	0.915736
gene_05276	297.725	-0.0229521	0.230806	-0.0994433	0.920786	0.997035
gene_05277	2391.63	0.0130467	0.189095	0.0689951	0.944994	0.997436
gene_05278	17.8324	-0.0296844	0.38439	-0.0772247	0.938445	0.997135
gene_05279	432.73	0.393999	0.206841	1.90484	0.0568012	0.559208
gene_05280	143.272	0.050722	0.169137	0.299887	0.764263	0.991909
gene_05281	43.2752	0.0826846	0.509112	0.162409	0.870984	0.995501
gene_05282	26.5589	-0.00693327	0.49401	-0.0140347	0.988802	0.998932
gene_05283	8.68519	0.00483882	0.541938	0.00892874	0.992876	0.999048
gene_05284	114.549	-0.243263	0.259731	-0.936599	0.348965	0.926553
gene_05286	3.91657	-0.634913	0.849811	-0.747123	0.454989	0.956649
gene_05288	3.6422	-0.327338	0.747577	-0.437866	0.661484	0.987293
gene_05289	51.2998	-0.0587532	0.317598	-0.184993	0.853235	0.994468
gene_05290	2.9091	-0.950821	1.10367	-0.861509	0.388958	0.940081
gene_05299	41.9437	-0.668388	0.584214	-1.14408	0.25259	0.883473
gene_05300	3.75009	-0.146087	0.943385	-0.154854	0.876937	0.996373
gene_05303	11.5939	-0.743912	0.730973	-1.0177	0.308821	0.910214
gene_05304	1.86547	0.195417	1.45131	0.134649	0.892889	NA
gene_05307	3.26252	0.768484	0.831272	0.924467	0.355243	0.93058
gene_05308	3.75851	1.47116	0.785386	1.87317	0.061045	0.574312
gene_05310	139.398	1.01096	0.282496	3.57865	0.000345372	0.0206671
gene_05311	1355.84	1.07358	0.269306	3.98646	6.70668e-05	0.00561677
gene_05314	6.26068	0.484361	0.617894	0.78389	0.433104	0.952367
gene_05315	2.30629	1.60206	1.17499	1.36346	0.172737	0.805662
gene_05332	4.89701	-0.65609	0.774451	-0.847169	0.396901	0.942228
gene_05334	92.0485	-0.144786	0.294498	-0.491634	0.622978	0.98318
gene_05340	35.7666	0.829676	0.830991	0.998418	0.318077	0.912131
gene_05341	4.09576	2.30599	1.01698	2.26748	0.0233607	0.376205
gene_05346	22.2398	0.295916	0.503405	0.587828	0.556648	0.97955
gene_05352	2.2688	-0.235105	0.911591	-0.257907	0.796479	0.991909
gene_05353	28.6115	0.557896	0.487939	1.14337	0.252885	0.883473
gene_05356	93.8293	-0.196348	0.359915	-0.54554	0.585383	0.981309
gene_05357	4.28364	2.81543	1.07063	2.62969	0.00854621	0.209115
gene_05362	10.4126	0.859216	0.594993	1.44408	0.148717	0.766465
gene_05363	26.3807	0.383767	0.645606	0.594429	0.552225	0.97955
gene_05364	282.012	0.151409	0.206451	0.73339	0.46332	0.959868
gene_05365	550.052	0.194253	0.256829	0.756351	0.449439	0.954143
gene_05366	48.6858	-0.179143	0.440311	-0.406856	0.684113	0.991091
gene_05367	687.319	-0.0831774	0.187057	-0.444663	0.656563	0.986628
gene_05368	224.609	-0.298243	0.245444	-1.21512	0.224321	0.861073
gene_05369	394.203	-0.172909	0.181695	-0.951641	0.341279	0.921145
gene_05371	8.86918	0.301249	0.58294	0.516775	0.605313	0.98318
gene_05372	290.444	-0.0276292	0.158603	-0.174204	0.861705	0.994468
gene_05373	113.353	-0.0438224	0.237894	-0.18421	0.853849	0.994468
gene_05374	582.207	-0.130606	0.255223	-0.511735	0.608837	0.98318
gene_05375	920.282	0.494611	0.602507	0.820921	0.411691	0.94674
gene_05376	443.061	-0.535233	0.343626	-1.5576	0.119327	0.720674
gene_05377	6.57896	0.11027	0.683211	0.1614	0.871778	0.995547
gene_05378	770.778	-0.202792	0.325659	-0.622713	0.533473	0.974859
gene_05379	191.069	-0.264025	0.198865	-1.32766	0.18429	0.819775
gene_05380	510.473	-0.113901	0.361956	-0.314681	0.753004	0.99171
gene_05384	116.118	-0.418576	0.512586	-0.816597	0.414159	0.947729
gene_05386	2.36979	-0.956855	0.878824	-1.08879	0.276247	0.896681
gene_05414	3.05367	0.517894	0.804787	0.643517	0.519888	0.971306
gene_05416	2.82593	-0.216205	1.0328	-0.209339	0.834184	0.994468
gene_05462	10.4143	0.395776	0.651794	0.60721	0.543711	0.978296
gene_05463	6.64099	-0.582627	0.619097	-0.941092	0.346658	0.924473
gene_05464	592.433	-0.00405747	0.208469	-0.0194632	0.984472	0.998932
gene_05465	16.7817	0.365867	0.562	0.65101	0.51504	0.969258
gene_05466	1717.74	0.117785	0.125099	0.941534	0.346431	0.924407
gene_05467	50.263	0.464508	0.246735	1.88261	0.0597527	0.570646
gene_05468	532.977	-0.264193	0.287168	-0.919995	0.357575	0.931698
gene_05469	264.869	-0.240768	0.267895	-0.898742	0.36879	0.933997
gene_05470	706.922	0.0222862	0.486492	0.0458101	0.963462	0.998382
gene_05471	309.653	0.00219293	0.301473	0.00727406	0.994196	0.999048
gene_05472	22.8512	0.0210136	0.452846	0.0464033	0.962989	0.998382
gene_05473	827.505	-0.296137	0.17573	-1.68518	0.0919538	0.676434
gene_05474	1501.45	-0.145967	0.18686	-0.781157	0.43471	0.952367
gene_05475	21254.5	0.183479	0.443654	0.413564	0.679194	0.99031
gene_05476	2.19559	0.920372	0.930061	0.989582	0.322378	NA
gene_05478	4.18407	0.396491	0.930548	0.426084	0.670047	0.989458
gene_05480	19.6607	0.0607312	0.358713	0.169303	0.865558	0.994888
gene_05481	386.532	0.168899	0.278806	0.605792	0.544653	0.978296
gene_05482	81.2688	0.0714519	0.535116	0.133526	0.893777	0.996373
gene_05483	1273.49	-1.54614	0.532544	-2.9033	0.00369248	0.12262
gene_05484	33.0589	-0.803942	0.492118	-1.63364	0.102335	0.697506
gene_05485	1711.06	-0.126773	0.160062	-0.792023	0.428347	0.952367
gene_05486	16.6774	0.753025	0.624267	1.20625	0.227719	0.86491
gene_05487	523.314	-0.211154	0.114769	-1.83982	0.0657941	0.589067
gene_05488	22590.3	-0.1507	0.179557	-0.839288	0.401308	0.943708
gene_05489	6511.16	-0.156052	0.251772	-0.619814	0.53538	0.976106
gene_05490	46.0807	-0.183632	0.264327	-0.694716	0.487233	0.967167
gene_05491	215.386	-0.00849367	0.19059	-0.0445652	0.964454	0.998382
gene_05492	30.9765	0.25173	0.42539	0.591763	0.554009	0.97955
gene_05493	7.70356	-0.140933	0.61211	-0.230242	0.817904	0.99306
gene_05494	2.60664	-0.251198	0.808375	-0.310745	0.755995	0.99171
gene_05496	3.26039	0.9716	0.747611	1.29961	0.193736	0.831497
gene_05497	493.42	0.0976426	0.157288	0.620787	0.53474	0.975496
gene_05498	370.248	0.176363	0.24362	0.723927	0.469111	0.96212
gene_05499	242.825	-0.295349	0.187461	-1.57552	0.115136	0.714998
gene_05500	1047.12	0.0449127	0.113479	0.39578	0.692267	0.991262
gene_05501	389.668	0.0253802	0.161913	0.156752	0.875441	0.996085
gene_05502	11667.8	0.197053	0.138279	1.42504	0.154145	0.773276
gene_05503	36.1599	-0.0470291	0.271223	-0.173396	0.86234	0.994468
gene_05504	44.9025	0.578998	0.376122	1.53939	0.123709	0.72903
gene_05505	907.382	0.0529073	0.154401	0.342663	0.731852	0.991531
gene_05506	1022.5	0.113588	0.193531	0.586925	0.557254	0.97955
gene_05507	2.76669	0.202143	1.44814	0.139588	0.888985	0.996373
gene_05521	22.5587	0.568941	0.450342	1.26335	0.206462	0.844523
gene_05522	9.01278	-0.341431	0.815439	-0.418708	0.67543	0.989687
gene_05534	2.59811	0.611415	1.18119	0.517626	0.604719	0.98318
gene_05538	6.82184	1.04781	0.594973	1.76111	0.07822	0.635623
gene_05550	7.74023	-0.34488	0.73917	-0.466578	0.640802	0.985348
gene_05552	5.38073	0.701197	1.33493	0.52527	0.599396	0.982597
gene_05578	20.4257	-0.1022	0.351108	-0.291077	0.770992	0.991909
gene_05579	20.4824	-0.14889	0.68745	-0.216583	0.828533	0.994468
gene_05584	540.003	-0.111574	0.218942	-0.509606	0.610328	0.98318
gene_05585	244.783	-1.24239	0.521199	-2.38371	0.0171392	0.315738
gene_05586	9.50324	-0.505085	0.526574	-0.959191	0.337463	0.918986
gene_05590	11.1044	-0.159335	0.650423	-0.244972	0.806478	0.991909
gene_05592	28.3306	-0.154271	0.320589	-0.48121	0.630367	0.984097
gene_05593	45.9714	-0.359908	0.50008	-0.719702	0.471709	0.962961
gene_05594	135.039	-0.0985438	0.26914	-0.366143	0.714258	0.991262
gene_05595	1725.77	-0.0452705	0.180122	-0.251331	0.801558	0.991909
gene_05596	3135.37	-0.188458	0.219629	-0.858075	0.390851	0.940081
gene_05597	129.977	-0.256817	0.330232	-0.777685	0.436755	0.952367
gene_05598	3.07546	1.32195	1.19818	1.1033	0.269898	0.893782
gene_05600	515.067	-0.0854751	0.354874	-0.24086	0.809663	0.991909
gene_05601	54.7969	0.0433438	0.249268	0.173884	0.861956	0.994468
gene_05602	458.043	-0.0789279	0.262175	-0.301051	0.763376	0.991909
gene_05603	514.336	-0.178859	0.112915	-1.58401	0.113192	0.712147
gene_05604	141.074	0.00381689	0.208877	0.0182734	0.985421	0.998932
gene_05605	58.6425	0.0934722	0.291948	0.320167	0.748841	0.99171
gene_05606	740.576	-0.0698545	0.194962	-0.358298	0.720121	0.991262
gene_05607	174.387	-0.135963	0.302586	-0.449336	0.65319	0.986455
gene_05608	95.0974	0.312085	0.257634	1.21135	0.225761	0.862033
gene_05609	631.196	0.0844408	0.163606	0.516124	0.605768	0.98318
gene_05610	19.8906	-0.104052	0.466739	-0.222933	0.823587	0.994468
gene_05611	2405.77	0.0558125	0.158399	0.352353	0.724574	0.991262
gene_05612	1141.44	-0.217249	0.348909	-0.622651	0.533514	0.974859
gene_05613	1051.52	-0.248181	0.295053	-0.841138	0.40027	0.943708
gene_05614	8.07913	-1.78105	0.862376	-2.06528	0.0388964	0.477882
gene_05615	17.1495	0.641361	0.400055	1.60318	0.108895	0.706149
gene_05616	1118.18	0.131922	0.211193	0.624651	0.5322	0.974859
gene_05617	387.085	0.162716	0.260685	0.624186	0.532506	0.974859
gene_05618	5216.79	0.0299965	0.153524	0.195387	0.84509	0.994468
gene_05619	278.941	0.151276	0.230798	0.655448	0.512179	0.969258
gene_05620	1106.82	0.27523	0.207644	1.32549	0.185008	0.820697
gene_05621	399.086	-0.153996	0.139383	-1.10484	0.26923	0.893583
gene_05622	106.57	0.162573	0.346459	0.469243	0.638896	0.985348
gene_05623	6.44624	-0.337458	0.565626	-0.596609	0.550768	0.97955
gene_05624	541.475	-0.613319	0.276427	-2.21874	0.0265045	0.400596
gene_05625	398.593	0.0192273	0.222667	0.08635	0.931188	0.997035
gene_05626	966.976	-0.440423	0.313636	-1.40425	0.160245	0.783789
gene_05627	3146.36	-0.153315	0.161893	-0.947015	0.343631	0.922133
gene_05628	230.195	0.0385431	0.237948	0.161981	0.871321	0.995501
gene_05629	364.092	0.236133	0.149061	1.58413	0.113163	0.712147
gene_05630	1846.42	-0.00671342	0.111111	-0.0604209	0.95182	0.998115
gene_05631	6121.73	-0.125834	0.345408	-0.364307	0.715629	0.991262
gene_05632	74.1056	-0.0383846	0.466355	-0.0823076	0.934402	0.997135
gene_05633	1815.38	0.0429181	0.144053	0.297932	0.765755	0.991909
gene_05634	287.559	0.168855	0.222358	0.759381	0.447625	0.953218
gene_05635	21.7362	0.685259	0.505775	1.35487	0.175459	0.808074
gene_05636	973.956	0.100266	0.123548	0.811558	0.417046	0.949293
gene_05637	16.4935	0.474262	0.516573	0.918093	0.35857	0.93248
gene_05638	76.0582	-0.0229781	0.327499	-0.0701624	0.944064	0.997249
gene_05639	8.39625	0.650557	0.554975	1.17223	0.241106	0.875978
gene_05640	10717.7	-0.132502	0.234705	-0.564549	0.57238	0.97955
gene_05641	1193.71	-0.0297246	0.200647	-0.148144	0.882229	0.996373
gene_05642	225.643	-0.334009	0.145319	-2.29845	0.0215361	0.358792
gene_05643	628.629	-0.0610055	0.306055	-0.199329	0.842006	0.994468
gene_05644	1225.16	-0.0282545	0.208739	-0.135358	0.892329	0.996373
gene_05645	551.707	0.0248228	0.196447	0.126359	0.899448	0.996441
gene_05646	46.7644	-0.247084	0.358348	-0.689507	0.490504	0.967281
gene_05647	21.4166	-0.415069	0.477037	-0.870098	0.384247	0.939969
gene_05648	4.16065	-1.11798	0.759628	-1.47174	0.14109	0.757226
gene_05649	26.3011	0.219569	0.53746	0.408531	0.682884	0.990828
gene_05650	119.263	0.00752897	0.23039	0.0326792	0.97393	0.998382
gene_05653	30.5549	0.221833	0.651527	0.340481	0.733494	0.991531
gene_05655	10.9963	0.819404	0.54043	1.51621	0.129467	0.739793
gene_05656	24.5317	-0.0475656	0.539935	-0.0880951	0.929801	0.997035
gene_05657	3649.91	-0.416916	0.406695	-1.02513	0.3053	0.909661
gene_05658	705.823	-0.120921	0.167852	-0.720402	0.471277	0.962914
gene_05659	1130.98	0.163038	0.197226	0.826658	0.408431	0.94674
gene_05660	1196.49	0.0113007	0.153917	0.0734206	0.941471	0.997135
gene_05661	481.607	-0.0258677	0.156171	-0.165637	0.868442	0.99529
gene_05662	92.5761	-0.120489	0.337005	-0.35753	0.720695	0.991262
gene_05663	8.89501	-0.530055	0.734197	-0.721952	0.470324	0.962374
gene_05664	54.5262	-0.139376	0.339998	-0.409931	0.681856	0.990414
gene_05665	55.5878	-0.234474	0.242111	-0.96846	0.332815	0.915736
gene_05666	106.969	-0.277422	0.283068	-0.980054	0.327059	0.914792
gene_05670	7.49905	0.368236	0.726438	0.506906	0.612221	0.98318
gene_05674	652.048	0.0955259	0.265012	0.360459	0.718504	0.991262
gene_05675	750.422	0.570335	0.106679	5.34627	8.97873e-08	1.92637e-05
gene_05676	255.727	-0.383282	0.188873	-2.02931	0.0424267	0.491708
gene_05677	60.0814	-0.539062	0.341302	-1.57943	0.114237	0.712645
gene_05678	891.991	0.0467595	0.141537	0.330368	0.741122	0.991531
gene_05679	10.5302	-0.137052	0.483861	-0.283246	0.776988	0.991909
gene_05680	198.007	0.0558929	0.22528	0.248105	0.804053	0.991909
gene_05681	569.789	-0.0595896	0.160066	-0.37228	0.709684	0.991262
gene_05682	20.4777	-0.0320069	0.357618	-0.0895001	0.928684	0.997035
gene_05683	16.4052	0.219595	0.628297	0.349509	0.726707	0.991262
gene_05685	336.246	-0.0217288	0.247312	-0.0878598	0.929988	0.997035
gene_05686	2806.91	-0.0819788	0.274486	-0.298663	0.765197	0.991909
gene_05687	3479.1	0.161173	0.421775	0.382129	0.702366	0.991262
gene_05688	1433.67	-0.115805	0.275966	-0.419636	0.674751	0.989687
gene_05689	10089.8	0.0262206	0.142358	0.184188	0.853866	0.994468
gene_05691	15.0843	-0.377883	0.529134	-0.714153	0.475133	0.964352
gene_05692	4394.18	-0.0494765	0.449362	-0.110104	0.912327	0.996919
gene_05693	55.2066	0.692562	0.607417	1.14017	0.254214	0.884044
gene_05694	155.388	1.69653	0.477565	3.55246	0.000381653	0.0225316
gene_05695	57.2309	1.188	0.430298	2.76088	0.0057645	0.167905
gene_05696	373.043	1.31594	0.357586	3.68008	0.000233164	0.0150811
gene_05697	5.36258	1.14645	0.769175	1.49049	0.136095	0.747969
gene_05698	8.09749	1.30529	0.674236	1.93595	0.0528735	0.541445
gene_05703	9.16964	0.0516884	0.583114	0.0886419	0.929366	0.997035
gene_05704	18.0293	-0.726151	0.605302	-1.19965	0.230275	0.866571
gene_05705	97.8072	0.326747	0.271409	1.20389	0.228632	0.865724
gene_05706	1614.97	-0.582507	0.491535	-1.18508	0.235987	0.869963
gene_05707	75.6228	-0.784858	0.496903	-1.5795	0.114221	0.712645
gene_05708	2614.21	0.167708	0.19427	0.863272	0.387988	0.940081
gene_05710	4.77286	0.552658	0.836487	0.660689	0.508812	0.968521
gene_05711	5.87693	0.0681985	0.635501	0.107315	0.914539	0.997035
gene_05719	13.3473	-1.08063	0.922491	-1.17142	0.241429	0.876044
gene_05720	13.1936	-0.684566	0.802833	-0.852688	0.393832	0.940636
gene_05728	3.39017	1.30568	1.00347	1.30116	0.193204	0.830985
gene_05732	307.502	-0.0270922	0.45278	-0.0598352	0.952287	0.998226
gene_05733	715.86	0.512473	0.470265	1.08975	0.275821	0.896064
gene_05734	885.144	0.350612	0.259048	1.35347	0.175907	0.808344
gene_05735	42.1677	-0.111557	0.403763	-0.276294	0.782322	0.991909
gene_05736	11.4189	0.589203	0.571129	1.03165	0.302238	0.909018
gene_05737	92.6556	0.228205	0.217542	1.04902	0.294171	0.905029
gene_05738	2.38829	-0.0405594	0.838429	-0.0483755	0.961417	0.998382
gene_05745	197.806	0.725975	0.284485	2.55189	0.010714	0.243491
gene_05746	448.613	0.603912	0.273157	2.21086	0.0270457	0.404391
gene_05747	75.5756	0.255766	0.180344	1.41821	0.156131	0.774565
gene_05748	62.5658	0.0850421	0.291275	0.291965	0.770314	0.991909
gene_05752	53.4111	0.54841	0.387713	1.41447	0.157223	0.776371
gene_05757	328.997	0.719298	0.753513	0.954594	0.339783	0.920488
gene_05759	261.888	0.398903	0.259611	1.53654	0.124406	0.729804
gene_05760	328.583	0.357791	0.21034	1.70101	0.088941	0.670124
gene_05761	1280.55	-0.170342	0.202596	-0.8408	0.40046	0.943708
gene_05763	4.01629	0.674481	0.760161	0.887287	0.374925	0.937101
gene_05765	45.0971	0.514411	0.632636	0.813124	0.416147	0.948369
gene_05766	3.01094	0.892345	1.33831	0.666769	0.50492	0.968075
gene_05771	55.6053	0.0494283	0.324842	0.152161	0.87906	0.996373
gene_05772	117.977	-0.111696	0.272137	-0.410439	0.681484	0.99031
gene_05773	217.933	1.16292	0.577707	2.01298	0.0441163	0.500951
gene_05775	98.7529	0.954133	0.518179	1.84132	0.0655747	0.587999
gene_05776	142.564	-0.14374	0.230816	-0.622748	0.53345	0.974859
gene_05777	846.79	-0.128332	0.191291	-0.670871	0.502303	0.968075
gene_05778	5.12525	0.333486	0.953204	0.349858	0.726445	0.991262
gene_05779	4.35405	-0.0350337	0.668742	-0.0523875	0.95822	0.998382
gene_05780	4.09762	0.0418847	1.21139	0.0345758	0.972418	0.998382
gene_05781	7.99195	0.950965	0.681036	1.39635	0.162609	0.789835
gene_05782	17.8727	0.207608	0.491089	0.42275	0.672478	0.989552
gene_05783	6.71099	0.038928	0.439516	0.0885701	0.929424	0.997035
gene_05784	8460.79	0.600679	0.260231	2.30825	0.0209853	0.353295
gene_05785	189.278	0.113895	0.155482	0.732529	0.463846	0.960128
gene_05786	1518.09	0.0709671	0.270174	0.262672	0.792803	0.991909
gene_05788	3.38847	-0.778668	0.860911	-0.90447	0.365746	0.933935
gene_05789	9.58799	0.217103	0.658247	0.32982	0.741536	0.991531
gene_05791	8.15364	0.439373	0.630551	0.696808	0.485923	0.966494
gene_05792	115.716	0.190809	0.25302	0.754126	0.450774	0.954902
gene_05793	2408.48	0.0299685	0.143755	0.20847	0.834862	0.994468
gene_05794	610.071	0.038341	0.163827	0.234033	0.814959	0.992272
gene_05796	311.143	-0.296316	0.266907	-1.11018	0.26692	0.893559
gene_05807	46.6124	0.506006	0.409523	1.2356	0.216607	0.855098
gene_05808	12574.1	0.350809	0.357717	0.980688	0.326747	0.914792
gene_05809	981.532	0.296533	0.346784	0.855096	0.392498	0.940509
gene_05810	2.12943	2.13133	1.12473	1.89497	0.0580963	NA
gene_05811	75.5621	0.693695	0.464596	1.49312	0.135407	0.747009
gene_05819	43.1055	0.512895	0.495443	1.03523	0.300564	0.909018
gene_05820	3.48619	2.98982	1.10257	2.71168	0.00669424	0.18339
gene_05821	2.23987	0.573507	1.46695	0.390953	0.695832	NA
gene_05824	7.85912	0.292367	0.746285	0.391763	0.695233	0.991262
gene_05829	4.33484	2.16558	1.09616	1.97561	0.0481995	0.522912
gene_05830	15.8298	0.887258	0.492668	1.80092	0.0717148	0.609212
gene_05835	22.8848	0.773196	0.371759	2.07983	0.037541	0.468221
gene_05836	29.6536	0.186604	0.412004	0.452919	0.650607	0.986158
gene_05837	272.498	0.179993	0.146654	1.22733	0.219697	0.857518
gene_05838	612.401	-0.205269	0.161732	-1.2692	0.204371	0.842316
gene_05839	1493.03	-0.00525345	0.158071	-0.0332348	0.973487	0.998382
gene_05846	265.145	-0.243973	0.276639	-0.881917	0.377822	0.938259
gene_05849	380.584	-0.177639	0.223168	-0.795991	0.426037	0.952367
gene_05850	8.21488	-0.571019	0.649554	-0.879093	0.379351	0.939063
gene_05851	22.6177	0.06685	0.409321	0.163319	0.870267	0.995359
gene_05852	517.553	0.046616	0.193511	0.240896	0.809636	0.991909
gene_05853	1710.19	-0.254357	0.184739	-1.37684	0.16856	0.801063
gene_05854	15.8518	-0.220586	0.50969	-0.432785	0.665171	0.988414
gene_05867	10.8587	0.305705	0.527221	0.579843	0.562021	0.97955
gene_05868	3.9993	0.460286	0.687721	0.669291	0.50331	0.968075
gene_05893	538.791	-0.190773	0.199033	-0.958502	0.337809	0.918986
gene_05894	3.95598	-0.343025	0.895408	-0.383093	0.701651	0.991262
gene_05897	111.793	0.116807	0.227148	0.514232	0.60709	0.98318
gene_05898	9.52184	0.713018	0.511356	1.39437	0.163207	0.791657
gene_05901	1597.84	0.247867	0.266458	0.93023	0.352252	0.92945
gene_05902	6047.45	0.0927038	0.120274	0.770773	0.440841	0.952732
gene_05903	115.716	-0.00461617	0.283081	-0.0163068	0.98699	0.998932
gene_05907	7.59677	-0.574915	0.533699	-1.07723	0.281379	0.900891
gene_05908	2.81923	0.807329	1.2412	0.650442	0.515407	0.969258
gene_05914	8546.7	-0.116076	0.219162	-0.529635	0.596365	0.981556
gene_05915	1475.8	-0.0266664	0.155961	-0.170981	0.864239	0.994468
gene_05916	22.9495	0.122849	0.336761	0.364795	0.715264	0.991262
gene_05917	119.98	0.180082	0.253131	0.711418	0.476825	0.965116
gene_05918	10.967	-0.430149	0.471433	-0.91243	0.361543	0.933463
gene_05922	63.8418	0.539466	0.234428	2.3012	0.0213801	0.357547
gene_05923	3.1041	-1.08668	1.14916	-0.945635	0.344335	0.92248
gene_05924	101.9	0.0522186	0.373801	0.139696	0.8889	0.996373
gene_05930	169.654	-0.448612	0.505466	-0.887522	0.374798	0.937101
gene_05934	503.005	-0.23676	0.177886	-1.33096	0.183202	0.817362
gene_05935	6.16861	-0.269562	0.495285	-0.544256	0.586265	0.981309
gene_05937	7.72088	0.232255	0.587622	0.395245	0.692662	0.991262
gene_05938	3.10583	0.58209	0.835125	0.69701	0.485797	0.966494
gene_05939	91.1117	-0.480426	0.320452	-1.49921	0.133818	0.745255
gene_05961	4.11133	1.26207	0.9464	1.33355	0.182353	0.816527
gene_05971	16.5464	-0.378081	0.50725	-0.745356	0.456057	0.957663
gene_05972	26.0963	-0.270704	0.792851	-0.341431	0.73278	0.991531
gene_05973	13.4884	-0.273578	1.08397	-0.252386	0.800743	0.991909
gene_05978	4.62036	1.39585	0.973045	1.43452	0.151425	0.769145
gene_05981	2.13152	0.446873	1.27287	0.351076	0.725531	NA
gene_05983	49.7422	-0.284788	0.543403	-0.524083	0.600221	0.982661
gene_05984	2.40652	-1.02834	0.939398	-1.09468	0.273659	0.895883
gene_05985	14.6529	0.0901352	1.03579	0.0870208	0.930655	0.997035
gene_05987	15.5332	0.240756	0.679548	0.354288	0.723123	0.991262
gene_05992	60.0944	-0.687232	0.635592	-1.08125	0.279587	0.899713
gene_05993	9.8453	-0.741839	1.59885	-0.463983	0.64266	0.985348
gene_06005	29.6007	0.254783	0.55403	0.459872	0.645608	0.985348
gene_06006	24.2418	0.701917	0.437237	1.60535	0.108417	0.704874
gene_06007	9.62338	0.431068	0.476735	0.904208	0.365885	0.933935
gene_06008	7.0514	0.0328375	0.478851	0.0685755	0.945328	0.997567
gene_06009	19.9105	-0.319708	0.447196	-0.714916	0.474661	0.964352
gene_06010	73.0724	-0.283698	0.290888	-0.975281	0.329421	0.915322
gene_06011	3621.87	0.0578705	0.158115	0.366002	0.714364	0.991262
gene_06012	169.649	-0.290971	0.187799	-1.54937	0.121293	0.723603
gene_06013	548.639	0.0262171	0.187857	0.139559	0.889008	0.996373
gene_06014	67.5372	0.0480473	0.403782	0.118993	0.905281	0.996779
gene_06015	865.646	0.313872	0.342439	0.916576	0.359365	0.932544
gene_06016	1289.82	0.359521	0.363477	0.989116	0.322607	0.91366
gene_06017	387.145	0.682977	0.321276	2.12583	0.0335177	0.443366
gene_06018	451.319	0.148428	0.228856	0.648567	0.516618	0.969582
gene_06019	438.168	0.087259	0.233782	0.373249	0.708963	0.991262
gene_06020	51.8883	0.450731	0.621702	0.724996	0.468454	0.961846
gene_06021	30.9969	0.984599	0.445769	2.20876	0.0271911	0.405058
gene_06032	2.44884	-3.53991	1.19044	-2.97361	0.00294319	0.106324
gene_06037	1.76186	-0.60646	1.3399	-0.452617	0.650824	NA
gene_06043	2.3889	-0.0933602	0.906027	-0.103043	0.917928	0.997035
gene_06044	5.72611	-0.0509904	0.646915	-0.0788208	0.937175	0.997135
gene_06045	2.34922	0.0985695	1.13716	0.0866807	0.930925	0.997035
gene_06053	26.4017	-0.318875	0.585568	-0.544557	0.586058	0.981309
gene_06054	6.11782	0.157875	0.648724	0.243362	0.807725	0.991909
gene_06058	9.00533	-0.593991	0.900937	-0.659303	0.509701	0.968855
gene_06059	3.53651	0.553977	1.02732	0.539243	0.589719	0.981309
gene_06062	3.73929	0.668745	0.945715	0.707131	0.479485	0.96597
gene_06064	2.90954	-0.007069	0.958835	-0.00737249	0.994118	0.999048
gene_06069	5.46445	-0.639762	0.871397	-0.73418	0.462839	0.959696
gene_06072	20.4673	0.261943	0.453123	0.578083	0.563208	0.97955
gene_06073	7.32005	-1.00425	0.698719	-1.43727	0.15064	0.768786
gene_06077	3.89787	0.015429	0.638822	0.0241524	0.980731	0.998932
gene_06078	4.65368	0.827386	0.663431	1.24713	0.212349	0.850818
gene_06079	2.28269	0.0985622	0.937917	0.105086	0.916307	0.997035
gene_06083	8.68092	-0.280537	0.566424	-0.495278	0.620404	0.98318
gene_06084	14.2498	0.102568	0.503284	0.203798	0.838512	0.994468
gene_06085	2.88151	-0.0978057	0.73115	-0.13377	0.893585	0.996373
gene_06124	2.32885	-1.10014	1.11154	-0.989741	0.322301	0.913523
gene_06125	4.03269	-0.576956	0.716289	-0.805479	0.420543	0.95096
gene_06126	669.961	0.252278	0.245101	1.02928	0.303348	0.909582
gene_06166	2.75941	1.40263	1.05638	1.32777	0.184255	0.819775
gene_06181	2.61639	-0.283478	0.881691	-0.321517	0.747819	0.99171
gene_06183	10.3701	0.961466	0.862752	1.11442	0.2651	0.893386
gene_06184	24.3087	0.195391	0.635798	0.307317	0.758602	0.99171
gene_06185	115.443	0.592395	0.346554	1.70939	0.087379	0.664738
gene_06188	17.6383	1.33687	0.751858	1.77809	0.0753897	0.624281
gene_06190	16.1134	0.658371	0.550164	1.19668	0.231431	0.867213
gene_06191	3.41492	-0.687518	0.63818	-1.07731	0.281341	0.900891
gene_06192	12.217	-0.147181	0.421984	-0.348784	0.727251	0.991262
gene_06193	10.4669	-0.0478057	0.457619	-0.104466	0.9168	0.997035
gene_06194	261.29	-0.0681324	0.149007	-0.457244	0.647496	0.985735
[truncated: 15,943 more rows]

[truncated: 8 more sheets: Figure 5b, Figure S1a, Figure S1b, Figure S3, Figure S4, Figure S5, Figure S6, Figure S7]
